# Supplementary material for: Bioinformatics and Screening of a Circular RNA-microRNA-mRNA Regulatory Network Induced by Coxsackievirus Group B5 in Human Rhabdomyosarcoma Cells
Source: Int J Mol Sci. 2022 Apr 22;23(9):4628. doi: 10.3390/ijms23094628 (PMC9101002; doi:10.3390/ijms23094628)
Supplement: Supplementary file 1 [file ijms-23-04628-s001.zip]

Archive with 6 entries (6 files):
- Table S1 Identification of total circular RNAs (circRNAs).xlsx
- Table S2 Gene Ontology (GO) enrichment circular RNAs (circRNAs) results.xls
- Table S3 Kyoto Encyclopedia of Genes and Genomes (KEGG) pathway enrichment circular RNAs (circRNAs) results.xls
- Table S4 Information of differentially expressed circular RNAs (circRNAs).xlsx
- Table S5 Novel_circ_0002006 and novel_circ_0001066--microRNAs (miRNAs)  and mRNA targets.xlsx
- Table S6 Primers used for analysis.pdf
