# Supplementary material for: Bioinformatics and Screening of a Circular RNA-microRNA-mRNA Regulatory Network Induced by Coxsackievirus Group B5 in Human Rhabdomyosarcoma Cells
Source: Int J Mol Sci. 2022 Apr 22;23(9):4628. doi: 10.3390/ijms23094628 (PMC9101002; doi:10.3390/ijms23094628)
Supplement: Supplementary file 1 [file ijms-23-04628-s001.zip › Table S1 Identification of total circular RNAs (circRNAs).xlsx]

## Sheet: Sheet1
Table S1 Identification of total circular RNAs (circRNAs)
circRNA_ID	Chr	start	end	strand	full_length	spliced_length	gene_id	feature	samples	junction_read	non_junction_read	source_gene_name
hsa_circ_0000014	chr1	9931890	9934860	-	2970	277	ENSG00000162441;	exon:9931891-9931972,exon:9932803-9932898,exon:9934772-9934860	CVB5_5Y1,CVB5_5Y2,CVB5_5Y3,CVB5_RD1,CVB5_RD3,Con_5Y1,Con_5Y2,Con_5Y3,Con_RD1,Con_RD2,Con_RD3	15,33,12,11,18,19,30,17,7,18,6	1.94257e+32	LZIC
hsa_circ_0000021	chr1	15717892	15721388	+	3496	435	ENSG00000116786;	exon:15717893-15717992,exon:15718538-15718625,exon:15721329-15721388	CVB5_RD1,CVB5_RD2,Con_5Y1,Con_5Y2,Con_RD1,Con_RD2,Con_RD3	3,6,2,3,27,2,3	103,379,67,85,327,361,291	PLEKHM2
hsa_circ_0000023	chr1	20749722	20773610	-	23888	791	ENSG00000127483;	exon:20749723-20749882	CVB5_5Y1,CVB5_5Y2,CVB5_5Y3,CVB5_RD2,CVB5_RD3,Con_5Y1,Con_5Y2,Con_5Y3,Con_RD2,Con_RD3	4,2,4,12,2,8,10,9,6,12	5.19535e+29	HP1BP3
hsa_circ_0000024	chr1	20757165	20773610	-	16445	631	ENSG00000127483;	exon:20757166-20757256,exon:20765377-20765526	CVB5_5Y1,CVB5_5Y2,CVB5_5Y3,CVB5_RD2,CVB5_RD3,Con_5Y1,Con_5Y2,Con_5Y3,Con_RD1,Con_RD3	3,12,4,13,12,21,16,4,15,20	5.31604e+32	HP1BP3
hsa_circ_0000029	chr1	21748137	21753119	-	4982	496	ENSG00000090686;	exon:21748138-21748271,exon:21752992-21753119	CVB5_5Y1,CVB5_5Y2,Con_RD1	2,2,6	203249302	USP48
hsa_circ_0000033	chr1	26257596	26259802	+	2206	438	ENSG00000130695;	exon:26257597-26257730,exon:26258143-26258260	CVB5_5Y1,CVB5_5Y2,CVB5_5Y3,CVB5_RD1,CVB5_RD2,Con_5Y1,Con_5Y2,Con_5Y3,Con_RD1,Con_RD2,Con_RD3	7,10,9,9,12,22,24,9,16,10,11	1.11114e+32	CEP85
hsa_circ_0000043	chr1	30992389	30995220	-	2831	438	ENSG00000134644;	exon:30992390-30992660	CVB5_5Y1,CVB5_5Y2,CVB5_5Y3,Con_5Y1,Con_5Y2,Con_5Y3,Con_RD2,Con_RD3	26,22,28,43,34,32,7,9	4.12528e+23	PUM1
hsa_circ_0000044	chr1	30992389	31007102	-	14713	726	ENSG00000134644;	exon:30992390-30992660,exon:30995054-30995220,exon:31005853-31006031,exon:31006994-31007102	CVB5_5Y1,CVB5_5Y2,CVB5_5Y3,CVB5_RD2,Con_5Y1,Con_5Y2,Con_5Y3	5,19,7,6,15,19,18	4.41507e+20	PUM1
hsa_circ_0000048	chr1	32948221	32949774	-	1553	351	ENSG00000116514;	exon:32948222-32948363	CVB5_5Y1,CVB5_5Y2,CVB5_5Y3,CVB5_RD2,CVB5_RD3,Con_5Y1,Con_5Y2,Con_5Y3,Con_RD1,Con_RD2,Con_RD3	10,12,8,6,8,14,21,21,3,7,11	83,149,122,152,188,174,183,97,177,229,194	RNF19B
hsa_circ_0000051	chr1	35381258	35389082	+	7824	1255	ENSG00000146463;	exon:35388910-35389082	CVB5_5Y1,CVB5_5Y2,CVB5_5Y3,CVB5_RD3,Con_5Y1,Con_5Y2,Con_5Y3,Con_RD1,Con_RD2,Con_RD3	4,3,9,5,12,17,7,8,16,3	1.56196e+29	ZMYM4
hsa_circ_0000051	chr1	35381258	35389082	+	7824	1255	ENSG00000146463;	exon:35388910-35389082	CVB5_5Y1,CVB5_5Y2,CVB5_5Y3,CVB5_RD3,Con_5Y1,Con_5Y2,Con_5Y3,Con_RD1,Con_RD2,Con_RD3	4,3,9,5,12,17,7,8,16,3	1.56196e+29	ZMYM4
hsa_circ_0000063	chr1	41113282	41143112	-	29830	568	ENSG00000010803;	exon:41113283-41113526,exon:41142878-41143112	CVB5_5Y2,CVB5_RD2,Con_5Y1,Con_5Y2,Con_5Y3,Con_RD1,Con_RD2,Con_RD3	3,9,5,8,3,8,9,5	38,261,63,92,52,222,250,308	SCMH1
hsa_circ_0000065	chr1	44247938	44251542	-	3604	3604	ENSG00000117419;	intron:44247939-44248038,intron:44251413-44251542	CVB5_RD2	10	917	ERI3
hsa_circ_0000067	chr1	45566568	45567020	+	452	272	ENSG00000117448;	exon:45566569-45566688,exon:45566869-45567020	CVB5_5Y1,CVB5_5Y2,CVB5_5Y3,CVB5_RD2,Con_5Y1,Con_5Y2,Con_RD1,Con_RD2,Con_RD3	4,6,4,8,2,16,6,22,13	7.66888e+32	AKR1A1
hsa_circ_0000068	chr1	45659027	45661225	-	2198	1157	ENSG00000159592;	exon:45659028-45659142	Con_5Y1,Con_5Y2,Con_RD1,Con_RD2,Con_RD3	5,2,6,10,9	7581001859963750	GPBP1L1
hsa_circ_0000069	chr1	47280240	47282459	-	2219	1084	ENSG00000123473;	exon:47282345-47282459	CVB5_5Y3,CVB5_RD1,CVB5_RD2,CVB5_RD3,Con_5Y2,Con_RD1,Con_RD2,Con_RD3	2,11,45,60,2,69,60,74	81,135,588,542,89,509,595,380	STIL
hsa_circ_0000072	chr1	58506059	58536741	-	30682	865	ENSG00000162600;	exon:58506060-58506209,exon:58527261-58527335,exon:58536513-58536741	CVB5_5Y2,CVB5_5Y3,CVB5_RD1,CVB5_RD2,CVB5_RD3,Con_5Y1,Con_5Y2,Con_5Y3,Con_RD1,Con_RD2,Con_RD3	4,11,9,9,19,6,6,4,13,22,19	131,132,68,282,384,223,252,170,384,367,342	OMA1
hsa_circ_0000075	chr1	59321535	59346398	+	24863	479	ENSG00000172456;	exon:59339958-59340069,exon:59346247-59346398	CVB5_5Y2,CVB5_5Y3,Con_5Y1,Con_5Y2,Con_5Y3,Con_RD2	5,8,8,13,8,6	32,24,68,47,41,22	FGGY
hsa_circ_0000079	chr1	62443158	62448666	+	5508	1226	ENSG00000162607;	exon:62443159-62443319	Con_RD3	9	1051	USP1
hsa_circ_0000085	chr1	70292387	70315566	-	23179	638	ENSG00000118454;	exon:70306224-70306290,exon:70313745-70313790,exon:70315481-70315566	CVB5_5Y1,CVB5_5Y2,CVB5_5Y3,Con_5Y1,Con_5Y2,Con_5Y3,Con_RD2,Con_RD3	11,13,15,17,26,17,16,18	1.54171e+23	ANKRD13C
hsa_circ_0000087	chr1	77717866	77725762	-	7896	783	ENSG00000077254;	exon:77725622-77725762	CVB5_5Y1,CVB5_5Y3,CVB5_RD2,Con_5Y1,Con_5Y3,Con_RD2	2,3,13,6,5,5	2.77314e+17	USP33
hsa_circ_0000091	chr1	92333390	92380873	+	47483	383	ENSG00000122484;	exon:92333391-92333473,exon:92336347-92336427,exon:92345846-92345914,exon:92363709-92363770,exon:92380724-92380873	CVB5_5Y1,CVB5_5Y2,CVB5_5Y3,CVB5_RD1,CVB5_RD2,CVB5_RD3,Con_5Y1,Con_5Y2,Con_5Y3,Con_RD1,Con_RD2,Con_RD3	18,10,21,12,31,52,23,35,26,51,63,82	9.91191e+34	RPAP2
hsa_circ_0000095	chr1	95143890	95151419	+	7529	410	ENSG00000152078;ENSG00000271092;	exon:95143891-95144056,exon:95151325-95151419	CVB5_5Y1,CVB5_5Y2,CVB5_5Y3,CVB5_RD1,CVB5_RD2,Con_5Y1,Con_5Y2,Con_5Y3,Con_RD1,Con_RD2,Con_RD3	8,4,9,9,20,4,12,3,27,25,11	55,63,67,52,86,58,104,63,90,65,55	TMEM56;TMEM56-RWDD3
hsa_circ_0000096	chr1	100049908	100069685	+	19777	807	ENSG00000283761;ENSG00000156875;	exon:100049909-100050004,exon:100058666-100058728,exon:100069614-100069685	CVB5_RD2,CVB5_RD3,Con_RD1,Con_RD2,Con_RD3	11,10,31,28,9	7.08685e+16	AC118553.2;MFSD14A
hsa_circ_0000098	chr1	100906851	100921841	+	14990	660	ENSG00000162695;	exon:100906852-100906965,exon:100911063-100911150,exon:100918077-100918127,exon:100921706-100921841	CVB5_5Y1,CVB5_5Y3,CVB5_RD1,CVB5_RD2,CVB5_RD3,Con_5Y1,Con_5Y2,Con_5Y3,Con_RD1,Con_RD2,Con_RD3	3,3,20,11,11,2,7,4,18,41,10	1.21156e+32	SLC30A7
hsa_circ_0000106	chr1	111147641	111161296	+	13655	702	ENSG00000134255;	exon:111161155-111161296	CVB5_RD2,CVB5_RD3,Con_5Y1,Con_5Y2,Con_RD1,Con_RD2,Con_RD3	12,2,3,5,7,4,9	2.96344e+20	CEPT1
hsa_circ_0000107	chr1	112555867	112616895	-	61028	1191	ENSG00000007341;	exon:112555868-112556018,exon:112576986-112577088,exon:112616813-112616895	Con_5Y2,Con_RD1	2,8	78190	ST7L
hsa_circ_0000118	chr1	117402185	117420649	+	18464	553	ENSG00000198162;	exon:117414713-117414831,exon:117420569-117420649	CVB5_5Y1,CVB5_5Y2,CVB5_5Y3,CVB5_RD2,CVB5_RD3,Con_5Y1,Con_5Y2,Con_5Y3,Con_RD1,Con_RD3	99,120,141,10,30,211,231,154,3,17	1.8727e+29	MAN1A2
hsa_circ_0000119	chr1	117402185	117442325	+	40140	648	ENSG00000198162;	exon:117420569-117420649,exon:117442231-117442325	CVB5_5Y1,CVB5_5Y2,CVB5_5Y3,CVB5_RD1,CVB5_RD2,CVB5_RD3,Con_5Y1,Con_5Y2,Con_5Y3,Con_RD1,Con_RD2,Con_RD3	55,44,48,10,24,19,79,85,60,31,29,4	153,231,257,97,270,238,278,381,244,275,314,256	MAN1A2
hsa_circ_0000131	chr1	151638887	151668635	+	29748	838	ENSG00000143376;	exon:151638888-151639119	CVB5_5Y3,CVB5_RD2,Con_5Y1,Con_RD2	3,5,5,4	107,82,124,94	SNX27
hsa_circ_0000133	chr1	153665219	153668557	-	3338	469	ENSG00000143621;	exon:153668000-153668077,exon:153668453-153668557	CVB5_5Y1,CVB5_5Y3,CVB5_RD2,Con_5Y1,Con_5Y2,Con_5Y3,Con_RD1,Con_RD2,Con_RD3	6,3,9,3,5,7,7,13,7	1.32315e+35	ILF2
hsa_circ_0000139	chr1	155853275	155853806	-	531	531	ENSG00000116580;	exon:155853276-155853806	CVB5_5Y1,CVB5_5Y2,CVB5_5Y3,CVB5_RD1,Con_5Y1,Con_5Y2,Con_5Y3,Con_RD1,Con_RD2	13,25,23,12,12,26,21,8,14	145,154,132,74,154,193,132,151,223	GON4L
hsa_circ_0000154	chr1	167951799	167975015	+	23216	341	ENSG00000143164;	exon:167951800-167951861,exon:167974830-167975015	CVB5_5Y1,CVB5_5Y3,Con_5Y1,Con_5Y3,Con_RD1,Con_RD2	5,4,6,6,4,7	79,89,109,82,148,130	DCAF6
hsa_circ_0000156	chr1	169309969	169324500	-	14531	386	ENSG00000143156;	exon:169309970-169310080,exon:169324393-169324500	CVB5_RD2,Con_RD1	6,6	220273	NME7
hsa_circ_0000159	chr1	170539209	170544845	+	5636	605	ENSG00000120370;	exon:170544705-170544845	Con_RD1	3	286	GORAB
hsa_circ_0000160	chr1	172551511	172557794	+	6283	670	ENSG00000094975;	exon:172551512-172551626,exon:172553260-172553370,exon:172557288-172557417,exon:172557644-172557794	CVB5_5Y1,CVB5_5Y2,CVB5_5Y3,CVB5_RD1,CVB5_RD2,CVB5_RD3,Con_5Y1,Con_5Y2,Con_5Y3,Con_RD1,Con_RD2,Con_RD3	3,3,2,8,25,38,2,2,7,44,47,27	9.91592e+34	SUCO
hsa_circ_0000175	chr1	205616477	205623891	-	7414	4577	ENSG00000158711;	exon:205616478-205616644,exon:205618698-205618820,exon:205623676-205623891	CVB5_5Y1,CVB5_5Y2,CVB5_RD1,CVB5_RD2,CVB5_RD3,Con_5Y1,Con_5Y2,Con_RD1,Con_RD2,Con_RD3	2,4,18,29,75,4,2,55,49,44	57,59,123,148,152,59,121,179,244,138	ELK4
hsa_circ_0000179	chr1	212044659	212047417	+	2758	282	ENSG00000143476;	exon:212044660-212044758,exon:212047151-212047212,exon:212047297-212047417	CVB5_5Y1,CVB5_5Y2,CVB5_5Y3,CVB5_RD2,Con_5Y1,Con_5Y2,Con_5Y3	7,6,6,7,5,9,4	1.49186e+20	DTL
hsa_circ_0000182	chr1	212863724	212885396	+	21672	458	ENSG00000162769;	exon:212863725-212863869	CVB5_5Y1,Con_5Y1,Con_5Y2,Con_5Y3,Con_RD1,Con_RD2	2,3,3,2,7,4	66,100,115,90,249,328	FLVCR1
hsa_circ_0000184	chr1	215575900	215579137	+	3237	352	ENSG00000136636;	exon:215575901-215575974,exon:215577670-215577728	CVB5_5Y1,CVB5_5Y2,CVB5_5Y3,Con_5Y1,Con_5Y2,Con_RD2	5,6,6,5,5,2	2.76302e+17	KCTD3
hsa_circ_0000188	chr1	224250211	224268133	-	17922	207	ENSG00000143748;	exon:224250212-224250318,exon:224268034-224268133	CVB5_RD1	4	53	NVL
hsa_circ_0000194	chr1	230945388	230961303	-	15915	308	ENSG00000143643;	exon:230945389-230945454,exon:230954333-230954403,exon:230958224-230958299,exon:230961209-230961303	CVB5_RD3	7	59	TTC13
hsa_circ_0000195	chr1	230954332	230961303	-	6971	242	ENSG00000143643;	exon:230958224-230958299,exon:230961209-230961303	CVB5_5Y1,CVB5_5Y2,CVB5_5Y3,CVB5_RD1,CVB5_RD2,CVB5_RD3,Con_5Y1,Con_5Y2,Con_5Y3,Con_RD1,Con_RD2,Con_RD3	2,6,4,10,5,15,16,4,6,25,10,9	41,45,42,12,67,100,68,90,62,96,86,84	TTC13
hsa_circ_0000203	chr10	842931	885760	-	42829	685	ENSG00000107929;	exon:842932-843068,exon:885641-885760	CVB5_5Y1,CVB5_RD2	3,10	197654	LARP4B
hsa_circ_0000205	chr10	1072115	1096246	+	24131	766	ENSG00000047056;	exon:1072116-1072293,exon:1086286-1086357,exon:1093452-1093496,exon:1096170-1096246	CVB5_5Y3,CVB5_RD3,Con_5Y3,Con_RD1,Con_RD2	2,11,3,7,11	77,53,54,66,77	WDR37
hsa_circ_0000206	chr10	1084402	1096246	+	11844	330	ENSG00000047056;	exon:1084403-1084538,exon:1096170-1096246	CVB5_5Y1,CVB5_5Y2,CVB5_5Y3,CVB5_RD2,CVB5_RD3,Con_5Y1,Con_5Y2,Con_5Y3,Con_RD1,Con_RD2,Con_RD3	5,7,10,3,11,19,16,8,8,3,19	47,77,84,121,100,68,68,57,66,115,114	WDR37
hsa_circ_0000209	chr10	5699524	5714207	+	14683	14683	ENSG00000108021;	exon:5712823-5712918,exon:5714135-5714207	CVB5_5Y1,CVB5_5Y2,CVB5_5Y3,CVB5_RD2,CVB5_RD3,Con_5Y1,Con_5Y2,Con_5Y3,Con_RD1,Con_RD2,Con_RD3	3,8,12,8,8,8,16,3,7,8,10	9.01041e+31	FAM208B
hsa_circ_0000211	chr10	7276891	7285954	-	9063	434	ENSG00000198879;	exon:7276892-7276989	CVB5_RD1,CVB5_RD2,CVB5_RD3,Con_RD1,Con_RD2,Con_RD3	6,49,23,53,58,27	69,40,89,98,120,71	SFMBT2
hsa_circ_0000213	chr10	11997671	12014184	-	16513	699	ENSG00000151461;	exon:11997672-11997757,exon:11999906-12000009,exon:12014024-12014184	CVB5_5Y1,CVB5_5Y2,CVB5_5Y3,CVB5_RD2,CVB5_RD3,Con_5Y1,Con_5Y2,Con_5Y3,Con_RD1,Con_RD2,Con_RD3	6,8,15,14,15,10,14,11,20,19,17	154,165,177,59,83,145,265,109,50,41,35	UPF2
hsa_circ_0000215	chr10	12400015	12403369	+	3354	3354	ENSG00000183049;	intron:12403102-12403369	CVB5_5Y1,Con_RD1,Con_RD2	4,8,10	2,12,0	CAMK1D
hsa_circ_0000231	chr10	31908171	31910563	-	2392	794	ENSG00000165322;	exon:31910525-31910563	CVB5_5Y1,CVB5_5Y2,CVB5_5Y3,CVB5_RD1,CVB5_RD2,CVB5_RD3,Con_5Y1,Con_5Y2,Con_5Y3,Con_RD1,Con_RD2,Con_RD3	95,121,142,86,202,169,162,207,157,317,256,175	6.51798e+37	ARHGAP12
hsa_circ_0000234	chr10	35060873	35071339	-	10466	339	ENSG00000108094;	exon:35060874-35060968,exon:35062960-35063062,exon:35071199-35071339	CVB5_5Y1,CVB5_5Y2,CVB5_5Y3,CVB5_RD2,Con_5Y1,Con_5Y2,Con_5Y3,Con_RD2	4,7,6,7,5,9,5,3	1.94224e+23	CUL2
hsa_circ_0000251	chr10	92531747	92537550	-	5803	563	ENSG00000119912;	exon:92531748-92531917,exon:92534578-92534785,exon:92537366-92537550	CVB5_5Y1,CVB5_5Y3,CVB5_RD3,Con_5Y1,Con_RD1,Con_RD2	2,3,5,5,6,14	2.17194e+17	IDE
hsa_circ_0000252	chr10	94588228	94594854	+	6626	922	ENSG00000119969;	exon:94588229-94588390,exon:94594695-94594854	CVB5_5Y2,Con_5Y2,Con_RD1	2,2,7	238265774	HELLS
hsa_circ_0000264	chr10	124038514	124046724	-	8210	1702	ENSG00000182022;	exon:124038515-124038671,exon:124042301-124042447	CVB5_5Y1,CVB5_5Y2,CVB5_5Y3,CVB5_RD2,CVB5_RD3,Con_5Y1,Con_5Y3,Con_RD1,Con_RD2,Con_RD3	2,4,6,37,15,6,2,54,50,29	2.68301e+29	CHST15
hsa_circ_0000271	chr10	133395712	133402773	+	7061	640	ENSG00000254536;ENSG00000148824;	exon:133398435-133398515,exon:133401529-133401590,exon:133402149-133402245,exon:133402692-133402773	CVB5_5Y1,CVB5_5Y2,CVB5_5Y3,Con_5Y1,Con_5Y2,Con_5Y3,Con_RD2	2,3,4,5,6,5,4	120,131,125,133,155,96,939	AL360181.3;MTG1
hsa_circ_0000274	chr11	3731390	3753408	-	22018	556	ENSG00000110713;	exon:3731391-3731578,exon:3744509-3744649,exon:3753316-3753408	CVB5_5Y1,CVB5_5Y2,CVB5_5Y3,CVB5_RD1,Con_5Y1,Con_5Y2,Con_5Y3,Con_RD1,Con_RD2	6,4,4,4,11,9,3,4,20	2.8732e+26	NUP98
hsa_circ_0000277	chr11	14771936	14789242	+	17306	437	ENSG00000152270;	exon:14771937-14771987,exon:14786437-14786685,exon:14789106-14789242	CVB5_5Y1,CVB5_5Y2,CVB5_RD1,CVB5_RD2,CVB5_RD3,Con_5Y1,Con_5Y2,Con_RD1,Con_RD2,Con_RD3	6,5,19,40,56,5,3,65,39,52	20,28,81,223,162,19,25,199,207,166	PDE3B
hsa_circ_0000280	chr11	18291441	18292976	-	1535	656	ENSG00000110756;	exon:18292899-18292976	CVB5_5Y1,CVB5_5Y2,CVB5_5Y3,CVB5_RD2,CVB5_RD3,Con_5Y1,Con_5Y2,Con_5Y3,Con_RD1,Con_RD2,Con_RD3	10,2,6,17,12,13,15,5,36,22,18	110,114,122,240,198,148,161,88,340,382,247	HPS5
hsa_circ_0000290	chr11	34970138	34984728	+	14590	366	ENSG00000110435;	exon:34970139-34970286,exon:34984570-34984728	CVB5_5Y1,CVB5_5Y3,CVB5_RD3,Con_5Y1,Con_5Y2,Con_5Y3,Con_RD1	3,6,9,2,2,3,4	1.66208e+21	PDHX
hsa_circ_0000295	chr11	45862059	45872233	+	10174	1132	ENSG00000121671;	exon:45862060-45862148,exon:45867612-45867752,exon:45872092-45872233	Con_5Y1,Con_RD1	5,9	63,84	CRY2
hsa_circ_0000311	chr11	61437624	61438113	+	489	334	ENSG00000256591;ENSG00000167985;	exon:61437625-61437848,exon:61438004-61438113	CVB5_5Y1,CVB5_5Y2,CVB5_5Y3,CVB5_RD1,CVB5_RD2,CVB5_RD3,Con_5Y1,Con_5Y2,Con_5Y3,Con_RD2	22,13,22,6,3,5,35,32,17,8	299,387,352,89,333,347,389,474,306,382	AP003108.2;SDHAF2
hsa_circ_0000330	chr11	66639699	66640123	+	424	424	ENSG00000173933;ENSG00000248643;	exon:66639700-66640123	CVB5_5Y1,CVB5_5Y2,CVB5_5Y3,CVB5_RD3,Con_5Y1,Con_5Y2,Con_5Y3	2,4,5,12,7,7,3	5.85641e+21	RBM4;RBM14-RBM4
hsa_circ_0000337	chr11	70354300	70356254	+	1954	419	ENSG00000131626;	exon:70354301-70354452,exon:70355639-70355811,exon:70356161-70356254	CVB5_5Y1,CVB5_5Y2,CVB5_5Y3,CVB5_RD2,CVB5_RD3,Con_5Y1,Con_5Y2,Con_5Y3,Con_RD2	17,20,27,7,11,23,30,16,5	1.71184e+26	PPFIA1
hsa_circ_0000344	chr11	77683709	77693611	-	9902	350	ENSG00000048649;	exon:77683710-77683819,exon:77685105-77685159,exon:77693507-77693611	CVB5_5Y1,CVB5_5Y2,CVB5_5Y3,CVB5_RD2,CVB5_RD3,Con_5Y1,Con_5Y2,Con_5Y3,Con_RD1,Con_RD2,Con_RD3	11,5,7,10,40,17,5,7,13,13,7	105,118,150,30,50,156,216,116,32,58,35	RSF1
hsa_circ_0000347	chr11	86011029	86031611	-	20581	635	ENSG00000073921;	exon:86011030-86011136,exon:86012281-86012392	CVB5_5Y1,CVB5_5Y2,CVB5_5Y3,CVB5_RD2,Con_5Y1,Con_5Y2,Con_5Y3,Con_RD1,Con_RD2,Con_RD3	6,10,4,5,9,11,10,9,6,3	2.95375e+29	PICALM
hsa_circ_0000350	chr11	94795010	94800311	+	5301	1072	ENSG00000166025;	exon:94795011-94795160	CVB5_RD2,Con_5Y2,Con_RD1,Con_RD2,Con_RD3	5,2,4,4,5	89,177,51,90,80	AMOTL1
hsa_circ_0000357	chr11	116863667	116873636	-	9969	378	ENSG00000160584;	exon:116870331-116870401,exon:116873481-116873636	CVB5_5Y3,Con_5Y2,Con_5Y3,Con_RD1	2,3,2,10	42,56,44,42	SIK3
hsa_circ_0000362	chr11	119273867	119274953	+	1086	279	ENSG00000110395;	exon:119273868-119274024,exon:119274832-119274953	CVB5_5Y1,CVB5_5Y2,CVB5_5Y3,Con_5Y1,Con_RD3	3,4,2,2,4	63,102,81,82,128	CBL
hsa_circ_0000365	chr11	121045673	121053732	+	8059	472	ENSG00000154114;ENSG00000285509;	exon:121045674-121045823	CVB5_5Y3,CVB5_RD3,Con_5Y2,Con_5Y3,Con_RD1,Con_RD2,Con_RD3	2,9,2,2,5,5,5	90,103,155,97,201,144,88	TBCEL;AP000646.1
hsa_circ_0000371	chr11	129123445	129124894	-	1449	177	ENSG00000134909;	exon:129123446-129123530	CVB5_RD3,Con_5Y1,Con_5Y2,Con_RD1,Con_RD2,Con_RD3	11,3,3,18,7,4	77,60,70,87,69,79	ARHGAP32
hsa_circ_0000372	chr11	130109428	130110661	+	1233	298	ENSG00000084234;	exon:130109429-130109602,exon:130110538-130110661	CVB5_5Y1,CVB5_5Y2,CVB5_5Y3,CVB5_RD2,Con_5Y1,Con_5Y2,Con_5Y3,Con_RD1,Con_RD2,Con_RD3	10,15,7,5,7,28,19,16,15,10	9.35109e+34	APLP2
hsa_circ_0000373	chr12	1027747	1028572	+	825	825	ENSG00000082805;	exon:1027748-1027841,exon:1028339-1028572	CVB5_5Y3,CVB5_RD3,Con_5Y2	15,27,16	77,23,111	ERC1
hsa_circ_0000378	chr12	12244261	12244655	-	394	394	ENSG00000070018;	exon:12244262-12244655	CVB5_5Y1,CVB5_5Y2,CVB5_5Y3,CVB5_RD2,CVB5_RD3,Con_5Y1,Con_5Y2,Con_5Y3,Con_RD1,Con_RD2,Con_RD3	13,28,18,27,24,20,37,16,18,24,9	1.33137e+32	LRP6
hsa_circ_0000384	chr12	27714779	27724186	+	9407	410	ENSG00000061794;	exon:27714780-27714820,exon:27716291-27716458,exon:27719808-27719868,exon:27724047-27724186	CVB5_5Y1,CVB5_5Y2,CVB5_5Y3,Con_5Y1,Con_5Y2,Con_5Y3,Con_RD2	19,14,19,19,38,27,8	4.70525e+20	MRPS35
hsa_circ_0000387	chr12	28255580	28259442	+	3862	1744	ENSG00000123106;	exon:28255581-28255662,exon:28256002-28256078,exon:28257202-28257245,exon:28259364-28259442	CVB5_5Y1,CVB5_5Y3,CVB5_RD2,Con_5Y3,Con_RD1,Con_RD2,Con_RD3	7,4,8,4,14,5,6	66,81,72,79,65,79,86	CCDC91
hsa_circ_0000390	chr12	32607956	32611283	+	3327	345	ENSG00000139132;	exon:32607957-32608095,exon:32610776-32610834,exon:32611137-32611283	CVB5_5Y1,CVB5_5Y2,CVB5_5Y3,CVB5_RD1,CVB5_RD2,CVB5_RD3,Con_5Y2,Con_RD1,Con_RD2,Con_RD3	4,3,7,15,4,18,2,15,37,25	30,46,51,219,391,550,47,515,584,458	FGD4
hsa_circ_0000396	chr12	46229152	46243314	-	14162	522	ENSG00000111371;	exon:46229153-46229268,exon:46229564-46229639,exon:46239679-46239893,exon:46243200-46243314	CVB5_5Y1,CVB5_5Y2,CVB5_5Y3,CVB5_RD1,CVB5_RD2,CVB5_RD3,Con_5Y1,Con_5Y2,Con_5Y3,Con_RD1,Con_RD2,Con_RD3	17,14,22,55,125,162,32,36,23,182,183,156	5.05604e+40	SLC38A1
hsa_circ_0000397	chr12	46229152	46254936	-	25784	12144	ENSG00000111371;	exon:46229153-46229268,exon:46229564-46229639,exon:46243200-46243314,exon:46254814-46254936	CVB5_5Y1,CVB5_5Y2,CVB5_5Y3,CVB5_RD2,CVB5_RD3,Con_5Y1,Con_5Y2,Con_5Y3,Con_RD1,Con_RD2,Con_RD3	4,8,6,14,7,9,10,5,5,25,18	2.70355e+36	SLC38A1
hsa_circ_0000398	chr12	46239678	46243314	-	3636	330	ENSG00000111371;	exon:46239679-46239893,exon:46243200-46243314	CVB5_5Y1,CVB5_5Y2,CVB5_5Y3,CVB5_RD1,CVB5_RD2,CVB5_RD3,Con_5Y1,Con_5Y2,Con_5Y3,Con_RD1,Con_RD2,Con_RD3	25,21,22,20,60,54,23,30,17,64,72,54	5.02552e+40	SLC38A1
hsa_circ_0000399	chr12	48659904	48660619	-	715	715	ENSG00000139620;	intron:48659905-48659981,intron:48660366-48660619	CVB5_5Y1,CVB5_RD2,CVB5_RD3,Con_5Y1,Con_5Y2,Con_5Y3,Con_RD1,Con_RD2,Con_RD3	2,12,8,2,2,5,20,22,12	117,248,222,128,152,97,215,207,142	KANSL2
hsa_circ_0000402	chr12	53276619	53277227	+	608	385	ENSG00000135476;	exon:53277083-53277227	CVB5_5Y2,CVB5_5Y3,CVB5_RD2,CVB5_RD3,Con_5Y1,Con_RD1,Con_RD2	4,3,4,7,2,7,3	25,37,197,177,26,207,181	ESPL1
hsa_circ_0000411	chr12	57069233	57072912	-	3679	418	ENSG00000166881;	exon:57069234-57069306	Con_5Y1,Con_RD3	2,22	160371	NEMP1
hsa_circ_0000413	chr12	64484302	64486017	+	1715	348	ENSG00000183735;	exon:64484303-64484499,exon:64485455-64485513,exon:64485926-64486017	Con_5Y2,Con_RD1	2,4	279242	TBK1
hsa_circ_0000417	chr12	69251128	69262562	+	11434	1599	ENSG00000111605;	exon:69251129-69251338,exon:69262373-69262562	CVB5_5Y1,CVB5_5Y2,CVB5_5Y3,CVB5_RD1,CVB5_RD2,CVB5_RD3,Con_5Y1,Con_5Y2,Con_5Y3,Con_RD1,Con_RD2,Con_RD3	36,57,45,10,99,65,69,56,62,42,80,63	712,783,795,80,343,381,760,1000,595,275,342,413	CPSF6
hsa_circ_0000418	chr12	69589484	69592159	+	2675	304	ENSG00000166226;	exon:69589485-69589687,exon:69592059-69592159	CVB5_5Y1,CVB5_5Y2,CVB5_5Y3,CVB5_RD1,CVB5_RD2,CVB5_RD3,Con_5Y1,Con_5Y2,Con_5Y3,Con_RD1,Con_RD2,Con_RD3	35,30,29,4,22,15,44,56,31,37,16,14	2.01222e+47	CCT2
hsa_circ_0000419	chr12	69800208	69801721	+	1513	242	ENSG00000127328;	exon:69800209-69800332,exon:69801609-69801721	CVB5_5Y1,CVB5_5Y2,CVB5_5Y3,Con_5Y1,Con_5Y2,Con_RD2	13,14,13,31,32,10	1.15129e+17	RAB3IP
hsa_circ_0000426	chr12	89642157	89656107	-	13950	627	ENSG00000070961;	exon:89642158-89642355	CVB5_RD2,Con_5Y1,Con_RD2	8,5,10	352294486	ATP2B1
hsa_circ_0000432	chr12	102148229	102165883	+	17654	668	ENSG00000185480;	exon:102165729-102165883	CVB5_RD2,CVB5_RD3,Con_RD1,Con_RD2,Con_RD3	10,10,7,10,6	481562648645580	PARPBP
hsa_circ_0000437	chr12	108652271	108654410	-	2139	251	ENSG00000110880;	exon:108652272-108652417,exon:108653038-108653181,exon:108654306-108654410	CVB5_5Y1,CVB5_5Y2,CVB5_5Y3,CVB5_RD2,CVB5_RD3,Con_5Y1,Con_5Y2,Con_5Y3,Con_RD1,Con_RD2,Con_RD3	21,19,13,5,3,15,24,25,9,11,14	2.56236e+37	CORO1C
hsa_circ_0000439	chr12	111554157	111555919	-	1762	97	ENSG00000204842;	exon:111554158-111554217	CVB5_5Y1,CVB5_5Y2,CVB5_RD3,Con_RD1,Con_RD2	5,4,9,11,10	57,60,64,52,73	ATXN2
hsa_circ_0000441	chr12	116096668	116111512	-	14844	169	ENSG00000123066;	exon:116096669-116096752,exon:116109774-116109869,exon:116111428-116111512	CVB5_5Y1,CVB5_5Y2,CVB5_5Y3,CVB5_RD1,CVB5_RD2,CVB5_RD3,Con_5Y1,Con_5Y2,Con_5Y3,Con_RD1,Con_RD2,Con_RD3	5,10,9,6,3,16,6,11,18,8,6,13	2.8632e+35	MED13L
hsa_circ_0000442	chr12	116230432	116237705	-	7273	7273	ENSG00000123066;	exon:116230433-116230532,exon:116233963-116234087,exon:116236821-116236890,exon:116237468-116237705	CVB5_5Y1,CVB5_5Y2,CVB5_5Y3,CVB5_RD2,Con_5Y1,Con_5Y2,Con_5Y3,Con_RD1,Con_RD2,Con_RD3	34,43,28,17,44,53,38,16,5,9	130,146,145,29,135,231,147,37,61,21	MED13L
hsa_circ_0000443	chr12	116230532	116237705	-	7173	7173	ENSG00000123066;	exon:116230533-116230622,exon:116232059-116232156,exon:116236821-116236890,exon:116237468-116237705	CVB5_5Y1,CVB5_5Y2,CVB5_5Y3,CVB5_RD1,CVB5_RD2,CVB5_RD3,Con_5Y1,Con_5Y2,Con_5Y3,Con_RD1,Con_RD2,Con_RD3	84,60,80,28,88,42,98,126,83,127,124,88	125,143,144,56,37,44,128,228,147,35,54,13	MED13L
hsa_circ_0000448	chr12	120154969	120155719	-	750	389	ENSG00000089154;	exon:120154970-120155040,exon:120155241-120155430,exon:120155592-120155719	CVB5_5Y1,CVB5_5Y2,CVB5_5Y3,CVB5_RD1,CVB5_RD2,CVB5_RD3,Con_5Y1,Con_5Y2,Con_5Y3,Con_RD1,Con_RD2,Con_RD3	59,65,78,19,38,48,115,104,69,48,86,58	2.56299e+35	GCN1
hsa_circ_0000467	chr13	21167987	21168399	-	412	412	ENSG00000165480;	exon:21167988-21168399	CVB5_5Y1,CVB5_5Y2,CVB5_5Y3,Con_5Y1,Con_5Y2,Con_5Y3,Con_RD1,Con_RD2	19,26,24,36,27,25,19,15	69,80,80,103,128,83,206,266	SKA3
hsa_circ_0000471	chr13	32517856	32527532	-	9676	388	ENSG00000244754;	exon:32517857-32518003,exon:32521373-32521449,exon:32522182-32522270,exon:32527408-32527532	CVB5_5Y1,CVB5_5Y2,CVB5_5Y3,CVB5_RD1,CVB5_RD2,CVB5_RD3,Con_5Y1,Con_5Y2,Con_5Y3,Con_RD1,Con_RD2,Con_RD3	42,61,55,6,19,21,84,65,60,32,54,72	4.62491e+36	N4BP2L2
hsa_circ_0000475	chr13	37040404	37051583	-	11179	663	ENSG00000102710;	exon:37040405-37040458,exon:37040576-37040692,exon:37047878-37047936,exon:37048564-37048599,exon:37051488-37051583	CVB5_5Y3,CVB5_RD1,CVB5_RD2,CVB5_RD3,Con_5Y1,Con_5Y2,Con_RD1,Con_RD2,Con_RD3	3,6,20,22,2,2,13,18,27	2.28225e+26	SUPT20H
hsa_circ_0000478	chr13	41865735	41868477	-	2742	345	ENSG00000102763;	exon:41865736-41865813,exon:41865902-41866036,exon:41868346-41868477	CVB5_5Y1,CVB5_5Y2,CVB5_5Y3,CVB5_RD1,CVB5_RD2,CVB5_RD3,Con_5Y1,Con_5Y2,Con_5Y3,Con_RD2,Con_RD3	24,12,18,28,11,41,25,28,17,25,34	74,104,109,153,269,222,103,125,96,295,234	VWA8
hsa_circ_0000494	chr13	75560752	75569507	+	8755	420	ENSG00000118939;ENSG00000261553;	exon:75560753-75560881,exon:75566695-75566851,exon:75567227-75567312,exon:75569460-75569507	CVB5_5Y1,CVB5_5Y2,CVB5_5Y3,CVB5_RD3,Con_5Y1,Con_5Y2,Con_5Y3,Con_RD1,Con_RD3	9,7,8,11,15,20,4,5,12	2.17238e+26	UCHL3;AL137782.1
hsa_circ_0000500	chr13	100257594	100273346	+	15752	428	ENSG00000175198;	exon:100257595-100257673	CVB5_5Y1,CVB5_5Y2,CVB5_5Y3,Con_5Y1,Con_5Y2,Con_5Y3,Con_RD1	12,15,11,27,30,17,2	66,99,100,130,167,98,165	PCCA
hsa_circ_0000504	chr13	112516439	112527484	-	11045	751	ENSG00000126216;	exon:112516440-112516575,exon:112518975-112519043,exon:112519886-112520021,exon:112527374-112527484	CVB5_5Y1,CVB5_5Y2,CVB5_5Y3,CVB5_RD1,CVB5_RD2,CVB5_RD3,Con_5Y1,Con_5Y2,Con_5Y3,Con_RD1,Con_RD2,Con_RD3	6,8,9,10,17,4,10,9,8,5,9,26	52,65,97,42,35,55,89,130,102,33,50,49	TUBGCP3
hsa_circ_0000506	chr13	113190871	113200516	-	9645	431	ENSG00000126226;	exon:113190872-113190971,exon:113200427-113200516	CVB5_5Y1,CVB5_5Y3,CVB5_RD1,Con_RD1	4,4,7,5	316314121307	PCID2
hsa_circ_0000522	chr14	21357196	21361213	-	4017	867	ENSG00000092201;	exon:21357197-21357366	CVB5_5Y2,CVB5_5Y3,CVB5_RD2,Con_5Y2,Con_5Y3,Con_RD2	4,7,9,3,3,16	3.97385e+17	SUPT16H
hsa_circ_0000523	chr14	21503172	21503881	-	709	623	ENSG00000165819;	exon:21503664-21503881	CVB5_5Y1,CVB5_5Y2,CVB5_5Y3,CVB5_RD1,CVB5_RD2,CVB5_RD3,Con_5Y1,Con_5Y2,Con_5Y3,Con_RD1,Con_RD2,Con_RD3	10,16,30,11,11,14,35,22,21,25,27,6	2.61252e+36	METTL3
hsa_circ_0000544	chr14	60115718	60125823	+	10105	1910	ENSG00000126773;	exon:60115719-60115819,exon:60115941-60116060	CVB5_5Y2,CVB5_5Y3,CVB5_RD2,CVB5_RD3,Con_5Y1,Con_5Y2,Con_5Y3,Con_RD1,Con_RD2	3,7,6,6,3,6,3,12,10	1.18123e+26	PCNX4
hsa_circ_0000545	chr14	67761365	67762819	-	1454	577	ENSG00000072121;	exon:67761366-67761584,exon:67762672-67762819	CVB5_5Y1,Con_5Y3,Con_RD2	2,2,10	21,23,94	ZFYVE26
hsa_circ_0000560	chr14	90780737	90786328	-	5591	324	ENSG00000165914;	exon:90786174-90786328	CVB5_5Y1,Con_RD2	3,4	79254	TTC7B
hsa_circ_0000563	chr14	93293857	93296157	-	2300	1268	ENSG00000011114;	exon:93295970-93296157	CVB5_5Y1,CVB5_5Y2,CVB5_5Y3,CVB5_RD1,CVB5_RD2,CVB5_RD3,Con_5Y1,Con_5Y2,Con_RD1,Con_RD2,Con_RD3	6,3,3,7,42,21,8,3,30,28,35	85,101,97,67,119,95,129,161,86,106,66	BTBD7
hsa_circ_0000564	chr14	95140658	95141748	-	1090	167	ENSG00000100697;	exon:95140659-95140759	CVB5_5Y3,Con_5Y2,Con_RD1,Con_RD2,Con_RD3	3,2,14,10,10	65,84,170,253,150	DICER1
hsa_circ_0000566	chr14	96833466	96860735	+	27269	1073	ENSG00000100749;	exon:96833467-96833631,exon:96837762-96837817,exon:96846095-96846164,exon:96847257-96847344,exon:96856528-96856586,exon:96860557-96860735	CVB5_5Y1,CVB5_5Y2,CVB5_5Y3,CVB5_RD1,CVB5_RD2,CVB5_RD3,Con_5Y1,Con_5Y2,Con_5Y3,Con_RD1,Con_RD2,Con_RD3	26,30,38,23,40,59,53,70,38,67,62,54	2.15237e+35	VRK1
hsa_circ_0000567	chr14	99458278	99465813	-	7535	683	ENSG00000183576;	exon:99458279-99458535,exon:99463486-99463578,exon:99465703-99465813	CVB5_5Y1,CVB5_5Y2,CVB5_5Y3,CVB5_RD1,CVB5_RD2,CVB5_RD3,Con_5Y1,Con_5Y2,Con_5Y3,Con_RD1,Con_RD2,Con_RD3	54,61,51,107,309,371,71,89,46,447,390,356	2.31279e+35	SETD3
hsa_circ_0000571	chr14	103003927	103012188	-	8261	272	ENSG00000198752;	exon:103012097-103012188	CVB5_5Y1,CVB5_5Y2,CVB5_5Y3,Con_5Y1,Con_5Y2,Con_5Y3,Con_RD1,Con_RD2,Con_RD3	7,5,8,12,18,9,3,10,8	2.45217e+26	CDC42BPB
hsa_circ_0000586	chr15	25405460	25411971	-	6511	291	ENSG00000114062;	exon:25405461-25405502,exon:25407067-25407137,exon:25408620-25408684,exon:25409088-25409207,exon:25411908-25411971	CVB5_5Y1,CVB5_5Y2,CVB5_5Y3,CVB5_RD1,CVB5_RD2,CVB5_RD3,Con_5Y1,Con_5Y2,Con_5Y3,Con_RD1,Con_RD2,Con_RD3	27,17,15,11,30,19,33,32,23,58,63,13	2.27198e+35	UBE3A
hsa_circ_0000592	chr15	41696074	41699159	+	3085	1124	ENSG00000174197;	exon:41698863-41698941,exon:41699064-41699159	CVB5_5Y1,CVB5_5Y2,CVB5_5Y3,CVB5_RD2,CVB5_RD3,Con_5Y1,Con_5Y2,Con_5Y3,Con_RD1,Con_RD2,Con_RD3	12,7,6,13,23,16,24,21,77,62,41	163,190,226,143,97,226,256,189,159,142,128	MGA
hsa_circ_0000603	chr15	56388471	56394834	+	6363	565	ENSG00000151575;	exon:56388472-56388520,exon:56389318-56389400,exon:56394661-56394834	Con_5Y1,Con_5Y2,Con_5Y3,Con_RD2	2,5,3,4	107,153,133,25	TEX9
hsa_circ_0000607	chr15	62007307	62013992	-	6685	606	ENSG00000129003;	exon:62007308-62007479,exon:62013933-62013992	CVB5_RD2,CVB5_RD3,Con_5Y1,Con_5Y2,Con_5Y3,Con_RD2,Con_RD3	10,9,2,8,10,6,12	9.31462e+19	VPS13C
hsa_circ_0000619	chr15	65700543	65701890	-	1347	400	ENSG00000174485;	exon:65701051-65701192,exon:65701762-65701890	CVB5_5Y1,Con_5Y3,Con_RD2	2,3,4	14,17,200	DENND4A
hsa_circ_0000620	chr15	67231813	67236820	-	5007	462	ENSG00000103591;	exon:67231814-67231897,exon:67235979-67236068,exon:67236408-67236504,exon:67236630-67236820	CVB5_5Y1,CVB5_5Y2,CVB5_5Y3,CVB5_RD1,CVB5_RD2,CVB5_RD3,Con_5Y1,Con_5Y2,Con_5Y3,Con_RD1,Con_RD2,Con_RD3	26,15,17,14,70,27,37,31,16,101,76,101	3.17307e+35	AAGAB
hsa_circ_0000626	chr15	72027730	72046634	-	18904	1069	ENSG00000066933;	exon:72027731-72027793,exon:72046432-72046634	CVB5_RD2,Con_5Y3,Con_RD1,Con_RD2	7,2,4,7	80,72,81,116	MYO9A
hsa_circ_0000633	chr15	74671454	74675142	-	3688	502	ENSG00000179151;	exon:74671455-74671774	CVB5_5Y1,CVB5_5Y2,CVB5_5Y3,Con_5Y1,Con_5Y2,Con_RD1,Con_RD2	6,13,8,6,18,8,10	1.13117e+20	EDC3
hsa_circ_0000638	chr15	76274411	76295737	-	21326	777	ENSG00000140374;	exon:76274412-76274494,exon:76283757-76283825,exon:76285637-76285738,exon:76292619-76292700,exon:76295591-76295737	CVB5_5Y1,CVB5_5Y2,CVB5_5Y3,CVB5_RD2,CVB5_RD3,Con_5Y1,Con_5Y2,Con_5Y3,Con_RD1,Con_RD3	9,15,10,40,15,10,21,16,44,32	5.00576e+31	ETFA
hsa_circ_0000639	chr15	76287845	76292700	-	4855	265	ENSG00000140374;	exon:76287846-76287945,exon:76292431-76292513,exon:76292619-76292700	Con_5Y1,Con_RD1	5,6	10512007	ETFA
hsa_circ_0000642	chr15	80098415	80122800	+	24385	544	ENSG00000086666;	exon:80098416-80098578,exon:80122700-80122800	CVB5_5Y2,CVB5_5Y3,CVB5_RD1,Con_5Y1,Con_5Y2,Con_RD1,Con_RD2	6,2,3,10,2,11,5	46,68,31,99,145,43,61	ZFAND6
hsa_circ_0000643	chr15	80120327	80122800	+	2473	381	ENSG00000086666;	exon:80120328-80120498,exon:80121712-80121820,exon:80122700-80122800	CVB5_5Y1,CVB5_5Y2,CVB5_5Y3,CVB5_RD1,CVB5_RD2,CVB5_RD3,Con_5Y1,Con_5Y2,Con_5Y3,Con_RD1,Con_RD2,Con_RD3	33,20,28,5,29,20,42,51,27,22,21,44	195,196,218,83,199,273,384,447,266,243,350,357	ZFAND6
hsa_circ_0000647	chr15	84680712	84691644	-	10932	380	ENSG00000140612;	exon:84691535-84691644	CVB5_5Y1,CVB5_5Y2,CVB5_5Y3,Con_5Y1,Con_5Y2,Con_5Y3,Con_RD2	6,6,13,20,22,14,3	2.84331e+20	SEC11A
hsa_circ_0000650	chr15	90217438	90221765	+	4327	704	ENSG00000185033;	exon:90221614-90221765	CVB5_5Y1,CVB5_5Y2,CVB5_5Y3,Con_5Y1,Con_5Y2,Con_5Y3,Con_RD2	2,3,3,3,10,3,6	62,90,100,73,77,39,83	SEMA4B
hsa_circ_0000652	chr15	90441505	90443478	+	1973	264	ENSG00000140575;	exon:90441506-90441684	CVB5_5Y1,CVB5_5Y2,CVB5_5Y3,Con_5Y1,Con_5Y2,Con_RD3	4,5,8,13,4,14	5.44605e+17	IQGAP1
hsa_circ_0000664	chr16	910930	954666	-	43736	777	ENSG00000103227;	exon:910931-911079	CVB5_RD2,Con_RD1	8,5	65102	LMF1
hsa_circ_0000665	chr16	1314019	1320517	+	6498	424	ENSG00000103275;	exon:1314020-1314096,exon:1314293-1314376,exon:1315654-1315726,exon:1320174-1320283,exon:1320438-1320517	CVB5_5Y1,CVB5_5Y2,CVB5_5Y3,Con_5Y1,Con_5Y2,Con_5Y3,Con_RD1,Con_RD2	2,5,5,12,2,4,2,4	1.01512e+31	UBE2I
hsa_circ_0000672	chr16	11020192	11061022	+	40830	813	ENSG00000038532;	exon:11020193-11020325,exon:11051513-11051641,exon:11060902-11061022	CVB5_5Y1,CVB5_5Y2,CVB5_5Y3,CVB5_RD2,CVB5_RD3,Con_5Y1,Con_5Y2,Con_5Y3,Con_RD2	4,11,6,5,6,16,11,4,4	46,48,51,47,84,48,56,58,99	CLEC16A
hsa_circ_0000698	chr16	47497398	47515601	+	18203	518	ENSG00000102893;	exon:47497399-47497488,exon:47499756-47499894,exon:47502991-47503090,exon:47511665-47511772,exon:47515521-47515601	CVB5_5Y1,CVB5_5Y2,CVB5_5Y3,CVB5_RD1,CVB5_RD2,CVB5_RD3,Con_5Y1,Con_5Y2,Con_5Y3,Con_RD1,Con_RD2,Con_RD3	11,7,9,9,35,36,10,21,17,61,51,25	1.13114e+35	PHKB
hsa_circ_0000701	chr16	53154446	53157541	+	3095	3095	ENSG00000177200;	intron:53154447-53154543,intron:53155926-53156135	CVB5_RD2,Con_RD2	5,5	100179	CHD9
hsa_circ_0000703	chr16	53439015	53447106	+	8091	397	ENSG00000103479;	exon:53439016-53439146,exon:53442658-53442858,exon:53447042-53447106	Con_5Y1,Con_5Y3,Con_RD2	5,4,4	238172557	RBL2
hsa_circ_0000704	chr16	56385918	56389375	-	3457	295	ENSG00000159461;	exon:56385919-56386022,exon:56389185-56389375	CVB5_5Y1,CVB5_5Y2,CVB5_5Y3,CVB5_RD1,CVB5_RD2,CVB5_RD3,Con_5Y1,Con_5Y2,Con_5Y3,Con_RD2	15,13,10,12,9,7,25,17,21,11	2.75317e+29	AMFR
hsa_circ_0000707	chr16	67036638	67082339	+	45701	361	ENSG00000067955;	exon:67036639-67036755	CVB5_5Y1,CVB5_5Y2,CVB5_5Y3,Con_5Y1,Con_5Y2,Con_5Y3,Con_RD2	8,9,4,12,12,13,2	5.71743e+20	CBFB
hsa_circ_0000711	chr16	68121986	68126610	+	4624	1298	ENSG00000072736;	exon:68126448-68126610	CVB5_5Y1,CVB5_5Y2,CVB5_5Y3,CVB5_RD1,CVB5_RD2,CVB5_RD3,Con_5Y1,Con_5Y2,Con_5Y3,Con_RD1,Con_RD2,Con_RD3	18,25,25,10,19,46,27,44,21,34,61,41	31,55,70,41,108,185,65,91,47,153,122,121	NFATC3
hsa_circ_0000712	chr16	68174373	68191775	+	17402	1332	ENSG00000072736;	exon:68174374-68174514,exon:68181475-68181530	CVB5_RD3,Con_5Y1,Con_RD1	9,2,4	251,50,178	NFATC3
hsa_circ_0000722	chr16	85633913	85634132	+	219	219	ENSG00000131149;	exon:85633914-85634132	CVB5_5Y1,CVB5_5Y2,CVB5_5Y3,Con_5Y1,Con_5Y2,Con_5Y3,Con_RD2	13,8,13,17,14,10,6	63,87,106,30,31,25,47	GSE1
hsa_circ_0000724	chr16	87748672	87762040	-	13368	407	ENSG00000104731;	exon:87748673-87748809,exon:87756399-87756477,exon:87761949-87762040	CVB5_5Y1,CVB5_5Y2,CVB5_5Y3,CVB5_RD1,CVB5_RD2,CVB5_RD3,Con_5Y1,Con_5Y2,Con_5Y3,Con_RD1,Con_RD2,Con_RD3	21,20,28,5,8,32,23,40,21,24,21,10	330,310,320,62,151,257,357,443,269,184,181,166	KLHDC4
hsa_circ_0000727	chr16	89418283	89431326	-	13043	13043	ENSG00000167522;	exon:89418284-89418368,exon:89431256-89431326	CVB5_5Y1,CVB5_5Y2,CVB5_5Y3,CVB5_RD2,Con_5Y1,Con_5Y2,Con_5Y3,Con_RD1,Con_RD2,Con_RD3	9,9,7,17,6,10,6,8,21,11	101,160,195,65,104,165,107,36,50,49	ANKRD11
hsa_circ_0000739	chr17	5410702	5416682	-	5980	383	ENSG00000108559;	exon:5410703-5410789,exon:5414009-5414134,exon:5416513-5416682	CVB5_5Y3,Con_5Y3,Con_RD1	3,4,6	493440932	NUP88
hsa_circ_0000740	chr17	5460938	5462546	-	1608	399	ENSG00000005100;	exon:5460939-5461109	CVB5_5Y1,CVB5_5Y2,CVB5_5Y3,Con_5Y1,Con_5Y2,Con_5Y3,Con_RD2	4,7,5,4,12,8,7	107,118,95,127,122,80,252	DHX33
hsa_circ_0000754	chr17	29684562	29703062	-	18500	291	ENSG00000141298;	exon:29684563-29684684,exon:29695459-29695523,exon:29702959-29703062	CVB5_5Y1,CVB5_5Y2,CVB5_5Y3,CVB5_RD2,CVB5_RD3,Con_5Y1,Con_RD2	3,5,4,3,5,2,2	25,13,26,70,53,27,103	SSH2
hsa_circ_0000776	chr17	47326225	47345098	+	18873	764	ENSG00000178852;	exon:47326226-47326387,exon:47345016-47345098	CVB5_RD3,Con_RD1,Con_RD2,Con_RD3	10,10,6,22	74,110,113,98	EFCAB13
hsa_circ_0000779	chr17	47664158	47668410	+	4252	438	ENSG00000108424;	exon:47664159-47664269,exon:47665057-47665158,exon:47668186-47668410	CVB5_5Y1,CVB5_5Y2,CVB5_5Y3,CVB5_RD2,Con_5Y1,Con_5Y2,Con_5Y3	7,11,6,13,8,10,3	1.15512e+26	KPNB1
hsa_circ_0000780	chr17	47664158	47674782	+	10624	1126	ENSG00000108424;	exon:47664159-47664269,exon:47673490-47673561,exon:47674638-47674782	CVB5_5Y1,CVB5_5Y2,CVB5_5Y3,CVB5_RD1,CVB5_RD2,Con_5Y1,Con_5Y2,Con_5Y3,Con_RD1	3,10,9,9,3,7,10,6,14	1.21214e+34	KPNB1
hsa_circ_0000782	chr17	49311311	49312845	-	1534	409	ENSG00000198740;	exon:49311312-49311456,exon:49312698-49312845	CVB5_5Y1,CVB5_5Y2,CVB5_5Y3,CVB5_RD3,Con_5Y1,Con_5Y2,Con_5Y3,Con_RD1,Con_RD2,Con_RD3	4,11,5,4,9,17,6,18,6,10	32,57,44,70,35,59,32,69,70,79	ZNF652
hsa_circ_0000793	chr17	60265411	60271481	-	6070	419	ENSG00000170832;	exon:60265412-60265474,exon:60265976-60266091	CVB5_5Y2,CVB5_5Y3,Con_5Y1,Con_5Y2,Con_5Y3,Con_RD2,Con_RD3	4,4,5,8,3,3,7	1.96225e+20	USP32
hsa_circ_0000794	chr17	61744431	61780401	-	35970	463	ENSG00000136492;	exon:61744432-61744591,exon:61776401-61776562,exon:61780261-61780401	CVB5_5Y1,CVB5_5Y2,CVB5_RD3,Con_5Y1,Con_5Y2,Con_5Y3,Con_RD1,Con_RD2	9,7,13,5,2,3,5,9	91,117,449,101,141,85,479,543	BRIP1
hsa_circ_0000799	chr17	67945408	67975958	+	30550	2026	ENSG00000171634;	exon:67975772-67975958	CVB5_5Y1,CVB5_5Y2,CVB5_5Y3,CVB5_RD3,Con_5Y1,Con_5Y2,Con_5Y3,Con_RD1	6,16,6,5,13,30,9,16	113,145,142,63,137,234,106,29	BPTF
hsa_circ_0000814	chr17	81604547	81608822	-	4275	399	ENSG00000182446;	exon:81606691-81606814,exon:81608728-81608822	CVB5_5Y1,CVB5_5Y2,CVB5_5Y3,Con_5Y1,Con_5Y2,Con_5Y3,Con_RD3	6,2,2,2,6,7,5	3.74418e+20	NPLOC4
hsa_circ_0000816	chr17	82563353	82568201	+	4848	343	ENSG00000141568;	exon:82563354-82563548,exon:82568054-82568201	CVB5_5Y1,CVB5_5Y2,CVB5_5Y3,CVB5_RD1,CVB5_RD2,CVB5_RD3,Con_5Y1,Con_5Y2,Con_5Y3,Con_RD1,Con_RD2,Con_RD3	75,107,81,4,4,30,84,104,63,9,6,16	2.9033e+35	FOXK2
hsa_circ_0000817	chr17	82563353	82571870	+	8517	490	ENSG00000141568;	exon:82568054-82568201,exon:82571724-82571870	CVB5_5Y1,CVB5_5Y2,CVB5_RD2,Con_5Y1,Con_5Y2,Con_5Y3,Con_RD1,Con_RD2	3,5,3,7,12,3,5,5	2.44299e+23	FOXK2
hsa_circ_0000818	chr17	82763964	82781721	+	17757	536	ENSG00000141556;	exon:82763965-82764062,exon:82766267-82766368,exon:82768420-82768566,exon:82772452-82772507,exon:82781589-82781721	CVB5_5Y1,CVB5_5Y2,CVB5_5Y3,CVB5_RD1,CVB5_RD2,CVB5_RD3,Con_5Y1,Con_5Y2,Con_5Y3,Con_RD1,Con_RD2,Con_RD3	12,13,9,17,40,50,17,22,11,61,81,61	167,194,205,73,75,62,227,241,151,80,72,73	TBCD
hsa_circ_0000825	chr18	8718423	8720496	+	2073	384	ENSG00000168502;	exon:8720338-8720496	CVB5_5Y1,CVB5_5Y2,CVB5_5Y3,CVB5_RD1,CVB5_RD2,CVB5_RD3,Con_5Y1,Con_5Y2,Con_5Y3,Con_RD1,Con_RD2,Con_RD3	18,15,19,16,5,16,25,26,27,3,9,4	64,71,79,13,40,12,98,116,71,36,43,47	MTCL1
hsa_circ_0000826	chr18	9182381	9221999	+	39618	994	ENSG00000101745;	exon:9182382-9182519,exon:9221852-9221999	CVB5_5Y1,CVB5_5Y2,CVB5_5Y3,CVB5_RD2,CVB5_RD3,Con_5Y1,Con_5Y2,Con_5Y3,Con_RD1,Con_RD2,Con_RD3	13,12,12,5,9,34,43,22,18,12,27	64,95,85,40,58,81,145,81,83,70,47	ANKRD12
hsa_circ_0000829	chr18	12506476	12535601	-	29125	369	ENSG00000134278;	exon:12506477-12506641	CVB5_5Y3,Con_5Y3,Con_RD3	2,3,8	131119383	SPIRE1
hsa_circ_0000830	chr18	12999420	13008631	+	9211	470	ENSG00000101639;	exon:12999421-12999588	CVB5_5Y1,CVB5_5Y2,CVB5_5Y3,CVB5_RD2,Con_5Y3,Con_RD3	3,4,3,16,4,6	1.43197e+17	CEP192
hsa_circ_0000831	chr18	12999420	13019206	+	19786	1054	ENSG00000101639;	exon:12999421-12999588,exon:13001457-13001582,exon:13018480-13018615,exon:13019082-13019206	CVB5_5Y1,CVB5_5Y2,CVB5_5Y3,CVB5_RD1,CVB5_RD2,CVB5_RD3,Con_5Y1,Con_5Y2,Con_5Y3,Con_RD1,Con_RD2,Con_RD3	16,26,27,24,66,45,41,36,22,124,107,76	103,117,148,83,254,180,131,181,114,308,290,241	CEP192
hsa_circ_0000835	chr18	21765771	21779685	+	13914	679	ENSG00000101752;	exon:21765772-21765943	CVB5_5Y1,CVB5_5Y2,CVB5_5Y3,CVB5_RD1,CVB5_RD2,CVB5_RD3,Con_5Y1,Con_5Y2,Con_5Y3,Con_RD1,Con_RD2,Con_RD3	13,17,16,7,151,143,14,23,10,124,140,127	2.19261e+35	MIB1
hsa_circ_0000836	chr18	21765771	21819646	+	53875	1600	ENSG00000101752;	exon:21765772-21765943	CVB5_5Y1,CVB5_5Y2,CVB5_5Y3,CVB5_RD2,Con_5Y1,Con_5Y2,Con_RD1,Con_RD2,Con_RD3	5,6,4,12,4,6,16,22,6	2.01253e+26	MIB1
hsa_circ_0000837	chr18	22989220	23001729	+	12509	1578	ENSG00000101773;	exon:22989221-22989318,exon:22990937-22991049	CVB5_5Y3,CVB5_RD1,CVB5_RD2,Con_5Y2,Con_5Y3,Con_RD1,Con_RD2,Con_RD3	7,13,8,5,8,8,13,15	3.3518e+23	RBBP8
hsa_circ_0000839	chr18	24064139	24069271	+	5132	293	ENSG00000168234;	exon:24064140-24064188,exon:24066012-24066140,exon:24069157-24069271	CVB5_5Y1,CVB5_5Y2,CVB5_5Y3,CVB5_RD2,CVB5_RD3,Con_5Y1,Con_5Y2,Con_5Y3,Con_RD1,Con_RD3	13,19,9,3,4,14,21,14,8,13	93,73,92,107,91,104,197,119,163,154	TTC39C
hsa_circ_0000842	chr18	36026899	36033837	-	6938	638	ENSG00000141425;	exon:36026900-36027075	CVB5_5Y1,CVB5_5Y2,CVB5_5Y3,CVB5_RD2,Con_5Y1,Con_5Y2,Con_5Y3,Con_RD2	13,19,15,10,14,28,6,3	5.32675e+24	RPRD1A
hsa_circ_0000845	chr18	44701174	44712794	+	11620	11620	ENSG00000152217;	intron:44712676-44712794	Con_RD2	4	38	SETBP1
hsa_circ_0000847	chr18	47865058	47896809	-	31751	783	ENSG00000175387;	exon:47865059-47865133	CVB5_5Y1,CVB5_5Y2,CVB5_5Y3,CVB5_RD1,CVB5_RD2,CVB5_RD3,Con_5Y1,Con_5Y2,Con_5Y3,Con_RD1,Con_RD2,Con_RD3	5,10,10,18,20,27,9,6,9,29,20,9	4.82573e+35	SMAD2
hsa_circ_0000853	chr18	58696365	58700591	+	4226	273	ENSG00000172175;	exon:58696366-58696487,exon:58700441-58700591	CVB5_5Y1,CVB5_5Y2,CVB5_5Y3,CVB5_RD2,Con_5Y1,Con_5Y2,Con_5Y3,Con_RD1	6,2,4,6,3,6,3,2	1.6222e+23	MALT1
hsa_circ_0000854	chr18	62539680	62550460	+	10780	374	ENSG00000141664;	exon:62539681-62539792,exon:62542498-62542574,exon:62550348-62550460	CVB5_5Y1,CVB5_5Y2,CVB5_5Y3,CVB5_RD2,CVB5_RD3,Con_5Y1,Con_5Y2,Con_5Y3,Con_RD1,Con_RD2	12,14,14,5,5,17,19,6,5,7	32,59,65,69,81,72,111,61,75,73	ZCCHC2
hsa_circ_0000857	chr18	76849525	76881512	+	31987	1362	ENSG00000130856;	exon:76849526-76849668,exon:76881284-76881512	CVB5_5Y1,CVB5_5Y2,CVB5_RD1,CVB5_RD2,CVB5_RD3,Con_5Y1,Con_5Y2,Con_RD1,Con_RD2,Con_RD3	5,3,4,11,22,8,7,17,18,30	64,77,18,53,46,52,83,45,56,78	ZNF236
hsa_circ_0000859	chr18	79448781	79451816	+	3035	517	ENSG00000131196;	exon:79448782-79448984,exon:79451676-79451816	CVB5_5Y1,CVB5_5Y2,CVB5_5Y3,CVB5_RD2,CVB5_RD3,Con_5Y1,Con_5Y2,Con_5Y3,Con_RD1,Con_RD2	8,3,5,13,9,4,15,6,5,12	21,28,17,63,46,35,34,25,21,16	NFATC1
hsa_circ_0000893	chr19	12679456	12680325	-	869	471	ENSG00000095059;ENSG00000285589;	exon:12679457-12679543,exon:12679623-12679719	CVB5_5Y2,Con_RD1	4,6	6021102	DHPS;AC010422.8
hsa_circ_0000894	chr19	12714820	12715739	-	919	565	ENSG00000105576;	exon:12714821-12714939,exon:12715047-12715169,exon:12715633-12715739	CVB5_5Y1,CVB5_5Y2,CVB5_RD2,CVB5_RD3,Con_5Y1,Con_5Y2,Con_5Y3,Con_RD1,Con_RD2,Con_RD3	4,5,14,8,8,4,2,6,7,4	1.80218e+29	TNPO2
hsa_circ_0000896	chr19	12928341	12928847	-	506	338	ENSG00000179115;	exon:12928342-12928457,exon:12928535-12928663,exon:12928755-12928847	CVB5_5Y1,CVB5_5Y2,CVB5_5Y3,CVB5_RD2,Con_5Y1,Con_5Y2,Con_5Y3,Con_RD1,Con_RD2	24,50,31,11,37,56,38,7,4	3.37429e+26	FARSA
hsa_circ_0000906	chr19	16679983	16682508	+	2525	430	ENSG00000072954;	exon:16679984-16680140,exon:16680397-16680581,exon:16682421-16682508	CVB5_5Y1,CVB5_5Y3,CVB5_RD2,Con_5Y1,Con_5Y2,Con_RD1,Con_RD2,Con_RD3	2,3,11,3,3,10,2,13	66,64,127,63,77,126,107,94	TMEM38A
hsa_circ_0000914	chr19	18537600	18538436	-	836	394	ENSG00000105701;	exon:18537601-18537773	CVB5_5Y1,CVB5_5Y2,CVB5_5Y3,CVB5_RD2,Con_5Y1,Con_5Y2,Con_5Y3,Con_RD1,Con_RD2	5,16,16,24,15,20,19,23,12	9.8811e+34	FKBP8
hsa_circ_0000918	chr19	19640084	19640571	-	487	299	ENSG00000089639;	exon:19640085-19640192,exon:19640296-19640360	CVB5_5Y1,CVB5_5Y2,CVB5_5Y3,Con_5Y1,Con_5Y2,Con_5Y3,Con_RD2	13,8,2,8,6,10,3	81,97,71,50,75,51,21	GMIP
hsa_circ_0000940	chr19	45263112	45263367	+	255	103	ENSG00000007047;	exon:45263113-45263166	CVB5_5Y1,CVB5_5Y2,CVB5_5Y3,CVB5_RD2,Con_5Y1,Con_5Y2,Con_5Y3,Con_RD1,Con_RD2	18,21,3,7,9,11,8,6,5	40,33,61,66,58,48,41,67,53	MARK4
hsa_circ_0000943	chr19	46918487	46937408	+	18921	4014	n/a	intergenic_region:46937264-46937408	CVB5_5Y1,CVB5_5Y2,CVB5_RD2,Con_5Y2,Con_RD1,Con_RD3	7,2,4,6,6,22	137,152,102,217,103,69
hsa_circ_0000967	chr19	58243964	58246794	+	2830	303	ENSG00000283515;ENSG00000198131;	exon:58246711-58246794	Con_5Y2,Con_RD2	2,7	434554	AC020915.5;ZNF544
hsa_circ_0000972	chr2	8908620	8958642	-	50021	320	ENSG00000143797;	exon:8908621-8908716,exon:8943187-8943264,exon:8958497-8958642	CVB5_5Y1,CVB5_5Y2,CVB5_5Y3,CVB5_RD1,CVB5_RD2,Con_5Y1,Con_5Y2,Con_5Y3,Con_RD1,Con_RD2,Con_RD3	11,5,6,16,6,8,15,7,14,31,7	66,79,54,85,237,85,108,53,263,286,233	MBOAT2
hsa_circ_0000973	chr2	8939820	8958642	-	18822	3590	ENSG00000143797;	intron:8939821-8939934,intron:8943187-8943264,intron:8958497-8958642	CVB5_5Y2,CVB5_RD3,Con_5Y1,Con_5Y3,Con_RD1,Con_RD2	2,8,4,3,3,3	44,64,55,25,106,62	MBOAT2
hsa_circ_0000974	chr2	9509978	9527954	-	17976	894	ENSG00000151694;	exon:9527786-9527954	Con_5Y1,Con_5Y3,Con_RD1	6,5,5	278203523	ADAM17
hsa_circ_0000982	chr2	24135118	24147086	+	11968	587	ENSG00000276087;ENSG00000219626;	exon:24135119-24135187,exon:24146748-24146835,exon:24146930-24147086	CVB5_5Y1,CVB5_5Y2,CVB5_5Y3,CVB5_RD3,Con_5Y1,Con_5Y2,Con_5Y3,Con_RD1,Con_RD2,Con_RD3	3,7,5,5,4,8,5,6,4,13	25,26,41,6,58,60,45,13,7,20	AC008073.3;FAM228B
hsa_circ_0000983	chr2	24563903	24584560	+	20657	20657	ENSG00000084676;	intron:24584476-24584560	CVB5_RD1,CVB5_RD3,Con_RD1,Con_RD2,Con_RD3	13,13,10,13,3	51,48,87,79,76	NCOA1
hsa_circ_0000987	chr2	30525586	30533314	+	7728	368	ENSG00000172954;	exon:30525587-30525755,exon:30533116-30533314	CVB5_5Y1,CVB5_5Y2,CVB5_5Y3,CVB5_RD1,CVB5_RD2,CVB5_RD3,Con_5Y1,Con_5Y2,Con_5Y3,Con_RD1,Con_RD2,Con_RD3	7,6,9,23,43,32,10,13,12,78,46,58	1.42129e+35	LCLAT1
hsa_circ_0000989	chr2	32377587	32406557	+	28970	1152	ENSG00000115760;	exon:32377588-32377769,exon:32380153-32380290,exon:32401463-32401623,exon:32406499-32406557	CVB5_5Y2,CVB5_5Y3,CVB5_RD1,CVB5_RD2,CVB5_RD3,Con_5Y1,Con_RD1,Con_RD2	5,3,6,18,20,3,19,31	4.05366e+25	BIRC6
hsa_circ_0000997	chr2	45546731	45562756	-	16025	569	ENSG00000068784;	exon:45546732-45546839,exon:45547522-45547612,exon:45551125-45551282,exon:45553623-45553730,exon:45562653-45562756	CVB5_5Y1,CVB5_5Y2,CVB5_5Y3,CVB5_RD1,CVB5_RD2,CVB5_RD3,Con_5Y1,Con_5Y2,Con_5Y3,Con_RD1,Con_RD2,Con_RD3	7,18,16,16,25,12,25,22,16,26,33,22	82,97,84,170,254,205,162,148,94,361,379,345	SRBD1
hsa_circ_0000998	chr2	45697940	45701524	+	3584	3584	ENSG00000171132;	intron:45701383-45701524	CVB5_5Y3,CVB5_RD3,Con_5Y2,Con_5Y3,Con_RD1,Con_RD2,Con_RD3	2,15,2,3,6,13,11	2,0,5,4,5,6,12	PRKCE
hsa_circ_0001006	chr2	54982514	54987698	-	5184	347	ENSG00000115310;	exon:54982515-54982653,exon:54987491-54987698	CVB5_5Y1,CVB5_5Y2,CVB5_5Y3,CVB5_RD1,CVB5_RD2,CVB5_RD3,Con_5Y1,Con_5Y2,Con_5Y3,Con_RD1,Con_RD2,Con_RD3	73,71,68,17,97,53,85,110,65,149,140,148	6.64763e+40	RTN4
hsa_circ_0001009	chr2	58221941	58232112	-	10171	278	ENSG00000115392;	exon:58221942-58222042,exon:58226728-58226784,exon:58229814-58229874,exon:58232054-58232112	CVB5_5Y1,CVB5_5Y2,CVB5_5Y3,CVB5_RD1,CVB5_RD2,CVB5_RD3,Con_5Y1,Con_5Y2,Con_5Y3,Con_RD1,Con_RD3	52,55,32,14,8,24,58,63,37,12,25	226,268,278,88,177,197,304,361,241,273,232	FANCL
hsa_circ_0001016	chr2	61522610	61526521	-	3911	175	ENSG00000082898;	exon:61522611-61522683,exon:61525270-61526521	CVB5_5Y1,CVB5_5Y2,CVB5_5Y3,CVB5_RD1,CVB5_RD2,Con_5Y1,Con_5Y2,Con_5Y3,Con_RD1,Con_RD2,Con_RD3	26,42,23,7,6,28,52,26,17,9,12	1.58917e+37	XPO1
hsa_circ_0001017	chr2	61522610	61533903	-	11293	307	ENSG00000082898;	exon:61522611-61522683,exon:61525270-61525333,exon:61525492-61525559,exon:61526420-61526521,exon:61533772-61533903	CVB5_5Y1,CVB5_5Y2,CVB5_5Y3,CVB5_RD1,CVB5_RD2,CVB5_RD3,Con_5Y1,Con_5Y2,Con_5Y3,Con_RD1,Con_RD2,Con_RD3	73,99,85,51,110,88,150,145,95,103,155,107	1.50616e+40	XPO1
hsa_circ_0001020	chr2	63856305	63857936	+	1631	236	ENSG00000169764;	exon:63856306-63856433,exon:63857829-63857936	CVB5_5Y1,CVB5_5Y2,CVB5_5Y3,CVB5_RD1,CVB5_RD2,CVB5_RD3,Con_5Y1,Con_5Y2,Con_5Y3,Con_RD1,Con_RD2,Con_RD3	6,8,5,15,12,6,8,6,9,13,10,7	239,273,315,97,89,131,323,399,263,112,133,66	UGP2
hsa_circ_0001025	chr2	69337897	69338565	-	668	279	ENSG00000198380;	exon:69337898-69338055,exon:69338445-69338565	CVB5_5Y1,Con_5Y2,Con_RD1	2,4,4	2564631091	GFPT1
hsa_circ_0001047	chr2	96360142	96366058	+	5916	524	ENSG00000121152;	exon:96360588-96360710	Con_RD1	6	588	NCAPH
hsa_circ_0001051	chr2	99186176	99195756	+	9580	564	ENSG00000241962;	exon:99186177-99186254,exon:99195573-99195756	CVB5_5Y1,CVB5_5Y2,CVB5_5Y3,CVB5_RD2,CVB5_RD3,Con_5Y2,Con_5Y3,Con_RD1,Con_RD2,Con_RD3	7,3,5,5,4,7,6,11,10,13	1.59182e+29	AC079447.1
hsa_circ_0001053	chr2	99462495	99464985	-	2490	191	ENSG00000135945;	exon:99462496-99462622,exon:99464922-99464985	CVB5_5Y1,CVB5_5Y2,CVB5_5Y3,CVB5_RD2,Con_5Y1,Con_5Y2,Con_5Y3	10,8,11,2,6,13,2	133,130,152,91,155,189,132	REV1
hsa_circ_0001061	chr2	108839184	108856970	+	17786	487	ENSG00000163006;	exon:108839185-108839301	CVB5_5Y1,CVB5_5Y2,CVB5_5Y3,CVB5_RD2,CVB5_RD3,Con_5Y2,Con_RD1,Con_RD2	3,2,6,32,14,2,12,11	56,63,57,682,578,109,753,797	CCDC138
hsa_circ_0001068	chr2	134253094	134254644	+	1550	1550	ENSG00000152127;	exon:134253095-134253218	CVB5_5Y1,CVB5_5Y2,CVB5_5Y3,CVB5_RD2,CVB5_RD3,Con_5Y1,Con_5Y2,Con_5Y3,Con_RD1,Con_RD2,Con_RD3	6,8,4,19,25,5,6,6,35,23,9	66,62,75,217,203,98,121,67,280,282,259	MGAT5
hsa_circ_0001072	chr2	144208602	144211579	-	2977	267	ENSG00000121964;	exon:144208603-144208804	CVB5_5Y1,CVB5_5Y2,CVB5_RD1,Con_5Y1,Con_5Y2,Con_5Y3,Con_RD1,Con_RD2,Con_RD3	3,4,8,3,7,4,13,12,11	76,72,48,60,92,55,165,207,159	GTDC1
hsa_circ_0001073	chr2	147896300	147899898	+	3598	473	ENSG00000121989;	exon:147896301-147896508,exon:147899458-147899567,exon:147899744-147899898	CVB5_5Y1,CVB5_5Y2,CVB5_5Y3,CVB5_RD2,CVB5_RD3,Con_5Y1,Con_5Y2,Con_5Y3,Con_RD1,Con_RD2,Con_RD3	5,7,5,22,32,8,13,10,30,56,22	65,79,100,141,178,90,122,63,148,141,107	ACVR2A
hsa_circ_0001079	chr2	168161786	168182090	-	20304	420	ENSG00000198648;	exon:168161787-168161842,exon:168163739-168163880,exon:168167299-168167407,exon:168181978-168182090	CVB5_5Y1,CVB5_5Y2,CVB5_5Y3,Con_5Y1,Con_5Y2,Con_5Y3,Con_RD2,Con_RD3	17,16,13,14,17,9,4,8	3.48426e+23	STK39
hsa_circ_0001080	chr2	169544720	169557297	-	12577	845	ENSG00000138399;	exon:169544721-169544835,exon:169555124-169555255,exon:169557187-169557297	CVB5_5Y1,CVB5_5Y3,CVB5_RD1,CVB5_RD2,Con_5Y1,Con_5Y2,Con_5Y3,Con_RD1,Con_RD2	2,5,10,11,3,4,2,5,7	67,99,83,238,78,135,66,316,307	FASTKD1
hsa_circ_0001083	chr2	189791789	189818180	+	26391	602	ENSG00000064933;	exon:189791790-189791941,exon:189795769-189795951,exon:189805652-189805754,exon:189818017-189818180	CVB5_5Y1,CVB5_5Y2,CVB5_5Y3,CVB5_RD1,CVB5_RD2,CVB5_RD3,Con_5Y1,Con_5Y2,Con_5Y3,Con_RD1,Con_RD2,Con_RD3	35,15,33,39,109,158,44,51,27,185,151,202	1.94225e+35	PMS1
hsa_circ_0001085	chr2	190900563	190924593	+	24030	643	ENSG00000115419;	exon:190900564-190900693,exon:190901947-190902026,exon:190923917-190923983,exon:190924543-190924593	CVB5_5Y1,CVB5_5Y2,CVB5_5Y3,CVB5_RD3,Con_5Y1,Con_5Y2,Con_5Y3,Con_RD2,Con_RD3	16,13,11,6,14,13,6,5,12	2.19298e+29	GLS
hsa_circ_0001098	chr2	214767481	214781509	-	14028	1204	ENSG00000138376;	exon:214767482-214767654,exon:214769232-214769312	CVB5_5Y1,CVB5_5Y2,CVB5_5Y3,CVB5_RD2,CVB5_RD3,Con_5Y1,Con_5Y2,Con_5Y3,Con_RD1,Con_RD2,Con_RD3	5,16,9,66,53,11,13,13,71,53,55	67,99,120,377,419,103,126,84,603,631,460	BARD1
hsa_circ_0001103	chr2	223998114	224001922	-	3808	509	ENSG00000135919;	exon:223998115-223998342	CVB5_5Y2,CVB5_5Y3,Con_5Y1,Con_5Y2,Con_5Y3,Con_RD1,Con_RD2	2,2,5,7,5,9,8	297,275,562,677,387,103,97	SERPINE2
hsa_circ_0001112	chr2	233388256	233390483	+	2227	192	ENSG00000077044;	exon:233389929-233390041,exon:233390403-233390483	CVB5_5Y1,CVB5_5Y2,CVB5_5Y3,CVB5_RD2,CVB5_RD3,Con_5Y1,Con_5Y2,Con_5Y3,Con_RD1,Con_RD2,Con_RD3	24,23,26,15,20,21,36,19,13,11,10	122,155,160,147,174,136,188,98,127,107,161	DGKD
hsa_circ_0001116	chr2	238182064	238185287	-	3223	411	ENSG00000132323;	exon:238182065-238182186,exon:238183653-238183740,exon:238184020-238184113,exon:238185181-238185287	CVB5_5Y1,CVB5_5Y2,CVB5_5Y3,CVB5_RD2,CVB5_RD3,Con_5Y1,Con_5Y2,Con_5Y3,Con_RD1,Con_RD2,Con_RD3	7,3,9,34,25,13,16,12,39,28,17	106,136,115,159,149,171,181,97,225,239,122	ILKAP
hsa_circ_0001118	chr2	239990073	240007370	-	17297	250	ENSG00000130414;	exon:239990074-239990182,exon:240005210-240005295,exon:240007316-240007370	CVB5_5Y1,CVB5_5Y2,CVB5_5Y3,CVB5_RD1,CVB5_RD2,CVB5_RD3,Con_5Y1,Con_5Y2,Con_5Y3,Con_RD1,Con_RD2,Con_RD3	20,18,8,17,17,23,13,23,12,51,20,36	3.07337e+37	NDUFA10
hsa_circ_0001119	chr2	239990073	240014860	-	24787	452	ENSG00000130414;	exon:239990074-239990182,exon:240005210-240005295,exon:240007316-240007370,exon:240011617-240011696,exon:240014739-240014860	CVB5_5Y1,CVB5_5Y2,CVB5_5Y3,CVB5_RD1,CVB5_RD2,CVB5_RD3,Con_5Y1,Con_5Y2,Con_5Y3,Con_RD1,Con_RD2,Con_RD3	2,4,3,7,12,13,7,8,3,16,8,17	3.41372e+40	NDUFA10
hsa_circ_0001127	chr20	2986764	2988474	+	1710	296	ENSG00000132670;	exon:2986765-2986849,exon:2988032-2988105,exon:2988338-2988474	CVB5_5Y1,CVB5_5Y2,CVB5_5Y3,CVB5_RD1,CVB5_RD2,Con_5Y1,Con_5Y2,Con_5Y3,Con_RD1,Con_RD2	11,5,5,4,8,5,6,4,8,6	1.68218e+29	PTPRA
hsa_circ_0001130	chr20	7996025	8010315	-	14290	337	ENSG00000125827;	exon:7996026-7996071,exon:7999732-7999860,exon:8001496-8001541,exon:8010200-8010315	Con_5Y1,Con_RD1,Con_RD2	2,20,6	77471471	TMX4
hsa_circ_0001136	chr20	32366383	32369123	+	2740	195	ENSG00000171456;	exon:32366384-32366466,exon:32369015-32369123	CVB5_5Y1,CVB5_5Y2,CVB5_5Y3,CVB5_RD1,CVB5_RD3,Con_5Y1,Con_5Y2,Con_5Y3,Con_RD2,Con_RD3	7,10,9,4,7,21,24,14,4,2	143,191,184,136,205,133,189,150,104,79	ASXL1
hsa_circ_0001140	chr20	34072065	34078553	+	6488	934	ENSG00000125970;	exon:34077028-34077245,exon:34078505-34078553	CVB5_5Y1,CVB5_5Y2,CVB5_5Y3,CVB5_RD3,Con_5Y1,Con_5Y2,Con_5Y3	11,9,2,7,12,3,3	6.69841e+23	RALY
hsa_circ_0001146	chr20	35653527	35659014	-	5487	5487	ENSG00000214078;	exon:35658930-35659014	CVB5_5Y1,CVB5_5Y2,CVB5_5Y3,CVB5_RD1,CVB5_RD2,CVB5_RD3,Con_5Y1,Con_5Y2,Con_5Y3,Con_RD1,Con_RD2,Con_RD3	6,4,6,21,25,44,10,12,5,54,53,21	7.01801e+40	CPNE1
hsa_circ_0001147	chr20	35716739	35725155	-	8416	475	ENSG00000131051;	exon:35725038-35725155	CVB5_5Y1,CVB5_5Y2,CVB5_5Y3,CVB5_RD2,Con_5Y1,Con_5Y2,Con_5Y3	4,14,10,9,10,17,3	2.42247e+20	RBM39
hsa_circ_0001148	chr20	35721739	35725155	-	3416	409	ENSG00000131051;	exon:35721740-35721877,exon:35725038-35725155	CVB5_5Y1,CVB5_5Y2,Con_5Y1,Con_5Y2,Con_5Y3,Con_RD3	3,11,6,7,3,16	4.81561e+17	RBM39
hsa_circ_0001159	chr20	41533049	41551360	-	18311	577	ENSG00000124177;	exon:41551305-41551360	CVB5_5Y1,CVB5_5Y2,CVB5_5Y3,CVB5_RD2,Con_5Y1,Con_5Y2,Con_5Y3,Con_RD2	4,9,6,8,13,12,4,3	138,195,199,28,233,312,208,29	CHD6
hsa_circ_0001165	chr20	47623910	47633636	+	9726	881	ENSG00000124151;	exon:47633496-47633636	CVB5_5Y1,CVB5_5Y2,Con_5Y1,Con_5Y2,Con_RD2	5,3,2,3,5	137149174188190	NCOA3
hsa_circ_0001173	chr20	58438944	58441083	+	2139	258	ENSG00000124164;	exon:58438945-58439025	CVB5_5Y1,CVB5_5Y2,CVB5_5Y3,Con_5Y1,Con_5Y2,Con_5Y3,Con_RD2	12,15,11,18,18,13,9	8.61071e+19	VAPB
hsa_circ_0001178	chr21	15762890	15766141	+	3251	223	ENSG00000155313;	exon:15762891-15762968,exon:15766002-15766141	CVB5_5Y1,CVB5_5Y2,CVB5_5Y3,Con_5Y1,Con_5Y2,Con_5Y3,Con_RD2	7,11,7,7,10,7,7	1.17131e+20	USP25
hsa_circ_0001180	chr21	29321220	29321514	+	294	294	ENSG00000156273;	exon:29321221-29321514	CVB5_5Y2,Con_5Y1,Con_5Y3,Con_RD2	3,3,2,14	161143141941	BACH1
hsa_circ_0001181	chr21	29321220	29329693	+	8473	1836	ENSG00000156273;	exon:29321221-29321514,exon:29329487-29329693	CVB5_5Y1,CVB5_5Y2,CVB5_5Y3,CVB5_RD1,CVB5_RD2,CVB5_RD3,Con_5Y1,Con_5Y2,Con_5Y3,Con_RD1,Con_RD2,Con_RD3	14,10,23,74,306,365,19,23,25,299,311,287	1.35155e+35	BACH1
hsa_circ_0001183	chr21	32378444	32384464	-	6020	382	ENSG00000142207;	exon:32378445-32378541,exon:32383422-32383554,exon:32384313-32384464	CVB5_5Y2,CVB5_5Y3,CVB5_RD2,Con_5Y1,Con_5Y3,Con_RD2	4,2,4,2,2,3	156,198,115,203,140,95	URB1
hsa_circ_0001185	chr21	33432176	33432871	+	695	318	ENSG00000159128;	exon:33432177-33432336,exon:33432714-33432871	CVB5_5Y1,CVB5_5Y2,CVB5_5Y3,Con_5Y1,Con_5Y2,Con_RD1	6,3,10,4,10,10	3.16378e+18	IFNGR2
hsa_circ_0001189	chr21	36338778	36344707	+	5929	420	ENSG00000159256;	exon:36338779-36338921	CVB5_5Y1,CVB5_5Y2,CVB5_5Y3,CVB5_RD2,CVB5_RD3,Con_5Y1,Con_5Y2,Con_5Y3,Con_RD3	13,13,7,20,9,20,22,9,6	2.33285e+26	MORC3
hsa_circ_0001190	chr21	37420298	37421866	+	1568	1568	ENSG00000157540;	exon:37420299-37420384,exon:37421774-37421866	CVB5_RD2,CVB5_RD3	8,11	169277	DYRK1A
hsa_circ_0001192	chr21	39206107	39229436	-	23329	1364	ENSG00000185658;	exon:39206108-39206274,exon:39229312-39229436	CVB5_5Y3,CVB5_RD3,Con_5Y1,Con_5Y2,Con_5Y3,Con_RD1	3,11,4,3,6,9	2.60202e+17	BRWD1
hsa_circ_0001194	chr21	39224407	39229436	-	5029	382	ENSG00000185658;	exon:39224408-39224469,exon:39229312-39229436	Con_5Y1,Con_5Y2,Con_RD1,Con_RD2	3,3,9,5	246324106182	BRWD1
hsa_circ_0001196	chr21	42850040	42876767	-	26727	1158	ENSG00000160193;	exon:42863440-42863596,exon:42873603-42873691,exon:42876702-42876767	CVB5_5Y1,CVB5_5Y3,CVB5_RD3,Con_5Y1,Con_5Y3	3,2,8,3,2	115,132,217,85,65	WDR4
hsa_circ_0001206	chr22	20933778	20934244	+	466	466	ENSG00000099942;	exon:20933779-20934244	CVB5_5Y1,CVB5_5Y2,CVB5_5Y3,CVB5_RD2,CVB5_RD3,Con_5Y1,Con_5Y2,Con_5Y3,Con_RD1,Con_RD2,Con_RD3	35,34,44,18,30,33,50,38,20,45,27	2.98338e+32	CRKL
hsa_circ_0001208	chr22	21700975	21710908	-	9933	677	ENSG00000100027;	exon:21700976-21701218	Con_RD3	12	35	YPEL1
hsa_circ_0001222	chr22	32478980	32485209	+	6229	665	ENSG00000100225;	exon:32485068-32485209	CVB5_5Y1,CVB5_5Y2,CVB5_5Y3,Con_RD1,Con_RD2,Con_RD3	5,4,3,3,5,9	2.223e+19	FBXO7
hsa_circ_0001238	chr22	41808874	41810291	+	1417	326	ENSG00000100147;	exon:41808875-41808993,exon:41809879-41810000,exon:41810207-41810291	CVB5_5Y1,CVB5_5Y2,CVB5_5Y3,CVB5_RD1,CVB5_RD2,CVB5_RD3,Con_5Y1,Con_5Y2,Con_5Y3,Con_RD1,Con_RD2,Con_RD3	12,20,27,8,23,11,39,42,22,15,40,20	44,64,52,114,398,274,39,63,34,263,264,190	CCDC134
hsa_circ_0001245	chr22	45330602	45332710	+	2108	415	ENSG00000100376;	exon:45330603-45330731,exon:45332425-45332710	CVB5_5Y1,CVB5_5Y2,CVB5_5Y3,CVB5_RD3,Con_5Y1,Con_5Y2,Con_RD2	4,2,3,4,2,7,4	83,126,135,54,130,149,62	FAM118A
hsa_circ_0001246	chr22	45700281	45740538	+	40257	782	ENSG00000130638;	exon:45700282-45700378,exon:45702689-45702847,exon:45738731-45738839,exon:45740369-45740538	CVB5_5Y1,CVB5_5Y3,CVB5_RD1,CVB5_RD2,CVB5_RD3,Con_5Y1,Con_5Y2,Con_5Y3,Con_RD1,Con_RD2,Con_RD3	2,4,29,49,51,6,11,4,102,69,68	1.78273e+37	ATXN10
hsa_circ_0001247	chr22	45729424	45740538	+	11114	445	ENSG00000130638;	exon:45729425-45729590,exon:45738731-45738839,exon:45740369-45740538	CVB5_5Y1,CVB5_5Y2,CVB5_5Y3,CVB5_RD1,CVB5_RD2,CVB5_RD3,Con_5Y1,Con_5Y2,Con_5Y3,Con_RD1,Con_RD2,Con_RD3	8,16,21,23,90,58,23,31,22,141,110,72	2.01277e+40	ATXN10
hsa_circ_0001250	chr22	46626750	46637960	+	11210	332	ENSG00000075240;	exon:46626751-46626961,exon:46637840-46637960	CVB5_5Y1,CVB5_5Y2,CVB5_RD1,Con_5Y1,Con_5Y2	4,4,4,7,4	85,97,20,130,198	GRAMD4
hsa_circ_0001251	chr22	46792519	46797620	+	5101	575	ENSG00000054611;	exon:46792520-46792576	CVB5_5Y2,CVB5_RD2,CVB5_RD3,Con_5Y1,Con_RD1,Con_RD2	5,7,11,2,8,17	1.10135e+17	TBC1D22A
hsa_circ_0001252	chr22	46974289	46997709	+	23420	186	ENSG00000054611;	exon:46974290-46974399,exon:46997634-46997709	CVB5_5Y1,CVB5_5Y3,CVB5_RD3,Con_5Y1,Con_5Y2,Con_5Y3,Con_RD2	2,3,6,11,3,4,2	68,74,113,92,139,60,139	TBC1D22A
hsa_circ_0001258	chr22	50372019	50394135	+	22116	374	ENSG00000100239;	exon:50372020-50372150,exon:50389034-50389111,exon:50393893-50394135	CVB5_5Y1,CVB5_5Y2,CVB5_5Y3,CVB5_RD2,CVB5_RD3,Con_5Y1,Con_5Y2,Con_5Y3,Con_RD1,Con_RD2,Con_RD3	4,12,9,22,6,11,12,5,19,22,19	2.4331e+32	PPP6R2
hsa_circ_0001260	chr3	4410864	4420146	-	9282	435	ENSG00000144455;	exon:4410865-4410978,exon:4417128-4417242,exon:4420064-4420146	CVB5_5Y1,CVB5_5Y2,CVB5_5Y3,CVB5_RD2,Con_5Y1,Con_5Y2,Con_5Y3,Con_RD2,Con_RD3	5,5,4,9,7,7,7,3,11	1.43174e+26	SUMF1
hsa_circ_0001263	chr3	5174016	5174414	+	398	139	ENSG00000134108;	exon:5174017-5174414	CVB5_5Y1,CVB5_5Y3,Con_5Y1,Con_5Y2,Con_5Y3,Con_RD1,Con_RD2	4,3,6,5,9,6,4	44,37,59,58,43,176,174	ARL8B
hsa_circ_0001264	chr3	8935870	8941804	-	5934	623	ENSG00000070950;	exon:8935871-8936055,exon:8941467-8941804	CVB5_5Y1,CVB5_5Y2,CVB5_5Y3,CVB5_RD1,CVB5_RD2,CVB5_RD3,Con_5Y1,Con_5Y2,Con_5Y3,Con_RD1,Con_RD2,Con_RD3	12,14,7,3,19,25,7,15,9,42,29,42	9.41601e+34	RAD18
hsa_circ_0001268	chr3	10087133	10088950	+	1817	348	ENSG00000144554;	exon:10087134-10087264,exon:10088449-10088542,exon:10088828-10088950	CVB5_RD2,Con_5Y2	8,2	637187	FANCD2
hsa_circ_0001273	chr3	16286341	16303592	+	17251	786	ENSG00000154814;	exon:16286342-16286448,exon:16303408-16303592	CVB5_5Y2,CVB5_5Y3,Con_5Y1,Con_5Y2,Con_5Y3,Con_RD2	2,4,7,4,6,8	75,79,84,103,70,61	OXNAD1
hsa_circ_0001276	chr3	23954536	23968023	+	13487	1527	ENSG00000174738;	exon:23954537-23954803	CVB5_5Y1,CVB5_5Y2,CVB5_5Y3,CVB5_RD1,CVB5_RD3,Con_5Y1,Con_5Y2,Con_5Y3,Con_RD1	3,5,2,7,12,6,3,7,8	469,543,571,73,159,586,762,495,128	NR1D2
hsa_circ_0001278	chr3	31576395	31580096	+	3701	397	ENSG00000163527;	exon:31576396-31576504,exon:31579809-31580096	CVB5_5Y1,CVB5_5Y2,CVB5_5Y3,CVB5_RD1,CVB5_RD2,CVB5_RD3,Con_5Y1,Con_5Y2,Con_5Y3,Con_RD1,Con_RD2,Con_RD3	24,18,28,22,106,118,55,40,24,106,114,114	5.32596e+40	STT3B
hsa_circ_0001279	chr3	33068229	33068970	-	741	212	ENSG00000170266;	exon:33068230-33068290,exon:33068820-33068970	CVB5_RD2	7	254	GLB1
hsa_circ_0001280	chr3	33684358	33696933	-	12575	449	ENSG00000163539;	exon:33684359-33684456,exon:33687060-33687135,exon:33688277-33688368,exon:33689829-33689932,exon:33696855-33696933	CVB5_5Y1,CVB5_5Y3,CVB5_RD1,CVB5_RD2,CVB5_RD3,Con_5Y1,Con_5Y2,Con_5Y3,Con_RD1,Con_RD2,Con_RD3	11,6,24,30,23,14,12,12,29,41,21	1.14141e+32	CLASP2
hsa_circ_0001290	chr3	47097954	47106120	-	8166	427	ENSG00000181555;	exon:47103346-47103423,exon:47105997-47106120	CVB5_5Y1,CVB5_5Y2,CVB5_5Y3,Con_5Y1,Con_5Y2,Con_5Y3,Con_RD3	3,6,6,5,12,6,14	122,138,163,128,176,125,68	SETD2
hsa_circ_0001292	chr3	47435007	47443091	-	8084	350	ENSG00000114650;	exon:47442872-47443091	CVB5_5Y1,CVB5_5Y2,CVB5_5Y3,CVB5_RD2,CVB5_RD3,Con_5Y2,Con_5Y3,Con_RD1,Con_RD2,Con_RD3	5,7,15,14,19,3,10,25,7,12	1.27113e+29	SCAP
hsa_circ_0001295	chr3	47675474	47686170	-	10696	576	ENSG00000173473;	exon:47678198-47678311,exon:47680437-47680508,exon:47686049-47686170	Con_5Y2,Con_RD1,Con_RD2	2,3,5	618168167	SMARCC1
hsa_circ_0001313	chr3	56592969	56594028	+	1059	468	ENSG00000180376;	exon:56592970-56593101,exon:56593944-56594028	CVB5_5Y1,CVB5_5Y2,CVB5_5Y3,CVB5_RD2,Con_5Y1,Con_5Y2,Con_5Y3,Con_RD1,Con_RD2,Con_RD3	17,27,23,8,30,24,20,11,10,15	82,97,71,20,77,104,66,27,42,47	CCDC66
hsa_circ_0001314	chr3	56627036	56628614	-	1578	392	ENSG00000163946;	exon:56627037-56627145,exon:56627582-56627741,exon:56628492-56628614	CVB5_5Y1,CVB5_5Y2,CVB5_5Y3,CVB5_RD2,Con_5Y1,Con_5Y2,Con_5Y3,Con_RD2	5,3,8,10,5,8,4,5	1.13114e+23	FAM208A
hsa_circ_0001315	chr3	56660730	56673725	-	12995	1037	ENSG00000163946;	exon:56660731-56660834,exon:56660914-56661017,exon:56671600-56671692,exon:56673580-56673725	CVB5_5Y1,CVB5_5Y2,CVB5_5Y3,CVB5_RD1,CVB5_RD2,CVB5_RD3,Con_5Y1,Con_5Y2,Con_5Y3,Con_RD1,Con_RD2,Con_RD3	8,5,6,34,80,115,8,8,3,95,107,76	1.18159e+36	FAM208A
hsa_circ_0001317	chr3	57242855	57248351	+	5496	448	ENSG00000157500;	exon:57242856-57242914,exon:57246076-57246222,exon:57247395-57247477,exon:57248193-57248351	CVB5_5Y1,Con_5Y1,Con_5Y2,Con_5Y3,Con_RD2,Con_RD3	4,8,19,8,5,13	1.33212e+17	APPL1
hsa_circ_0001320	chr3	71015548	71053773	-	38225	692	ENSG00000114861;ENSG00000285708;	exon:71015549-71015653	CVB5_RD3,Con_RD1	3,3	26,7	FOXP1;AC097634.4
hsa_circ_0001325	chr3	107710451	107733023	+	22572	678	ENSG00000114439;	exon:107728765-107728960,exon:107732956-107733023	CVB5_5Y1,CVB5_5Y2,CVB5_5Y3,CVB5_RD3,Con_5Y1,Con_5Y2,Con_5Y3,Con_RD2	3,4,4,6,2,6,5,11	2.66339e+23	BBX
hsa_circ_0001326	chr3	111913318	111920419	+	7101	666	ENSG00000144824;	exon:111920282-111920419	CVB5_5Y1,CVB5_5Y2,CVB5_5Y3,CVB5_RD2,CVB5_RD3,Con_5Y1,Con_5Y2,Con_5Y3,Con_RD1,Con_RD2,Con_RD3	5,6,5,17,28,2,7,4,18,35,8	1.17413e+38	PHLDB2
hsa_circ_0001329	chr3	119500694	119504021	+	3327	323	ENSG00000113845;	exon:119500695-119500860,exon:119503532-119503620,exon:119503954-119504021	CVB5_5Y1,CVB5_5Y2,CVB5_5Y3,Con_5Y1,Con_5Y2,Con_5Y3,Con_RD1	6,6,12,13,14,5,4	3.78337e+20	TIMMDC1
hsa_circ_0001330	chr3	119503531	119517315	+	13784	347	ENSG00000113845;	exon:119503532-119503620,exon:119503954-119504021,exon:119517205-119517315	CVB5_5Y1,CVB5_5Y2,CVB5_5Y3,Con_5Y1,Con_5Y2,Con_5Y3,Con_RD2	3,7,6,8,7,7,3	3.59363e+20	TIMMDC1
hsa_circ_0001333	chr3	125313307	125331238	-	17931	566	ENSG00000163848;	exon:125323309-125323444,exon:125331158-125331238	CVB5_5Y1,CVB5_5Y2,CVB5_5Y3,Con_5Y1,Con_5Y2,Con_5Y3,Con_RD1,Con_RD2,Con_RD3	6,13,22,8,11,20,6,11,6	323,335,372,335,400,237,80,58,61	ZNF148
hsa_circ_0001340	chr3	129880308	129880559	-	251	251	ENSG00000172765;	exon:129880309-129880559	CVB5_5Y1,CVB5_5Y2,CVB5_5Y3,Con_5Y1,Con_5Y2,Con_5Y3,Con_RD1,Con_RD2,Con_RD3	8,4,5,4,3,7,6,10,9	85,132,114,96,123,81,158,186,154	TMCC1
hsa_circ_0001345	chr3	142736378	142748460	+	12082	460	ENSG00000144935;	exon:142736379-142736533,exon:142743485-142743586,exon:142748258-142748460	CVB5_5Y2,CVB5_5Y3,CVB5_RD1,CVB5_RD2,CVB5_RD3,Con_5Y1,Con_5Y2,Con_5Y3,Con_RD1,Con_RD2,Con_RD3	7,2,11,49,34,12,5,2,46,49,31	17,27,40,98,170,30,24,25,167,185,152	TRPC1
hsa_circ_0001346	chr3	149846010	149921227	+	75217	716	ENSG00000082996;	exon:149846011-149846140,exon:149911978-149912083,exon:149921134-149921227	CVB5_5Y1,CVB5_5Y2,CVB5_5Y3,CVB5_RD1,CVB5_RD2,CVB5_RD3,Con_5Y1,Con_5Y2,Con_5Y3,Con_RD1,Con_RD2,Con_RD3	17,28,32,37,106,108,35,59,50,87,127,123	128,148,121,58,169,183,168,243,141,170,215,122	RNF13
hsa_circ_0001350	chr3	155829687	155834041	-	4354	519	ENSG00000284952;ENSG00000169359;	exon:155833857-155834041	CVB5_RD2,CVB5_RD3	5,6	484376	AC104472.3;SLC33A1
hsa_circ_0001355	chr3	158122102	158123991	+	1889	322	ENSG00000174891;	exon:158122103-158122298,exon:158123872-158123991	CVB5_5Y1,CVB5_5Y2,CVB5_5Y3,CVB5_RD2,CVB5_RD3,Con_5Y1,Con_5Y2,Con_5Y3,Con_RD3	70,65,70,8,8,94,86,77,9	270,320,267,84,115,411,447,274,133	RSRC1
hsa_circ_0001358	chr3	169976945	169988359	+	11414	585	ENSG00000008952;	exon:169985805-169985865,exon:169988240-169988359	CVB5_5Y2,CVB5_5Y3,Con_5Y2,Con_RD1,Con_RD2	3,3,2,3,6	416435577406329	SEC62
hsa_circ_0001364	chr3	179413411	179419505	-	6094	603	ENSG00000114450;	exon:179413412-179413613,exon:179413715-179413781,exon:179419399-179419505	CVB5_RD1,CVB5_RD2,Con_RD1,Con_RD2	7,5,15,13	272635967997	GNB4
hsa_circ_0001367	chr3	183643479	183651276	+	7797	1044	ENSG00000114796;	exon:183643480-183643542	CVB5_5Y2,CVB5_5Y3,CVB5_RD2,CVB5_RD3,Con_5Y1,Con_5Y2,Con_5Y3,Con_RD1,Con_RD2,Con_RD3	6,3,7,8,6,7,5,24,19,9	237,225,65,47,324,414,280,50,73,60	KLHL24
hsa_circ_0001368	chr3	183643479	183672484	+	29005	1726	ENSG00000114796;	exon:183643480-183643542	CVB5_5Y1,CVB5_5Y2,CVB5_5Y3,Con_5Y2,Con_5Y3,Con_RD1,Con_RD2	3,4,2,10,5,9,7	225,248,244,450,274,57,83	KLHL24
hsa_circ_0001376	chr3	194448456	194454392	-	5936	520	ENSG00000133657;	exon:194448457-194448636	CVB5_RD1,Con_5Y1,Con_5Y2,Con_5Y3,Con_RD1,Con_RD2,Con_RD3	4,4,2,8,12,9,9	4.97457e+21	ATP13A3
hsa_circ_0001380	chr3	196391812	196403019	-	11207	247	ENSG00000163960;	exon:196391813-196391925,exon:196393554-196393619,exon:196402952-196403019	CVB5_5Y1,CVB5_5Y2,CVB5_5Y3,CVB5_RD3,Con_5Y1,Con_5Y2,Con_5Y3,Con_RD2,Con_RD3	11,16,15,10,10,18,14,7,8	1.69173e+26	UBXN7
hsa_circ_0001383	chr3	197115926	197119530	-	3604	278	ENSG00000075711;	exon:197115927-197116083,exon:197119410-197119530	CVB5_5Y1,CVB5_5Y2,CVB5_5Y3,Con_5Y1,Con_5Y2,Con_5Y3,Con_RD1,Con_RD2	16,8,3,5,8,5,3,3	2.39273e+23	DLG1
hsa_circ_0001386	chr4	1225359	1241519	-	16160	702	ENSG00000159692;	exon:1225360-1225566,exon:1241325-1241519	CVB5_5Y1,CVB5_5Y2,CVB5_5Y3,CVB5_RD2,CVB5_RD3,Con_5Y1,Con_5Y2,Con_5Y3,Con_RD1,Con_RD2,Con_RD3	12,13,11,14,24,16,16,16,35,34,34	5.17597e+37	CTBP1
hsa_circ_0001387	chr4	1900625	1935262	+	34637	1703	ENSG00000109685;	exon:1935144-1935262	CVB5_5Y1,CVB5_5Y2,CVB5_5Y3,Con_5Y1,Con_5Y2,Con_5Y3,Con_RD2	16,18,9,17,27,9,4	2.41272e+20	NSD2
hsa_circ_0001388	chr4	1900625	1951203	+	50578	2042	ENSG00000109685;	exon:1951072-1951203	CVB5_5Y1,CVB5_5Y2,CVB5_RD3,Con_5Y1,Con_5Y2,Con_5Y3,Con_RD1,Con_RD2	4,3,18,6,4,3,9,15	2.19227e+23	NSD2
hsa_circ_0001392	chr4	3086938	3107423	+	20485	484	ENSG00000197386;	exon:3107285-3107423	CVB5_5Y1,CVB5_5Y2,CVB5_5Y3,CVB5_RD2,CVB5_RD3,Con_5Y1,Con_5Y2,Con_5Y3,Con_RD1,Con_RD2	8,7,12,9,14,18,18,10,7,4	85,107,93,139,146,133,118,102,97,126	HTT
hsa_circ_0001394	chr4	6923372	6924111	+	739	739	ENSG00000132405;	exon:6923373-6924111	Con_5Y1,Con_RD2	7,10	180159	TBC1D14
hsa_circ_0001398	chr4	25333182	25333988	+	806	357	ENSG00000168228;	exon:25333183-25333458,exon:25333908-25333988	CVB5_5Y1,CVB5_5Y2,CVB5_5Y3,CVB5_RD1,CVB5_RD2,CVB5_RD3,Con_5Y1,Con_5Y2,Con_5Y3,Con_RD1,Con_RD2,Con_RD3	5,10,7,19,25,8,9,13,11,34,25,26	57,62,83,77,152,131,72,99,67,191,187,137	ZCCHC4
hsa_circ_0001402	chr4	38089931	38103157	+	13226	507	ENSG00000065882;	exon:38102999-38103157	CVB5_5Y1,CVB5_5Y2,CVB5_5Y3,CVB5_RD1,CVB5_RD2,CVB5_RD3,Con_5Y1,Con_5Y2,Con_5Y3,Con_RD1,Con_RD2,Con_RD3	9,5,9,13,39,39,12,7,9,41,51,52	164,177,215,82,189,225,309,328,246,223,203,173	TBC1D1
hsa_circ_0001405	chr4	39898388	39902460	-	4072	385	ENSG00000121892;	exon:39898389-39898528,exon:39898777-39898825,exon:39900426-39900507	CVB5_5Y1,CVB5_5Y2,Con_5Y1,Con_5Y2,Con_5Y3,Con_RD2	2,4,7,5,5,4	4.61574e+18	PDS5A
hsa_circ_0001410	chr4	51863436	51877854	+	14418	318	ENSG00000109184;	exon:51863437-51863507,exon:51863670-51863709	CVB5_5Y1,CVB5_5Y2,CVB5_5Y3,CVB5_RD1,CVB5_RD2,CVB5_RD3,Con_5Y1,Con_5Y2,Con_5Y3,Con_RD2,Con_RD3	11,12,7,14,17,13,15,13,7,19,12	195,226,266,80,184,115,290,387,237,160,163	DCUN1D4
hsa_circ_0001414	chr4	55411613	55417985	+	6372	585	ENSG00000134851;	exon:55411614-55411839,exon:55417803-55417985	CVB5_5Y1,CVB5_5Y2,CVB5_5Y3,CVB5_RD2,CVB5_RD3,Con_5Y1,Con_5Y2,Con_5Y3,Con_RD1,Con_RD2	7,7,10,16,12,18,17,16,22,12	4.12521e+29	TMEM165
hsa_circ_0001417	chr4	73085248	73092300	-	7052	1832	ENSG00000132466;	exon:73085249-73085365	CVB5_5Y2,CVB5_RD2,CVB5_RD3,Con_5Y1,Con_5Y2,Con_5Y3,Con_RD2,Con_RD3	6,12,7,8,5,12,15,25	1.32187e+23	ANKRD17
hsa_circ_0001423	chr4	87046165	87047594	+	1429	1021	ENSG00000172493;	exon:87046166-87046286	CVB5_5Y1,CVB5_5Y2,CVB5_5Y3,CVB5_RD1,CVB5_RD2,CVB5_RD3,Con_5Y1,Con_5Y2,Con_5Y3,Con_RD1,Con_RD2,Con_RD3	12,15,10,8,49,73,13,9,5,35,71,38	55,62,64,70,22,40,61,92,63,49,34,68	AFF1
hsa_circ_0001429	chr4	102689573	102690957	-	1384	473	ENSG00000109323;	exon:102689574-102689684,exon:102690596-102690771,exon:102690880-102690957	CVB5_5Y1,CVB5_5Y2,CVB5_RD2,Con_5Y1,Con_5Y3	3,3,7,3,2	56,68,41,103,68	MANBA
hsa_circ_0001430	chr4	102689573	102726683	-	37110	783	ENSG00000109323;	exon:102723862-102723967,exon:102726589-102726683	CVB5_5Y3,Con_RD1,Con_RD2	3,11,4	165,89,121	MANBA
hsa_circ_0001432	chr4	102714437	102726683	-	12246	496	ENSG00000109323;	exon:102714438-102714561,exon:102722871-102723041,exon:102723862-102723967,exon:102726589-102726683	CVB5_5Y1,CVB5_5Y2,CVB5_5Y3,CVB5_RD2,Con_5Y1,Con_5Y2,Con_5Y3,Con_RD1,Con_RD2,Con_RD3	5,3,3,16,5,5,5,18,10,13	121,146,175,66,264,249,193,98,116,108	MANBA
hsa_circ_0001434	chr4	105424195	105456745	-	32550	498	ENSG00000138777;	exon:105424196-105424322,exon:105437950-105438036,exon:105449350-105449403,exon:105453598-105453642,exon:105456681-105456745	CVB5_5Y1,CVB5_5Y3,CVB5_RD1,CVB5_RD2,CVB5_RD3,Con_5Y1,Con_5Y2,Con_RD1,Con_RD2,Con_RD3	6,4,8,41,14,5,5,44,12,22	4.53447e+33	PPA2
hsa_circ_0001439	chr4	128992166	129003876	-	11710	396	ENSG00000151466;	exon:128992167-128992237,exon:128997874-128997939,exon:128999672-128999794,exon:129003741-129003876	CVB5_5Y1,CVB5_5Y2,CVB5_5Y3,CVB5_RD1,CVB5_RD2,CVB5_RD3,Con_5Y1,Con_5Y2,Con_5Y3,Con_RD1,Con_RD2,Con_RD3	15,18,12,18,38,66,32,22,8,68,55,45	25,34,41,28,58,40,59,71,42,62,58,48	SCLT1
hsa_circ_0001441	chr4	139125163	139139497	-	14334	489	ENSG00000109381;	exon:139125164-139125329,exon:139139413-139139497	CVB5_5Y1,CVB5_5Y3,CVB5_RD2,CVB5_RD3,Con_5Y1,Con_RD1,Con_RD2,Con_RD3	3,6,7,25,6,26,11,13	71,80,99,79,44,91,143,134	ELF2
hsa_circ_0001450	chr4	150302624	150325898	-	23274	655	ENSG00000198589;	exon:150302625-150302792,exon:150315561-150315623,exon:150325809-150325898	CVB5_5Y2,CVB5_RD3,Con_5Y1,Con_5Y3	2,9,8,4	285361400364	LRBA
hsa_circ_0001451	chr4	152411302	152412529	-	1227	1227	ENSG00000109670;	exon:152412480-152412529	CVB5_5Y1,CVB5_5Y2,CVB5_5Y3,CVB5_RD1,CVB5_RD2,CVB5_RD3,Con_5Y1,Con_5Y2,Con_5Y3,Con_RD1,Con_RD2,Con_RD3	60,35,60,16,42,35,83,94,58,32,45,77	35,41,73,12,41,52,47,81,44,53,75,56	FBXW7
hsa_circ_0001458	chr4	173247979	173248440	+	461	461	ENSG00000109586;	exon:173247980-173248440	CVB5_5Y1,CVB5_5Y2,CVB5_RD3,Con_5Y1,Con_5Y2,Con_5Y3	8,8,8,7,11,5	1.31184e+17	GALNT7
hsa_circ_0001460	chr4	177353307	177360677	+	7370	596	ENSG00000109674;	exon:177360503-177360677	CVB5_5Y1,CVB5_5Y2,CVB5_5Y3,CVB5_RD2,CVB5_RD3,Con_5Y1,Con_5Y2,Con_5Y3,Con_RD1,Con_RD2,Con_RD3	5,8,4,19,16,12,10,11,6,14,20	41,55,47,139,109,51,69,50,181,224,217	NEIL3
hsa_circ_0001461	chr4	186706562	186709845	-	3283	3283	ENSG00000083857;	exon:186709616-186709845	CVB5_5Y1,CVB5_5Y2,CVB5_RD3,Con_5Y1,Con_5Y2,Con_5Y3	288,322,98,518,575,365	2.87234e+22	FAT1
hsa_circ_0001466	chr5	6604137	6605408	-	1271	356	ENSG00000037474;	exon:6604138-6604276,exon:6605273-6605408	Con_5Y1,Con_RD1	4,7	542200	NSUN2
hsa_circ_0001467	chr5	10415487	10417404	+	1917	317	ENSG00000145495;	exon:10415488-10415669,exon:10417270-10417404	CVB5_5Y1,CVB5_5Y2,CVB5_5Y3,Con_5Y1,Con_5Y2,Con_5Y3,Con_RD2	7,5,5,16,14,4,10	4.20466e+20	44261
hsa_circ_0001471	chr5	36136308	36143406	-	7098	804	ENSG00000164187;	exon:36143176-36143406	Con_RD2	6	194	LMBRD2
hsa_circ_0001472	chr5	36953617	36976402	+	22785	1574	ENSG00000164190;	exon:36953618-36953760	CVB5_5Y3,CVB5_RD2,CVB5_RD3,Con_5Y1,Con_5Y2,Con_RD1,Con_RD2,Con_RD3	3,21,33,8,6,18,60,27	96,75,145,92,142,168,109,121	NIPBL
hsa_circ_0001475	chr5	39002534	39021136	-	18602	295	ENSG00000164327;	exon:39002535-39002666,exon:39003558-39003622,exon:39021039-39021136	CVB5_5Y3,CVB5_RD2,Con_5Y1,Con_5Y2,Con_RD1,Con_RD3	3,4,4,5,15,6	1.53328e+17	RICTOR
hsa_circ_0001478	chr5	40764513	40777586	-	13073	1353	ENSG00000132356;	exon:40764514-40764640	CVB5_5Y1,CVB5_5Y3,CVB5_RD3,Con_5Y1,Con_5Y2,Con_5Y3,Con_RD1,Con_RD2	3,2,15,3,3,3,9,4	3.9544e+23	PRKAA1
hsa_circ_0001481	chr5	50399106	50411383	-	12277	954	ENSG00000170571;	exon:50399107-50399290,exon:50399859-50399913,exon:50402286-50402319,exon:50410877-50410965,exon:50411197-50411383	CVB5_5Y1,CVB5_5Y2,CVB5_5Y3,CVB5_RD1,CVB5_RD2,CVB5_RD3,Con_5Y1,Con_5Y2,Con_5Y3,Con_RD1,Con_RD2,Con_RD3	18,37,38,20,119,74,37,36,29,151,169,105	75,73,73,335,933,1042,121,130,82,1103,1105,955	EMB
hsa_circ_0001485	chr5	56864733	56865977	+	1244	467	ENSG00000095015;	exon:56864734-56864934,exon:56865340-56865456,exon:56865829-56865977	CVB5_5Y1,CVB5_5Y3,Con_5Y1,Con_RD1	2,3,4,9	65,69,74,50	MAP3K1
hsa_circ_0001486	chr5	57230845	57231321	+	476	348	ENSG00000062194;	exon:57230846-57230969,exon:57231098-57231321	CVB5_5Y1,CVB5_5Y2,CVB5_5Y3,Con_5Y2,Con_5Y3,Con_RD1	6,14,5,7,5,8	5.92645e+17	GPBP1
hsa_circ_0001487	chr5	58988492	58993465	-	4973	631	ENSG00000113448;	exon:58988493-58988592,exon:58993372-58993465	CVB5_RD1,CVB5_RD2,CVB5_RD3,Con_5Y1,Con_RD1,Con_RD2,Con_RD3	8,15,8,2,45,21,18	255,542,356,12,539,521,452	PDE4D
hsa_circ_0001491	chr5	62550366	62561257	+	10891	332	ENSG00000086200;	exon:62550367-62550462,exon:62551223-62551336	CVB5_5Y2,CVB5_5Y3,CVB5_RD1,CVB5_RD2,Con_5Y1,Con_5Y2,Con_5Y3,Con_RD1,Con_RD2,Con_RD3	6,2,13,16,9,3,6,36,20,10	1.65143e+29	IPO11
hsa_circ_0001492	chr5	65988634	65994864	+	6230	364	ENSG00000112851;	exon:65988635-65988682,exon:65992710-65992907,exon:65994747-65994864	CVB5_5Y1,CVB5_5Y2,CVB5_5Y3,CVB5_RD2,CVB5_RD3,Con_5Y1,Con_5Y2,Con_5Y3,Con_RD1,Con_RD2,Con_RD3	19,21,25,46,9,20,36,16,32,39,27	4.23456e+32	ERBIN
hsa_circ_0001495	chr5	69174876	69175537	+	661	378	ENSG00000134057;	exon:69174877-69175113,exon:69175397-69175537	CVB5_5Y1,CVB5_5Y2,CVB5_5Y3,CVB5_RD1,CVB5_RD2,CVB5_RD3,Con_5Y1,Con_5Y2,Con_5Y3,Con_RD1,Con_RD2,Con_RD3	38,31,37,5,35,25,55,53,43,47,47,25	4.90568e+41	CCNB1
hsa_circ_0001501	chr5	78128029	78165672	-	37643	801	ENSG00000132842;	exon:78128030-78128160,exon:78165610-78165672	CVB5_5Y2,CVB5_RD2,Con_5Y1,Con_RD1,Con_RD2	2,7,2,5,2	308,45,363,47,68	AP3B1
hsa_circ_0001508	chr5	80775693	80792844	+	17151	402	ENSG00000113318;	exon:80775694-80775758,exon:80778720-80778836,exon:80787565-80787672,exon:80792733-80792844	CVB5_5Y1,CVB5_5Y2,CVB5_5Y3,CVB5_RD1,Con_5Y1,Con_5Y2,Con_5Y3	11,13,13,12,16,32,16	38,40,57,73,37,51,38	MSH3
hsa_circ_0001518	chr5	108348398	108367953	-	19555	513	ENSG00000145743;	exon:108364738-108364995,exon:108367831-108367953	CVB5_5Y1,CVB5_5Y2,Con_5Y1,Con_5Y2,Con_RD1,Con_RD2	4,2,2,3,6,4	44,56,82,78,56,78	FBXL17
hsa_circ_0001519	chr5	109713519	109729513	+	15994	572	ENSG00000112893;	exon:109713520-109713774,exon:109716120-109716264,exon:109729342-109729513	CVB5_5Y1,CVB5_5Y2,CVB5_5Y3,CVB5_RD1,CVB5_RD2,CVB5_RD3,Con_5Y1,Con_5Y2,Con_5Y3,Con_RD1,Con_RD2,Con_RD3	8,12,21,10,30,16,15,17,19,46,17,42	105,160,144,75,303,340,180,228,146,419,383,392	MAN2A1
hsa_circ_0001520	chr5	112985834	113004077	+	18243	889	ENSG00000172795;	exon:113001567-113001674,exon:113003942-113004077	CVB5_RD2,Con_5Y3,Con_RD1,Con_RD2	11,6,14,4	640263759678	DCP2
hsa_circ_0001522	chr5	123545416	123557564	+	12148	536	ENSG00000151292;	exon:123545417-123545841,exon:123550228-123550302,exon:123553107-123553147,exon:123557495-123557564	CVB5_5Y1,CVB5_5Y2,CVB5_5Y3,CVB5_RD1,CVB5_RD2,CVB5_RD3,Con_5Y1,Con_5Y2,Con_5Y3,Con_RD1,Con_RD2,Con_RD3	30,18,30,38,114,79,28,35,23,113,129,86	1.39169e+35	CSNK1G3
hsa_circ_0001523	chr5	124701013	124701269	-	256	256	ENSG00000168916;	exon:124701014-124701269	CVB5_5Y1,CVB5_5Y2,CVB5_5Y3,CVB5_RD1,CVB5_RD2,CVB5_RD3,Con_5Y1,Con_5Y2,Con_5Y3,Con_RD1,Con_RD2,Con_RD3	17,15,6,4,18,9,20,17,13,15,4,9	88,104,80,21,43,37,74,141,105,30,41,46	ZNF608
hsa_circ_0001524	chr5	131677702	131709272	-	31570	813	ENSG00000217128;	exon:131677703-131677872,exon:131706411-131706546,exon:131709201-131709272	Con_RD1,Con_RD2	8,3	209178	FNIP1
hsa_circ_0001535	chr5	137985256	137988315	-	3059	331	ENSG00000031003;	exon:137985257-137985389,exon:137987461-137987616,exon:137988274-137988315	CVB5_5Y1,CVB5_5Y2,CVB5_5Y3,CVB5_RD1,CVB5_RD2,CVB5_RD3,Con_5Y1,Con_5Y2,Con_5Y3,Con_RD1,Con_RD2,Con_RD3	60,91,81,30,47,31,111,143,69,60,45,79	59,81,102,35,141,122,77,76,52,67,72,87	FAM13B
hsa_circ_0001538	chr5	139363758	139364743	+	985	344	ENSG00000120727;	exon:139364564-139364743	CVB5_5Y1,CVB5_5Y2,CVB5_5Y3,Con_5Y1,Con_5Y2,Con_5Y3,Con_RD2	16,14,27,32,39,36,3	9.7312e+25	PAIP2
hsa_circ_0001540	chr5	140440118	140445975	+	5857	530	ENSG00000131503;ENSG00000254996;	exon:140445742-140445975	CVB5_5Y1,CVB5_RD2,Con_5Y1,Con_5Y2,Con_5Y3,Con_RD3	5,3,7,8,5,7	132,83,196,261,149,86	ANKHD1;ANKHD1-EIF4EBP3
hsa_circ_0001546	chr5	154033790	154034967	-	1177	417	ENSG00000055147;	exon:154033791-154033883,exon:154034278-154034377	CVB5_5Y1,CVB5_5Y2,CVB5_5Y3,CVB5_RD2,CVB5_RD3,Con_5Y1,Con_5Y2,Con_5Y3	5,2,7,3,6,12,11,3	1.10105e+23	FAM114A2
hsa_circ_0001550	chr5	168488601	168494650	+	6049	534	ENSG00000113643;	exon:168488602-168488736,exon:168493894-168494002,exon:168494550-168494650	CVB5_5Y1,CVB5_5Y2,CVB5_5Y3,CVB5_RD1,CVB5_RD2,CVB5_RD3,Con_5Y1,Con_5Y2,Con_5Y3,Con_RD1,Con_RD2,Con_RD3	30,39,26,64,140,123,58,50,47,179,140,96	7.68923e+42	RARS
hsa_circ_0001551	chr5	168488601	168497348	+	8747	777	ENSG00000113643;	exon:168488602-168488736,exon:168495315-168495436,exon:168497228-168497348	CVB5_5Y1,CVB5_5Y2,CVB5_5Y3,CVB5_RD2,CVB5_RD3,Con_5Y1,Con_5Y2,Con_5Y3,Con_RD1,Con_RD2,Con_RD3	17,12,10,25,24,25,18,16,42,26,12	7.42836e+39	RARS
hsa_circ_0001554	chr5	170878096	170896115	+	18019	471	ENSG00000204764;	exon:170878097-170878243,exon:170881806-170881896,exon:170892387-170892553,exon:170896050-170896115	CVB5_5Y1,CVB5_5Y3,CVB5_RD1,CVB5_RD2,CVB5_RD3,Con_5Y1,Con_5Y2,Con_5Y3,Con_RD1,Con_RD2,Con_RD3	9,5,14,49,24,13,10,6,53,36,24	66,76,42,44,62,103,129,85,93,89,95	RANBP17
hsa_circ_0001558	chr5	176943334	176958154	-	14820	397	ENSG00000087206;	exon:176943335-176943488,exon:176951474-176951577,exon:176955959-176956035,exon:176958093-176958154	CVB5_5Y1,CVB5_5Y2,CVB5_5Y3,CVB5_RD1,CVB5_RD2,CVB5_RD3,Con_5Y1,Con_5Y2,Con_5Y3,Con_RD1,Con_RD2,Con_RD3	21,20,19,14,32,31,41,47,29,69,65,56	1.17153e+35	UIMC1
hsa_circ_0001559	chr5	177041125	177050936	+	9811	528	ENSG00000113761;	exon:177041126-177041229,exon:177041778-177041870	CVB5_5Y3,Con_5Y1,Con_RD1	3,10,5	89,69,93	ZNF346
hsa_circ_0001564	chr5	179705678	179710065	+	4387	724	ENSG00000127022;	exon:179705679-179705852,exon:179708985-179709059,exon:179709873-179710065	CVB5_5Y1,CVB5_5Y2,CVB5_5Y3,CVB5_RD1,CVB5_RD2,CVB5_RD3,Con_5Y1,Con_5Y2,Con_5Y3,Con_RD1,Con_RD2,Con_RD3	9,13,7,5,21,20,20,21,19,35,42,25	2.55529e+47	CANX
hsa_circ_0001565	chr5	179709872	179716294	+	6422	383	ENSG00000127022;	exon:179716105-179716294	CVB5_5Y1,CVB5_5Y2,Con_5Y1,Con_5Y2,Con_RD2	4,3,5,4,4	2.94635e+20	CANX
hsa_circ_0001566	chr5	180261683	180280608	-	18925	497	ENSG00000050748;	exon:180261684-180261822,exon:180264781-180264839,exon:180269280-180269409,exon:180280440-180280608	CVB5_5Y1,CVB5_5Y2,CVB5_5Y3,CVB5_RD1,CVB5_RD2,CVB5_RD3,Con_5Y1,Con_5Y2,Con_5Y3,Con_RD1,Con_RD2,Con_RD3	12,8,8,61,200,249,16,15,15,269,259,216	1.2815e+35	MAPK9
hsa_circ_0001573	chr6	7176654	7189322	+	12668	709	ENSG00000124782;	exon:7176655-7176773,exon:7187434-7187523,exon:7189159-7189322	CVB5_5Y1,CVB5_5Y2,CVB5_5Y3,CVB5_RD2,CVB5_RD3,Con_5Y1,Con_5Y2,Con_5Y3,Con_RD1,Con_RD2	8,9,6,10,8,13,15,13,2,24	43,59,63,53,34,46,76,47,27,14	RREB1
hsa_circ_0001577	chr6	13632369	13644729	-	12360	1020	ENSG00000010017;	exon:13632370-13632521,exon:13644545-13644729	CVB5_5Y1,CVB5_5Y2,CVB5_5Y3,CVB5_RD2,CVB5_RD3,Con_5Y1,Con_5Y2,Con_5Y3,Con_RD1,Con_RD2,Con_RD3	5,7,3,26,46,21,11,9,23,22,21	1.29167e+32	RANBP9
hsa_circ_0001578	chr6	13639562	13644729	-	5167	598	ENSG00000010017;	exon:13639563-13639753,exon:13644545-13644729	CVB5_5Y1,CVB5_5Y2,CVB5_5Y3,CVB5_RD2,CVB5_RD3,Con_5Y1,Con_5Y2,Con_RD2	2,6,2,6,23,2,4,7	1.35148e+23	RANBP9
hsa_circ_0001580	chr6	18159882	18166378	+	6496	430	ENSG00000165097;	exon:18159883-18159982,exon:18162835-18162924,exon:18166267-18166378	CVB5_5Y2,CVB5_5Y3,Con_5Y1,Con_RD2,Con_RD3	3,8,3,3,5	117109145153120	KDM1B
hsa_circ_0001582	chr6	20546345	20548705	+	2360	291	ENSG00000145996;	exon:20546346-20546523,exon:20548593-20548705	CVB5_5Y1,CVB5_5Y2,CVB5_5Y3,Con_5Y1,Con_5Y2,Con_5Y3,Con_RD2,Con_RD3	14,8,6,16,15,13,13,7	1.39155e+23	CDKAL1
hsa_circ_0001613	chr6	75634706	75678927	+	44221	1722	ENSG00000112701;	exon:75634707-75634811,exon:75678811-75678927	CVB5_5Y1,CVB5_5Y2,CVB5_5Y3,CVB5_RD2,CVB5_RD3,Con_5Y1,Con_5Y2,Con_5Y3,Con_RD2,Con_RD3	3,7,11,10,13,11,9,3,13,5	3.08359e+29	SENP6
hsa_circ_0001614	chr6	75702644	75703072	+	428	428	ENSG00000112701;	exon:75702645-75703072	CVB5_5Y1,CVB5_5Y2,CVB5_5Y3,CVB5_RD2,Con_5Y1,Con_5Y2,Con_5Y3,Con_RD3	4,7,7,5,15,11,12,7	2.50291e+23	SENP6
hsa_circ_0001615	chr6	79042842	79060818	-	17976	411	ENSG00000146247;	exon:79042843-79043003,exon:79060478-79060576,exon:79060668-79060818	CVB5_5Y1,CVB5_5Y2,CVB5_5Y3,CVB5_RD1,CVB5_RD2,CVB5_RD3,Con_5Y1,Con_5Y2,Con_5Y3,Con_RD1,Con_RD2,Con_RD3	20,26,14,31,42,32,8,22,17,57,48,30	1.47184e+35	PHIP
hsa_circ_0001617	chr6	85557975	85574378	-	16403	494	ENSG00000135317;	exon:85557976-85558060,exon:85567534-85567577,exon:85572137-85572215,exon:85572298-85572374,exon:85574258-85574378	CVB5_5Y2,CVB5_5Y3,CVB5_RD1,CVB5_RD2,Con_5Y1,Con_5Y2,Con_5Y3,Con_RD1,Con_RD2,Con_RD3	2,3,15,35,4,7,5,23,24,9	3.71343e+31	SNX14
hsa_circ_0001621	chr6	89846561	89857199	+	10638	444	ENSG00000118412;	exon:89846562-89846644,exon:89853166-89853234,exon:89854817-89854917,exon:89855470-89855544,exon:89857084-89857199	CVB5_5Y2,CVB5_5Y3,Con_RD1,Con_RD2,Con_RD3	3,4,10,8,3	134142114197145	CASP8AP2
hsa_circ_0001630	chr6	99412550	99416428	-	3878	388	ENSG00000132424;	exon:99412551-99412734,exon:99416349-99416428	CVB5_5Y3,CVB5_RD2,Con_5Y2	2,8,3	742203997	PNISR
hsa_circ_0001632	chr6	100766564	100805880	-	39316	936	ENSG00000112249;	exon:100766565-100766705,exon:100767145-100767236,exon:100805760-100805880	CVB5_5Y1,Con_5Y1,Con_5Y2,Con_5Y3,Con_RD1,Con_RD2	4,2,4,3,5,7	1.92343e+17	ASCC3
hsa_circ_0001633	chr6	107503656	107506427	+	2771	325	ENSG00000112320;	exon:107503657-107503795,exon:107506242-107506427	CVB5_5Y1,CVB5_5Y2,CVB5_5Y3,CVB5_RD1,CVB5_RD2,CVB5_RD3,Con_5Y1,Con_5Y2,Con_5Y3,Con_RD1,Con_RD2,Con_RD3	2,9,6,5,24,43,4,12,14,34,31,12	20,22,17,41,68,40,26,38,35,86,76,84	SOBP
hsa_circ_0001635	chr6	107921796	107929514	-	7718	328	ENSG00000025796;	exon:107921797-107921909,exon:107924818-107924932,exon:107929415-107929514	CVB5_5Y1,CVB5_5Y2,CVB5_5Y3,CVB5_RD1,CVB5_RD2,Con_5Y1,Con_5Y2,Con_5Y3,Con_RD2,Con_RD3	9,11,14,4,7,9,18,5,13,8	58,91,67,213,100,63,90,58,122,92	SEC63
hsa_circ_0001639	chr6	116698703	116705160	+	6457	316	ENSG00000196911;	exon:116698704-116698798,exon:116702019-116702150,exon:116705072-116705160	CVB5_5Y1,CVB5_5Y2,CVB5_5Y3,CVB5_RD1,CVB5_RD2,CVB5_RD3,Con_5Y1,Con_5Y2,Con_5Y3,Con_RD1,Con_RD2,Con_RD3	15,5,3,7,8,16,13,9,14,4,24,35	116,143,136,174,487,391,101,162,81,571,542,536	KPNA5
hsa_circ_0001648	chr6	144781921	144803147	+	21226	725	ENSG00000152818;	exon:144781922-144782123,exon:144789194-144789279,exon:144803036-144803147	CVB5_5Y2,CVB5_RD2,CVB5_RD3,Con_5Y3,Con_RD1,Con_RD2,Con_RD3	4,21,13,2,8,17,16	46,315,341,69,409,390,328	UTRN
hsa_circ_0001649	chr6	145888019	145894977	-	6958	440	ENSG00000146414;	exon:145888020-145888100,exon:145893215-145893393,exon:145894150-145894236,exon:145894885-145894977	CVB5_5Y1,CVB5_5Y2,CVB5_5Y3,CVB5_RD2,CVB5_RD3,Con_5Y1,Con_5Y2,Con_5Y3,Con_RD1,Con_RD2	3,7,7,12,14,8,17,10,16,14	48,80,59,145,207,79,94,60,186,210	SHPRH
hsa_circ_0001654	chr6	154773988	154795139	+	21151	576	ENSG00000213079;	exon:154773989-154774072,exon:154778001-154778045,exon:154792823-154792976,exon:154795009-154795139	CVB5_5Y1,CVB5_5Y2,CVB5_5Y3,CVB5_RD2,CVB5_RD3,Con_5Y1,Con_5Y2,Con_5Y3,Con_RD1,Con_RD2,Con_RD3	9,8,6,27,34,5,15,9,19,14,44	1.86178e+32	SCAF8
hsa_circ_0001660	chr6	158429735	158431663	+	1928	1928	ENSG00000130338;	intron:158429736-158429897,intron:158431584-158431663	CVB5_RD1,CVB5_RD2,Con_5Y2	8,7,2	9,3,32	TULP4
hsa_circ_0001661	chr6	158580939	158589782	+	8843	380	ENSG00000146433;	exon:158580940-158580995,exon:158583954-158584044,exon:158585304-158585425,exon:158589672-158589782	CVB5_5Y1,CVB5_5Y2,CVB5_5Y3,CVB5_RD1,CVB5_RD2,CVB5_RD3,Con_5Y1,Con_5Y2,Con_5Y3,Con_RD1,Con_RD2,Con_RD3	14,27,19,19,49,34,21,22,15,104,87,56	2.01234e+36	TMEM181
hsa_circ_0001663	chr6	158583953	158589782	+	5829	324	ENSG00000146433;	exon:158583954-158584044,exon:158585304-158585425,exon:158589672-158589782	CVB5_5Y1,CVB5_5Y2,CVB5_5Y3,CVB5_RD1,CVB5_RD2,CVB5_RD3,Con_5Y1,Con_5Y2,Con_5Y3,Con_RD1,Con_RD2,Con_RD3	26,20,15,16,50,41,21,29,13,63,84,58	1.82211e+36	TMEM181
hsa_circ_0001666	chr6	170317369	170330550	+	13181	2038	ENSG00000112584;	exon:170323079-170323259,exon:170330449-170330550	CVB5_5Y1,CVB5_5Y2,CVB5_5Y3,CVB5_RD2,CVB5_RD3,Con_5Y1,Con_5Y2,Con_5Y3,Con_RD1,Con_RD2,Con_RD3	9,3,3,14,7,5,9,3,15,12,34	41,91,69,26,51,107,114,74,54,53,93	FAM120B
hsa_circ_0001667	chr7	770470	775162	+	4692	456	ENSG00000164818;	exon:770471-770618,exon:775006-775162	CVB5_5Y1,CVB5_5Y2,CVB5_5Y3,CVB5_RD2,CVB5_RD3,Con_5Y1,Con_5Y2,Con_5Y3,Con_RD1,Con_RD2	9,5,7,19,3,4,4,3,9,4	1.0518e+33	DNAAF5
hsa_circ_0001671	chr7	2364371	2366448	+	2077	290	ENSG00000106263;	exon:2364372-2364529,exon:2366317-2366448	CVB5_5Y1,CVB5_5Y2,CVB5_5Y3,Con_5Y1,Con_5Y2,Con_RD1	8,4,5,7,5,5	1.29715e+23	EIF3B
hsa_circ_0001673	chr7	6046070	6050045	-	3975	353	ENSG00000086232;	exon:6046071-6046151,exon:6049912-6050045	CVB5_5Y3,Con_5Y2,Con_RD1	2,2,2	342549664	EIF2AK1
hsa_circ_0001674	chr7	6432836	6436533	-	3697	554	ENSG00000164535;	exon:6432837-6432959,exon:6434762-6435020,exon:6436362-6436533	CVB5_5Y1,CVB5_5Y2,CVB5_RD2,Con_5Y1,Con_5Y3,Con_RD1,Con_RD2	4,2,33,2,5,7,5	71,79,167,53,48,302,309	DAGLB
hsa_circ_0001675	chr7	7234302	7243750	+	9448	1132	ENSG00000106392;	exon:7234303-7234539,exon:7243637-7243750	CVB5_5Y1,CVB5_RD2,CVB5_RD3,Con_5Y1,Con_5Y2,Con_RD1,Con_RD2	2,10,6,2,4,13,12	105,676,698,96,138,1168,1156	C1GALT1
hsa_circ_0001679	chr7	8055435	8071131	+	15696	478	ENSG00000106415;	exon:8055436-8055549,exon:8060096-8060248	Con_RD3	4	178	GLCCI1
hsa_circ_0001684	chr7	23611170	23611553	+	383	383	ENSG00000169193;	exon:23611171-23611553	CVB5_5Y1,CVB5_5Y2,CVB5_5Y3,CVB5_RD2,CVB5_RD3,Con_5Y1,Con_5Y2,Con_5Y3,Con_RD1,Con_RD3	14,10,11,24,24,24,28,16,12,34	57,70,71,101,72,86,92,62,118,120	CCDC126
hsa_circ_0001685	chr7	24623665	24650712	+	27047	653	ENSG00000105926;	exon:24623666-24623784,exon:24650485-24650712	CVB5_5Y1,CVB5_5Y2,CVB5_5Y3,CVB5_RD1,CVB5_RD2,CVB5_RD3,Con_5Y1,Con_5Y2,Con_5Y3,Con_RD1,Con_RD2,Con_RD3	14,11,11,13,62,59,19,13,6,81,55,29	109,130,126,91,232,210,139,185,130,226,258,196	MPP6
hsa_circ_0001686	chr7	24623665	24668660	+	44995	1116	ENSG00000105926;	exon:24623666-24623784,exon:24641716-24641868,exon:24666021-24666089,exon:24668499-24668660	CVB5_5Y1,CVB5_5Y2,CVB5_5Y3,CVB5_RD1,CVB5_RD2,CVB5_RD3,Con_5Y1,Con_5Y2,Con_5Y3,Con_RD1,Con_RD2,Con_RD3	19,17,25,59,102,91,36,31,15,172,134,126	71,96,106,34,88,50,96,134,84,92,101,61	MPP6
hsa_circ_0001687	chr7	24623665	24680520	+	56855	1448	ENSG00000105926;	exon:24623666-24623784,exon:24680392-24680520	CVB5_5Y2,CVB5_5Y3,CVB5_RD2,CVB5_RD3,Con_5Y2,Con_5Y3,Con_RD1,Con_RD2,Con_RD3	3,5,6,14,7,4,20,13,34	92,84,167,189,90,68,165,169,165	MPP6
hsa_circ_0001693	chr7	30550635	30562128	-	11493	11493	ENSG00000196295;	exon:30550636-30550781	CVB5_5Y2,CVB5_RD1,CVB5_RD2,Con_RD1,Con_RD2	2,15,19,18,21	15,61,94,101,101	GARS-DT
hsa_circ_0001696	chr7	35667433	35673278	-	5845	347	ENSG00000122557;	exon:35667434-35667588,exon:35673201-35673278	CVB5_5Y1,CVB5_5Y2,CVB5_5Y3,CVB5_RD2,CVB5_RD3,Con_5Y2,Con_5Y3,Con_RD1	6,10,7,7,5,15,6,15	49,63,88,64,101,123,84,106	HERPUD2
hsa_circ_0001699	chr7	39987598	40002031	+	14433	1142	ENSG00000065883;	exon:40001861-40002031	CVB5_5Y1,CVB5_5Y2,CVB5_5Y3,CVB5_RD2,Con_5Y1,Con_5Y2,Con_5Y3,Con_RD2,Con_RD3	3,9,3,29,5,9,7,12,18	81,106,112,255,116,139,95,214,164	CDK13
hsa_circ_0001700	chr7	43639448	43640649	-	1201	310	ENSG00000106603;	exon:43639449-43639681,exon:43640573-43640649	CVB5_5Y1,CVB5_5Y2,CVB5_5Y3,CVB5_RD1,CVB5_RD2,CVB5_RD3,Con_5Y1,Con_5Y2,Con_5Y3,Con_RD1,Con_RD2,Con_RD3	18,29,21,21,20,24,31,25,27,25,23,15	3.42365e+40	COA1
hsa_circ_0001701	chr7	44674410	44676149	+	1739	418	ENSG00000105953;	exon:44675970-44676149	Con_5Y1,Con_5Y2,Con_RD1	4,3,2	224236537	OGDH
hsa_circ_0001712	chr7	65964322	65967907	-	3585	313	ENSG00000169919;	exon:65964323-65964458,exon:65967731-65967907	CVB5_5Y1,CVB5_5Y2,Con_5Y1,Con_5Y2,Con_5Y3,Con_RD1,Con_RD2,Con_RD3	2,3,4,2,4,6,9,8	63,85,87,118,99,236,211,179	GUSB
hsa_circ_0001721	chr7	90726566	90726812	+	246	246	ENSG00000058091;	exon:90726567-90726812	CVB5_5Y1,CVB5_5Y3,CVB5_RD2,CVB5_RD3,Con_5Y1,Con_5Y2,Con_RD1,Con_RD2	4,2,5,5,4,5,14,12	41,58,525,441,48,63,656,647	CDK14
hsa_circ_0001723	chr7	92294888	92319512	+	24624	759	ENSG00000001629;	exon:92319330-92319512	CVB5_5Y1,Con_5Y2,Con_RD1,Con_RD2,Con_RD3	2,4,14,22,10	111,200,109,96,101	ANKIB1
hsa_circ_0001725	chr7	98190727	98194572	+	3845	3109	ENSG00000164715;	exon:98190728-98190877	CVB5_5Y1,CVB5_5Y2,CVB5_5Y3,Con_5Y1,Con_5Y2,Con_5Y3,Con_RD3	6,5,8,5,8,7,7	48,54,68,56,53,30,55	LMTK2
hsa_circ_0001727	chr7	100023418	100024307	+	889	668	ENSG00000106261;	exon:100024154-100024307	CVB5_5Y1,CVB5_5Y2,CVB5_5Y3,CVB5_RD1,CVB5_RD2,CVB5_RD3,Con_5Y1,Con_5Y2,Con_5Y3,Con_RD1,Con_RD2,Con_RD3	52,58,49,8,83,104,80,80,61,113,92,98	2.49305e+35	ZKSCAN1
hsa_circ_0001741	chr7	129014978	129018157	-	3179	432	ENSG00000064419;	exon:129014979-129015135,exon:129016983-129017056,exon:129017957-129018157	CVB5_5Y1,CVB5_5Y2,CVB5_5Y3,CVB5_RD1,CVB5_RD2,CVB5_RD3,Con_5Y1,Con_5Y2,Con_5Y3,Con_RD1,Con_RD2,Con_RD3	21,15,26,33,26,13,31,43,22,40,54,60	2.27305e+35	TNPO3
hsa_circ_0001742	chr7	129205202	129206587	+	1385	727	ENSG00000128602;	exon:129206464-129206587	CVB5_5Y1,CVB5_5Y2,CVB5_5Y3,CVB5_RD1,CVB5_RD2,Con_5Y1,Con_5Y2,Con_5Y3,Con_RD1,Con_RD2,Con_RD3	5,10,3,8,18,6,5,7,6,24,9	49,43,49,64,130,71,65,41,108,85,65	SMO
hsa_circ_0001746	chr7	131375423	131399433	+	24010	605	ENSG00000128585;	exon:131375424-131375493,exon:131387120-131387262,exon:131388884-131388972,exon:131397267-131397376,exon:131399241-131399433	CVB5_5Y1,CVB5_5Y2,CVB5_5Y3,CVB5_RD2,CVB5_RD3,Con_5Y1,Con_5Y2,Con_5Y3,Con_RD1,Con_RD2,Con_RD3	6,7,18,32,10,17,22,5,35,21,28	1.84221e+32	MKLN1
hsa_circ_0001747	chr7	131387119	131399433	+	12314	535	ENSG00000128585;	exon:131387120-131387262,exon:131388884-131388972	CVB5_5Y1,CVB5_5Y2,CVB5_5Y3,CVB5_RD1,CVB5_RD2,CVB5_RD3,Con_5Y1,Con_5Y2,Con_5Y3,Con_RD1,Con_RD3	7,6,12,12,4,10,18,8,2,11,6	195,222,231,83,267,229,270,351,202,273,231	MKLN1
hsa_circ_0001750	chr7	135577795	135593192	+	15397	1182	ENSG00000155561;	exon:135577796-135578024	CVB5_5Y1,CVB5_5Y2,CVB5_5Y3,CVB5_RD2,Con_5Y1,Con_5Y2,Con_5Y3,Con_RD1,Con_RD2	9,8,7,5,16,21,16,6,5	188,175,196,70,257,312,179,69,111	NUP205
hsa_circ_0001753	chr7	137912990	137916012	-	3022	264	ENSG00000182158;	exon:137912991-137913078,exon:137915837-137916012	CVB5_RD1,Con_5Y2	7,5	69,78	CREB3L2
hsa_circ_0001757	chr7	140334428	140337349	-	2921	1142	ENSG00000157800;	exon:140337284-140337349	CVB5_5Y1,CVB5_5Y2,CVB5_5Y3,Con_5Y1,Con_5Y2,Con_5Y3,Con_RD2	5,3,6,5,6,6,3	1.57193e+20	SLC37A3
hsa_circ_0001769	chr7	152309965	152315338	-	5373	460	ENSG00000055609;	exon:152309966-152310075,exon:152315138-152315338	CVB5_5Y1,CVB5_5Y2,CVB5_5Y3,CVB5_RD1,CVB5_RD2,CVB5_RD3,Con_5Y1,Con_5Y2,Con_5Y3,Con_RD1,Con_RD2,Con_RD3	7,9,18,15,15,13,9,15,13,23,32,13	84,103,132,198,254,337,97,126,68,220,225,226	KMT2C
hsa_circ_0001771	chr7	155665174	155680908	+	15734	524	ENSG00000184863;	exon:155665175-155665253,exon:155672867-155672915,exon:155678608-155678684	CVB5_5Y1,CVB5_5Y2,CVB5_5Y3,CVB5_RD2,Con_5Y1,Con_5Y2,Con_5Y3,Con_RD1	4,4,11,7,9,14,4,4	146,147,184,76,144,197,101,69	RBM33
hsa_circ_0001772	chr7	155672866	155680908	+	8042	445	ENSG00000184863;	exon:155672867-155672915,exon:155678608-155678684,exon:155680590-155680908	CVB5_5Y1,CVB5_5Y2,CVB5_5Y3,CVB5_RD1,CVB5_RD2,CVB5_RD3,Con_5Y1,Con_5Y2,Con_5Y3,Con_RD1,Con_RD2,Con_RD3	41,44,57,61,347,250,77,81,47,280,276,230	116,126,154,50,77,64,127,188,94,82,63,63	RBM33
hsa_circ_0001773	chr7	157201720	157231327	+	29607	1150	ENSG00000009335;	exon:157201721-157201807,exon:157231080-157231327	CVB5_5Y1,CVB5_5Y2,CVB5_5Y3,CVB5_RD3,Con_5Y1,Con_5Y2,Con_5Y3,Con_RD1,Con_RD2,Con_RD3	4,5,3,12,4,6,3,6,7,9	3.38377e+29	UBE3C
hsa_circ_0001774	chr7	157216866	157225539	+	8673	424	ENSG00000009335;	exon:157216867-157216971,exon:157223254-157223351,exon:157225407-157225539	CVB5_5Y2,CVB5_RD3,Con_5Y1,Con_RD1	2,7,2,2	420702560856	UBE3C
hsa_circ_0001776	chr7	158759485	158764853	-	5368	495	ENSG00000117868;	exon:158759486-158759581,exon:158764677-158764853	CVB5_5Y1,CVB5_5Y2,CVB5_5Y3,CVB5_RD3,Con_5Y1,Con_5Y2,Con_5Y3,Con_RD1	11,9,12,11,26,32,14,6	5.00539e+24	ESYT2
hsa_circ_0001784	chr8	28129501	28162078	+	32577	950	ENSG00000134014;	exon:28129502-28129663	CVB5_5Y2,Con_5Y1,Con_5Y2,Con_5Y3,Con_RD2	3,2,4,2,5	288384442305289	ELP3
hsa_circ_0001785	chr8	28155941	28162078	+	6137	467	ENSG00000134014;	exon:28155942-28156032,exon:28158568-28158633,exon:28161997-28162078	CVB5_5Y1,CVB5_5Y2,CVB5_5Y3,Con_5Y1,Con_5Y2,Con_5Y3,Con_RD1,Con_RD2	6,9,7,7,16,8,4,7	2.66254e+23	ELP3
hsa_circ_0001788	chr8	37765525	37766355	+	830	220	ENSG00000147471;	exon:37766280-37766355	CVB5_5Y1,CVB5_5Y2,CVB5_5Y3,Con_5Y1,Con_5Y2,Con_5Y3,Con_RD2	11,33,17,22,20,17,7	2.79336e+20	PLPBP
hsa_circ_0001798	chr8	47396375	47407961	+	11588	352	ENSG00000164808;	exon:47396376-47396626,exon:47407861-47407961	CVB5_5Y1,CVB5_5Y2,CVB5_5Y3,CVB5_RD1,CVB5_RD2,CVB5_RD3,Con_5Y1,Con_5Y2,Con_5Y3,Con_RD1,Con_RD2,Con_RD3	5,8,6,13,29,23,15,16,9,28,28,41	1.24137e+36	SPIDR
hsa_circ_0001801	chr8	51860844	51861246	-	402	402	ENSG00000168300;	exon:51860845-51861246	CVB5_5Y1,CVB5_5Y2,CVB5_5Y3,CVB5_RD2,CVB5_RD3,Con_5Y1,Con_5Y2,Con_5Y3,Con_RD1,Con_RD2,Con_RD3	32,17,31,41,32,34,35,27,51,34,15	1.45187e+32	PCMTD1
hsa_circ_0001805	chr8	67103036	67132080	+	29044	862	ENSG00000104218;	exon:67103037-67103135,exon:67105905-67105975,exon:67111972-67112065,exon:67131951-67132080	CVB5_RD2,Con_5Y1	8,3	81126	CSPP1
hsa_circ_0001806	chr8	67105904	67116122	+	10218	432	ENSG00000104218;	exon:67105905-67105975,exon:67111972-67112065,exon:67113805-67113862,exon:67115914-67116122	CVB5_5Y1,CVB5_5Y3,CVB5_RD3,Con_5Y1,Con_5Y2,Con_5Y3,Con_RD2	3,5,2,4,4,3,12	108,128,104,127,132,114,69	CSPP1
hsa_circ_0001809	chr8	69755423	69761875	-	6452	351	ENSG00000137571;	exon:69755424-69755641,exon:69761743-69761875	CVB5_RD1,CVB5_RD2,CVB5_RD3,Con_RD1,Con_RD2,Con_RD3	16,13,29,18,16,27	1.8626e+17	SLCO5A1
hsa_circ_0001810	chr8	70159504	70162854	-	3350	292	ENSG00000140396;	exon:70159505-70159652,exon:70162711-70162854	CVB5_5Y1,CVB5_5Y2,CVB5_5Y3,Con_5Y1,Con_5Y2,Con_5Y3,Con_RD2	2,10,4,8,4,4,9	1.26172e+20	NCOA2
hsa_circ_0001811	chr8	73673106	73688813	-	15707	296	ENSG00000040341;	exon:73673107-73673242	CVB5_5Y1,CVB5_5Y2,CVB5_5Y3,Con_5Y1,Con_5Y2,Con_5Y3,Con_RD1,Con_RD2,Con_RD3	2,14,5,13,25,9,5,22,5	1.69188e+26	STAU2
hsa_circ_0001819	chr8	102360070	102361626	-	1556	324	ENSG00000104517;	exon:102360071-102360190,exon:102360589-102360665,exon:102361125-102361206,exon:102361582-102361626	CVB5_5Y1,CVB5_5Y2,CVB5_5Y3,CVB5_RD1,CVB5_RD2,CVB5_RD3,Con_5Y1,Con_5Y2,Con_5Y3,Con_RD1,Con_RD2	16,23,15,6,8,13,23,27,18,19,9	3.74428e+32	UBR5
hsa_circ_0001821	chr8	127890588	127890998	+	410	410	ENSG00000249859;	exon:127890589-127890998	CVB5_5Y1,CVB5_5Y2,CVB5_5Y3,CVB5_RD1,CVB5_RD2,CVB5_RD3,Con_5Y1,Con_5Y2,Con_5Y3,Con_RD1,Con_RD2,Con_RD3	40,45,68,44,108,110,69,80,40,242,203,139	2.12208e+35	PVT1
hsa_circ_0001826	chr8	140347756	140360193	-	12437	12437	ENSG00000167632;	intron:140347757-140347946,intron:140360050-140360193	CVB5_5Y1,CVB5_5Y2,CVB5_5Y3,CVB5_RD1,CVB5_RD2,Con_5Y1,Con_5Y2,Con_5Y3,Con_RD1,Con_RD2,Con_RD3	4,13,13,6,6,18,8,14,17,10,3	38,49,43,14,16,58,77,55,16,18,6	TRAPPC9
hsa_circ_0001829	chr8	141253988	141254629	-	641	641	ENSG00000022567;	exon:141253989-141254629	CVB5_5Y2,CVB5_5Y3,CVB5_RD2,CVB5_RD3,Con_5Y1,Con_5Y2,Con_5Y3,Con_RD1,Con_RD2,Con_RD3	20,25,150,125,36,28,24,207,195,219	41,40,53,53,58,67,25,87,44,72	SLC45A4
hsa_circ_0001833	chr8	144190783	144200541	+	9758	579	ENSG00000179832;	exon:144190784-144190935,exon:144191715-144191855,exon:144199122-144199200,exon:144200428-144200541	CVB5_5Y2,CVB5_5Y3,CVB5_RD2,CVB5_RD3,Con_5Y1,Con_5Y2,Con_RD1,Con_RD2,Con_RD3	4,6,12,24,3,3,6,5,20	1.91191e+26	MROH1
hsa_circ_0001839	chr9	6880011	6893232	+	13221	292	ENSG00000107077;	exon:6880012-6880061,exon:6887960-6888063	CVB5_RD2	13	129	KDM4C
hsa_circ_0001847	chr9	33953284	33963791	-	10507	377	ENSG00000137073;	exon:33953285-33953474,exon:33956079-33956146,exon:33960826-33960878,exon:33963726-33963791	CVB5_5Y1,CVB5_5Y2,CVB5_5Y3,CVB5_RD1,CVB5_RD2,CVB5_RD3,Con_5Y1,Con_5Y2,Con_5Y3,Con_RD1,Con_RD2,Con_RD3	37,42,37,21,48,48,47,63,46,35,57,9	112,137,152,49,107,86,186,235,143,63,74,104	UBAP2
hsa_circ_0001861	chr9	37424844	37426654	+	1810	321	ENSG00000137106;	exon:37424845-37424975,exon:37426538-37426654	CVB5_5Y1,CVB5_5Y2,CVB5_5Y3,CVB5_RD1,CVB5_RD3,Con_5Y1,Con_5Y2,Con_5Y3,Con_RD1,Con_RD2,Con_RD3	27,22,17,6,16,39,29,20,8,10,5	6.06747e+34	GRHPR
hsa_circ_0001862	chr9	71870082	71875083	-	5001	650	ENSG00000107362;	exon:71870083-71870262	Con_5Y2,Con_RD2	2,3	182340	ABHD17B
hsa_circ_0001865	chr9	83677726	83678599	-	873	394	ENSG00000135018;	exon:83678441-83678599	CVB5_5Y1,CVB5_5Y2,CVB5_5Y3,CVB5_RD2,Con_5Y1,Con_5Y2,Con_5Y3,Con_RD1,Con_RD2	11,6,19,9,13,14,9,18,11	4.45501e+29	UBQLN1
hsa_circ_0001867	chr9	83679774	83683066	-	3292	379	ENSG00000135018;	exon:83679775-83680037,exon:83682951-83683066	CVB5_5Y1,CVB5_5Y2,CVB5_5Y3,Con_5Y1,Con_5Y2,Con_RD1	5,3,3,4,4,5	4.2752e+18	UBQLN1
hsa_circ_0001868	chr9	85618982	85633374	-	14392	1033	ENSG00000135049;	exon:85618983-85619131,exon:85619215-85619301,exon:85633215-85633374	CVB5_5Y2,CVB5_5Y3,CVB5_RD2,CVB5_RD3,Con_5Y1,Con_5Y2,Con_5Y3,Con_RD1,Con_RD2,Con_RD3	8,3,37,36,4,12,2,42,54,38	1.30133e+29	AGTPBP1
hsa_circ_0001869	chr9	86305191	86310017	-	4826	508	ENSG00000083223;	exon:86305192-86305239,exon:86308429-86308606,exon:86309212-86309289,exon:86309463-86309576,exon:86309928-86310017	CVB5_5Y1,CVB5_5Y2,CVB5_5Y3,CVB5_RD2,Con_5Y1,Con_5Y2,Con_5Y3,Con_RD1,Con_RD2,Con_RD3	13,8,5,10,7,16,10,25,17,17	1.04149e+29	TUT7
hsa_circ_0001875	chr9	93471140	93498886	+	27746	556	ENSG00000048828;	exon:93471141-93471387,exon:93476256-93476338,exon:93497471-93497599,exon:93498790-93498886	CVB5_5Y1,CVB5_5Y2,CVB5_5Y3,CVB5_RD1,CVB5_RD2,CVB5_RD3,Con_5Y1,Con_5Y2,Con_5Y3,Con_RD1,Con_RD2,Con_RD3	9,4,7,38,94,85,11,14,9,84,103,63	1.60255e+35	FAM120A
hsa_circ_0001888	chr9	123169901	123184298	-	14397	807	ENSG00000165209;	exon:123169902-123170046	CVB5_5Y2,CVB5_5Y3,Con_RD3	3,2,4	209,209,89	STRBP
hsa_circ_0001890	chr9	125657650	125672643	-	14993	567	ENSG00000119487;	exon:125657651-125657799,exon:125669818-125669907	CVB5_5Y1,CVB5_5Y2,CVB5_5Y3,CVB5_RD1,CVB5_RD2,CVB5_RD3,Con_5Y1,Con_5Y2,Con_5Y3,Con_RD1,Con_RD2,Con_RD3	3,3,11,6,20,29,8,13,7,26,10,25	4.27454e+38	MAPKAP1
hsa_circ_0001895	chr9	131430089	131432794	+	2705	348	ENSG00000130723;	exon:131430090-131430259,exon:131432617-131432794	CVB5_5Y1,CVB5_5Y2,CVB5_5Y3,CVB5_RD2,Con_5Y1,Con_5Y2,Con_5Y3	13,10,8,6,13,8,4	4.09475e+20	PRRC2B
hsa_circ_0001898	chr9	132346260	132349435	-	3175	395	ENSG00000107290;	exon:132346261-132346471,exon:132349252-132349435	Con_RD1	6	568	SETX
hsa_circ_0001900	chr9	135881632	135883078	-	1446	425	ENSG00000130559;	exon:135881633-135881794,exon:135882816-135883078	CVB5_5Y1,CVB5_5Y2,CVB5_5Y3,CVB5_RD1,CVB5_RD2,CVB5_RD3,Con_5Y1,Con_5Y2,Con_5Y3,Con_RD1,Con_RD2,Con_RD3	94,92,94,140,362,244,129,149,70,388,360,365	186,210,222,123,178,74,206,239,142,151,126,132	CAMSAP1
hsa_circ_0001906	chr9	137811460	137818138	+	6678	828	ENSG00000181090;	exon:137811461-137811615,exon:137817439-137817529,exon:137818060-137818138	CVB5_5Y1,CVB5_5Y2,CVB5_5Y3,CVB5_RD2,CVB5_RD3,Con_5Y1,Con_5Y2,Con_RD1,Con_RD2,Con_RD3	3,3,4,5,12,9,3,26,11,23	1.17135e+29	EHMT1
hsa_circ_0001911	chrX	14843659	14859334	-	15675	1536	ENSG00000181544;	exon:14857862-14857954,exon:14859182-14859334	CVB5_5Y1,CVB5_5Y2,CVB5_5Y3,CVB5_RD1,Con_5Y1,Con_5Y2,Con_5Y3,Con_RD1,Con_RD2	6,5,6,9,5,8,3,18,11	36,37,48,57,38,46,31,112,122	FANCB
hsa_circ_0001922	chrX	53645310	53654131	-	8813	528	ENSG00000086758;	exon:53645311-53645463,exon:53647368-53647574,exon:53648212-53648310,exon:53654063-53654131	CVB5_5Y1,CVB5_5Y2,CVB5_5Y3,CVB5_RD1,CVB5_RD2,CVB5_RD3,Con_5Y1,Con_5Y2,Con_5Y3,Con_RD1,Con_RD2,Con_RD3	3,5,5,28,35,45,11,10,5,39,46,50	3.7341e+35	HUWE1
hsa_circ_0001924	chrX	65051461	65075912	+	24451	24451	n/a	intergenic_region:65075844-65075912	CVB5_5Y2,CVB5_RD3,Con_5Y1,Con_5Y2,Con_5Y3,Con_RD1,Con_RD2,Con_RD3	3,12,3,5,3,3,7,4	3,20,5,5,3,12,21,8
hsa_circ_0001936	chrX	80707426	80719656	-	12230	676	ENSG00000165288;	exon:80707427-80707503,exon:80709428-80709577,exon:80719489-80719656	CVB5_5Y1,CVB5_5Y2,CVB5_5Y3,Con_5Y1,Con_5Y2,Con_5Y3,Con_RD1,Con_RD2	3,8,7,4,9,8,7,6	68,88,86,79,87,75,173,168	BRWD3
hsa_circ_0001944	chrX	131749305	131794466	-	45161	1096	ENSG00000213468;	exon:131749306-131749458,exon:131755598-131755746,exon:131793994-131794115,exon:131794297-131794466	CVB5_5Y1,CVB5_5Y2,CVB5_5Y3,CVB5_RD1,CVB5_RD2,CVB5_RD3,Con_5Y1,Con_5Y2,Con_5Y3,Con_RD1,Con_RD2,Con_RD3	42,46,55,25,57,77,72,73,47,94,91,67	59,71,60,13,70,72,62,103,65,71,117,74	FIRRE
hsa_circ_0001955	chr15	64203081	64216713	-	13632	815	ENSG00000169118;ENSG00000259316;	exon:64203082-64203189,exon:64216562-64216713	CVB5_5Y2,Con_RD1,Con_RD2,Con_RD3	4,8,14,7	178131140140	CSNK1G1;AC087632.1
hsa_circ_0001957	chr1	5873251	5880239	-	6988	830	ENSG00000131697;	exon:5873252-5873335	Con_RD1,Con_RD2	2,2	20,32	NPHP4
hsa_circ_0001959	chr3	11355420	11426926	+	71506	3792	ENSG00000197548;	intron:11379972-11380052,intron:11426804-11426926	Con_5Y2,Con_5Y3,Con_RD1,Con_RD2	4,2,3,8	127,91,311,372	ATG7
hsa_circ_0001961	chr10	51148081	51157148	+	9067	9067	ENSG00000185532;	intron:51148082-51148263	CVB5_RD2,CVB5_RD3,Con_RD1,Con_RD3	12,4,8,7	22,31,83,83	PRKG1
hsa_circ_0001971	chr7	22976209	22984045	-	7836	575	ENSG00000122591;	exon:22976210-22976305,exon:22976693-22976808,exon:22977341-22977421,exon:22983944-22984045	CVB5_RD3,Con_RD1,Con_RD3	12,17,12	379381389	FAM126A
hsa_circ_0001974	chr3	53233155	53235174	-	2019	311	ENSG00000163931;	exon:53233156-53233274,exon:53234983-53235174	Con_RD2	5	2390	TKT
hsa_circ_0001976	chr2	20307977	20318645	-	10668	832	ENSG00000055917;	exon:20307978-20308071,exon:20318537-20318645	Con_RD1,Con_RD2	11,7	284326	PUM2
hsa_circ_0001977	chr20	17947485	17957037	-	9552	1027	ENSG00000089006;	exon:17947486-17947645,exon:17956933-17957037	CVB5_5Y1,CVB5_5Y2,CVB5_5Y3,CVB5_RD1,CVB5_RD2,CVB5_RD3,Con_5Y1,Con_5Y2,Con_5Y3,Con_RD1,Con_RD2,Con_RD3	6,8,10,23,47,58,14,11,10,70,75,47	1.88189e+35	SNX5
hsa_circ_0001980	chr8	123019194	123030716	-	11522	464	ENSG00000136986;	exon:123019195-123019305,exon:123021447-123021499,exon:123030605-123030716	CVB5_5Y1,CVB5_5Y2,CVB5_RD2,CVB5_RD3,Con_5Y1,Con_5Y2,Con_5Y3,Con_RD1,Con_RD2,Con_RD3	6,4,15,7,8,5,9,8,18,4	3.52451e+34	DERL1
hsa_circ_0001985	chr3	33409235	33425741	-	16506	706	ENSG00000153560;	exon:33416758-33416834,exon:33425590-33425741	CVB5_5Y3,Con_5Y2,Con_5Y3,Con_RD1,Con_RD3	2,6,4,3,9	334432294471437	UBP1
hsa_circ_0001991	chr5	81004140	81042983	+	38843	38843	ENSG00000113319;	intron:81004141-81004231,intron:81042877-81042983	Con_RD1,Con_RD2	4,7	159163	RASGRF2
hsa_circ_0001993	chr18	76849525	76871825	+	22300	612	ENSG00000130856;	exon:76849526-76849668,exon:76871701-76871825	CVB5_5Y2,CVB5_RD2,Con_5Y1,Con_5Y2,Con_RD2,Con_RD3	5,11,3,4,4,8	92,57,61,103,81,119	ZNF236
hsa_circ_0001995	chr8	28963810	28980156	+	16346	643	ENSG00000147421;	exon:28963811-28963890,exon:28980071-28980156	CVB5_RD1,Con_5Y1,Con_RD1,Con_RD2,Con_RD3	7,4,11,12,11	33,76,87,87,113	HMBOX1
hsa_circ_0001997	chr14	71045132	71057724	+	12592	985	ENSG00000100731;	exon:71045133-71045283,exon:71057509-71057724	Con_5Y3,Con_RD1,Con_RD2	3,3,7	95345312	PCNX1
hsa_circ_0002000	chr4	53145332	53145582	-	250	250	ENSG00000184178;	exon:53145333-53145582	Con_5Y2,Con_RD3	3,18	90127	SCFD2
hsa_circ_0002003	chr8	47407860	47440542	+	32682	321	ENSG00000164808;	exon:47407861-47407961,exon:47440323-47440542	CVB5_5Y1,CVB5_5Y2,CVB5_5Y3,CVB5_RD2,Con_5Y1,Con_5Y2,Con_5Y3,Con_RD1	4,14,12,4,16,23,9,4	1.43153e+23	SPIDR
hsa_circ_0002005	chr19	325634	336173	-	10539	646	ENSG00000105556;	exon:325635-325704,exon:326507-326598,exon:334400-334542,exon:336083-336173	CVB5_RD2,CVB5_RD3,Con_5Y1,Con_5Y3,Con_RD1,Con_RD3	11,5,4,5,27,8	121,81,44,26,103,92	MIER2
hsa_circ_0002017	chr2	36396613	36396787	+	174	174	ENSG00000150938;	exon:36396614-36396787	CVB5_RD2,Con_RD2	3,3	357320	CRIM1
hsa_circ_0002021	chr4	48684672	48710698	-	26026	303	ENSG00000075539;	exon:48684673-48684795,exon:48710519-48710698	CVB5_5Y1,CVB5_5Y2,CVB5_5Y3,Con_5Y1,Con_5Y2,Con_5Y3,Con_RD1,Con_RD2,Con_RD3	4,4,6,2,6,9,7,9,5	1.7118e+26	FRYL
hsa_circ_0002022	chr17	21015751	21021226	-	5475	534	ENSG00000124422;	exon:21015752-21015899,exon:21017942-21018111,exon:21019084-21019185,exon:21021113-21021226	CVB5_5Y1,CVB5_RD1,CVB5_RD2,CVB5_RD3,Con_RD1,Con_RD2,Con_RD3	2,9,16,8,26,8,27	7.36467e+25	USP22
hsa_circ_0002023	chr3	48174283	48177988	-	3705	381	ENSG00000164045;	exon:48174284-48174457,exon:48177371-48177442,exon:48177854-48177988	CVB5_5Y2,CVB5_RD2,CVB5_RD3,Con_5Y1,Con_5Y2,Con_5Y3,Con_RD1,Con_RD2	5,12,13,3,5,2,10,11	179,1165,1078,134,150,97,954,1093	CDC25A
hsa_circ_0002024	chr2	190659157	190673152	+	13995	1024	ENSG00000138386;	exon:190670326-190670459,exon:190673101-190673152	CVB5_5Y1,CVB5_5Y2,CVB5_5Y3,CVB5_RD1,CVB5_RD2,CVB5_RD3,Con_5Y1,Con_5Y2,Con_5Y3,Con_RD1,Con_RD2,Con_RD3	22,19,13,20,57,69,27,19,20,70,53,68	87,110,115,23,143,108,107,124,97,210,216,162	NAB1
hsa_circ_0002025	chr2	28906459	28914208	+	7749	383	ENSG00000163811;	exon:28906460-28906581,exon:28912590-28912710,exon:28914069-28914208	CVB5_5Y2,CVB5_5Y3,CVB5_RD1,Con_5Y1,Con_5Y2,Con_5Y3	6,7,2,7,3,7	7.84808e+17	WDR43
hsa_circ_0002028	chr10	118701305	118730410	-	29105	429	ENSG00000151893;	exon:118701306-118701408,exon:118707492-118707587,exon:118730284-118730410	CVB5_5Y3,CVB5_RD2,Con_5Y1,Con_5Y2,Con_5Y3,Con_RD2	3,3,4,3,3,5	3.90449e+17	CACUL1
hsa_circ_0002029	chr2	168138087	168182090	-	44003	766	ENSG00000198648;	exon:168167299-168167407,exon:168181978-168182090	CVB5_5Y1,CVB5_5Y2,CVB5_5Y3,CVB5_RD2,Con_5Y1,Con_5Y3,Con_RD1	2,3,8,5,8,6,5	361,405,558,91,669,618,138	STK39
hsa_circ_0002032	chr1	62577261	62586624	-	9363	430	ENSG00000116641;	exon:62577262-62577363,exon:62578828-62578966,exon:62583184-62583254,exon:62586507-62586624	CVB5_RD2,Con_RD1,Con_RD2	10,9,8	488689663	DOCK7
hsa_circ_0002041	chr6	82210813	82212793	-	1980	305	ENSG00000005700;	exon:82210814-82210910,exon:82211367-82211404,exon:82211490-82211572,exon:82212707-82212793	CVB5_5Y1,CVB5_5Y2,CVB5_5Y3,CVB5_RD3,Con_5Y1,Con_5Y2,Con_5Y3,Con_RD2	8,8,6,8,12,17,12,6	1.81209e+23	IBTK
hsa_circ_0002045	chr10	100937401	100950753	+	13352	894	ENSG00000119906;	exon:100937402-100937477,exon:100950076-100950207,exon:100950676-100950753	CVB5_RD2,CVB5_RD3,Con_RD1,Con_RD2,Con_RD3	7,13,21,13,18	1.43312e+18	SLF2
hsa_circ_0002048	chr4	70762518	70768661	+	6143	518	ENSG00000018189;	exon:70762519-70762692,exon:70768538-70768661	CVB5_5Y2,Con_5Y1,Con_5Y2,Con_RD1,Con_RD2,Con_RD3	2,4,4,15,12,13	37,67,73,159,169,100	RUFY3
hsa_circ_0002051	chr5	179709872	179720560	+	10688	654	ENSG00000127022;	exon:179709873-179710065,exon:179720404-179720560	CVB5_5Y1,CVB5_5Y3,CVB5_RD2,CVB5_RD3,Con_5Y1,Con_5Y2,Con_5Y3,Con_RD1,Con_RD2,Con_RD3	2,3,3,22,3,7,8,13,9,14	2.46332e+44	CANX
hsa_circ_0002058	chr11	61366044	61367998	+	1954	248	ENSG00000149483;	exon:61366045-61366216	CVB5_5Y1,CVB5_5Y2,CVB5_5Y3,CVB5_RD1,CVB5_RD2,CVB5_RD3,Con_5Y1,Con_5Y3,Con_RD1,Con_RD2,Con_RD3	8,8,13,3,15,18,17,10,17,35,17	84,106,124,130,308,361,124,86,322,322,282	TMEM138
hsa_circ_0002059	chr1	117460488	117502970	+	42482	843	ENSG00000198162;	exon:117460489-117460612,exon:117502855-117502970	CVB5_5Y1,CVB5_5Y2,CVB5_5Y3,CVB5_RD2,Con_5Y1,Con_5Y2,Con_5Y3,Con_RD1,Con_RD2,Con_RD3	2,6,2,3,4,8,9,5,10,10	1.82233e+29	MAN1A2
hsa_circ_0002060	chr14	101983018	101983609	+	591	500	ENSG00000197102;	exon:101983019-101983290	Con_RD1	10	243	DYNC1H1
hsa_circ_0002065	chr2	197459931	197470171	+	10240	445	ENSG00000115520;	exon:197459932-197460081,exon:197470070-197470171	Con_RD2	4	400	COQ10B
hsa_circ_0002069	chr17	48112030	48113401	+	1371	243	ENSG00000002919;	exon:48112031-48112085,exon:48113301-48113401	CVB5_5Y1,CVB5_5Y2,CVB5_5Y3,Con_5Y1,Con_5Y2,Con_5Y3,Con_RD2,Con_RD3	6,3,2,5,10,6,4,11	1.50143e+23	SNX11
hsa_circ_0002073	chr6	158448995	158452268	+	3273	316	ENSG00000130338;	exon:158448996-158449176,exon:158452134-158452268	CVB5_5Y1,CVB5_5Y3,CVB5_RD2,Con_5Y1,Con_5Y2,Con_5Y3,Con_RD2	2,5,6,2,2,3,14	28,28,95,45,55,44,85	TULP4
hsa_circ_0002074	chr3	11809516	11829864	-	20348	463	ENSG00000144559;	exon:11809517-11809682	CVB5_5Y1,CVB5_5Y3,Con_5Y1,Con_5Y2,Con_5Y3,Con_RD2	3,3,2,5,3,2	60,77,91,119,79,211	TAMM41
hsa_circ_0002076	chr2	109564365	109593119	-	28754	998	ENSG00000186522;	exon:109564366-109564534,exon:109593051-109593119	CVB5_5Y1,CVB5_5Y2,CVB5_5Y3,CVB5_RD1,CVB5_RD2,CVB5_RD3,Con_5Y1,Con_5Y2,Con_5Y3,Con_RD1,Con_RD2,Con_RD3	11,7,9,14,33,23,8,33,18,45,36,57	14,15,18,40,35,70,28,40,37,101,83,42	44449
hsa_circ_0002080	chr15	89888520	89889140	-	620	204	ENSG00000157823;ENSG00000250021;	exon:89888521-89888632	Con_RD3	5	436	AP3S2;C15orf38-AP3S2
hsa_circ_0002085	chr7	92123119	92131872	-	8753	894	ENSG00000001630;ENSG00000285772;	exon:92128880-92129056,exon:92131774-92131872	CVB5_5Y1,CVB5_5Y2,CVB5_5Y3,CVB5_RD1,CVB5_RD2,CVB5_RD3,Con_5Y1,Con_5Y2,Con_5Y3,Con_RD1,Con_RD2,Con_RD3	6,2,9,11,27,25,11,9,9,24,28,8	1.31167e+35	CYP51A1;AC000120.2
hsa_circ_0002092	chr2	182952404	182953331	-	927	448	ENSG00000061676;	exon:182952405-182952502,exon:182952793-182952923,exon:182953259-182953331	CVB5_5Y1,CVB5_5Y3,Con_5Y1,Con_5Y2,Con_5Y3,Con_RD3	2,2,2,2,4,3	2.91358e+18	NCKAP1
hsa_circ_0002094	chr7	155706859	155718443	+	11584	521	ENSG00000184863;	exon:155706860-155707068,exon:155718385-155718443	CVB5_5Y1,CVB5_5Y2,CVB5_5Y3,CVB5_RD1,CVB5_RD2,CVB5_RD3,Con_5Y1,Con_5Y2,Con_5Y3,Con_RD1,Con_RD2,Con_RD3	3,8,4,10,17,10,3,4,2,5,11,14	67,83,73,35,35,15,55,89,50,28,29,29	RBM33
hsa_circ_0002103	chr17	28122602	28172618	+	50016	691	ENSG00000087095;	exon:28122603-28122732,exon:28132620-28132675,exon:28172517-28172618	CVB5_5Y1,CVB5_RD2,CVB5_RD3,Con_5Y1,Con_5Y3,Con_RD1,Con_RD2,Con_RD3	3,20,19,5,2,11,20,8	56,133,121,90,80,169,207,123	NLK
hsa_circ_0002107	chr5	62550366	62601848	+	51482	513	ENSG00000086200;	exon:62550367-62550462,exon:62551223-62551336,exon:62591577-62591672,exon:62601764-62601848	CVB5_RD2,Con_5Y1,Con_5Y2,Con_RD1,Con_RD2	13,2,2,9,8	193197199313309	IPO11
hsa_circ_0002109	chr10	13172375	13172765	+	390	246	ENSG00000065328;	exon:13172376-13172480,exon:13172628-13172765	CVB5_5Y1,CVB5_5Y3,CVB5_RD2,Con_5Y3	2,2,4,3	157200311116	MCM10
hsa_circ_0002111	chr8	18765448	18804898	-	39450	538	ENSG00000156011;	exon:18765449-18765538,exon:18799295-18799353,exon:18801270-18801382,exon:18804522-18804602,exon:18804704-18804898	CVB5_5Y1,CVB5_5Y2,CVB5_5Y3,CVB5_RD1,CVB5_RD2,CVB5_RD3,Con_5Y1,Con_5Y2,Con_5Y3,Con_RD1,Con_RD2,Con_RD3	5,8,4,17,43,53,14,9,12,42,62,30	101,109,103,190,379,370,129,146,86,461,509,432	PSD3
hsa_circ_0002113	chr21	33421479	33432871	+	11392	673	ENSG00000159128;	exon:33421480-33421685,exon:33432714-33432871	CVB5_5Y3,CVB5_RD2,Con_5Y3	2,9,3	327827316	IFNGR2
hsa_circ_0002114	chr8	97661071	97691188	+	30117	667	ENSG00000147649;	exon:97691029-97691188	CVB5_5Y1,CVB5_5Y3,Con_5Y1,Con_5Y2,Con_5Y3,Con_RD2,Con_RD3	6,3,3,5,2,5,15	5.43597e+21	MTDH
hsa_circ_0002120	chr14	96520054	96525391	+	5337	323	ENSG00000090060;	exon:96525310-96525391	Con_5Y1,Con_5Y2,Con_5Y3,Con_RD3	6,4,6,3	8741198763449	PAPOLA
hsa_circ_0002132	chr6	56851396	56900621	-	49225	49225	ENSG00000151914;	exon:56900421-56900621	CVB5_5Y1,CVB5_5Y2,CVB5_RD2,Con_5Y1,Con_5Y2,Con_5Y3,Con_RD2	8,3,6,3,5,3,6	161,194,70,251,298,205,88	DST
hsa_circ_0002134	chr3	61622462	61623555	+	1093	1093	ENSG00000144724;	intron:61622463-61622544	CVB5_5Y1,CVB5_5Y2,CVB5_5Y3,CVB5_RD1,CVB5_RD2,CVB5_RD3,Con_5Y1,Con_5Y2,Con_5Y3,Con_RD1,Con_RD2,Con_RD3	14,16,16,9,4,22,21,14,14,25,20,17	10,11,16,13,0,23,22,18,22,13,13,8	PTPRG
hsa_circ_0002137	chr1	224730461	224734706	+	4245	257	ENSG00000143786;	exon:224730462-224730574,exon:224734563-224734706	CVB5_RD1,CVB5_RD2,Con_RD1,Con_RD2,Con_RD3	9,12,12,15,15	91173231231195	CNIH3
hsa_circ_0002138	chr15	63532646	63563008	+	30362	670	ENSG00000140455;	exon:63532647-63532707,exon:63558106-63558188,exon:63559857-63559970,exon:63562895-63563008	CVB5_5Y1,CVB5_5Y2,CVB5_5Y3,CVB5_RD1,CVB5_RD2,CVB5_RD3,Con_5Y1,Con_5Y2,Con_5Y3,Con_RD1,Con_RD2,Con_RD3	16,14,12,10,3,8,12,15,17,10,4,8	239,366,310,61,143,177,344,479,306,142,158,104	USP3
hsa_circ_0002144	chr10	48325896	48410168	+	84272	76214	ENSG00000107643;	exon:48325897-48325965,exon:48401612-48401782,exon:48410030-48410168	CVB5_5Y1,CVB5_5Y3,Con_RD1,Con_RD2	3,2,11,7	120153373379	MAPK8
hsa_circ_0002153	chrX	107840669	107854704	+	14035	812	ENSG00000080561;	exon:107854609-107854704	CVB5_5Y2,CVB5_5Y3,CVB5_RD1,CVB5_RD2,Con_5Y1,Con_5Y2,Con_5Y3,Con_RD1,Con_RD2,Con_RD3	3,2,8,12,3,5,2,20,23,11	13,22,15,29,9,27,14,46,58,32	MID2
hsa_circ_0002157	chr8	47284027	47294030	+	10003	336	ENSG00000164808;	exon:47284028-47284094,exon:47291033-47291137,exon:47293867-47294030	CVB5_5Y1,CVB5_5Y2,CVB5_5Y3,CVB5_RD1,CVB5_RD2,Con_5Y1,Con_5Y2,Con_5Y3,Con_RD1,Con_RD2,Con_RD3	15,6,13,9,7,13,16,7,7,5,22	2.25247e+32	SPIDR
hsa_circ_0002158	chr1	8541213	8557523	-	16310	308	ENSG00000142599;	exon:8541214-8541318,exon:8556475-8556571,exon:8557418-8557523	CVB5_5Y1,CVB5_5Y2,CVB5_5Y3,CVB5_RD1,CVB5_RD2,CVB5_RD3,Con_5Y1,Con_5Y2,Con_5Y3,Con_RD1,Con_RD2,Con_RD3	8,24,16,12,18,53,21,23,22,68,57,53	42,43,35,191,157,124,60,64,56,186,143,157	RERE
hsa_circ_0002162	chr8	140846259	140864399	-	18140	231	ENSG00000169398;	exon:140846599-140846678,exon:140861224-140861347,exon:140864312-140864399	CVB5_5Y1,CVB5_5Y2,CVB5_5Y3,Con_5Y1,Con_5Y2,Con_5Y3,Con_RD2	8,7,6,5,6,13,3	4.00537e+21	PTK2
hsa_circ_0002172	chrX	338603	347693	-	9090	9090	ENSG00000167393;	exon:347234-347336,exon:347590-347693	CVB5_5Y3,Con_5Y2,Con_RD1	4,5,3	13,19,266	PPP2R3B
hsa_circ_0002173	chr2	207575271	207577655	+	2384	334	ENSG00000118260;	exon:207575272-207575454,exon:207576631-207576693,exon:207577505-207577655	CVB5_5Y1,CVB5_5Y3,CVB5_RD2,Con_5Y1,Con_5Y2	5,2,3,3,5	138173152183196	CREB1
hsa_circ_0002179	chr12	120782654	120810886	-	28232	479	ENSG00000157837;	exon:120782655-120782767,exon:120791469-120791557,exon:120810809-120810886	CVB5_RD2,Con_RD3	7,8	149187	SPPL3
hsa_circ_0002186	chr5	78415519	78421960	+	6441	497	ENSG00000085365;	exon:78415520-78415618,exon:78418775-78418903,exon:78421801-78421960	CVB5_5Y1,CVB5_5Y2,CVB5_5Y3,CVB5_RD2,CVB5_RD3,Con_5Y1,Con_5Y2,Con_5Y3,Con_RD1,Con_RD2,Con_RD3	4,3,4,10,18,8,5,3,6,22,15	2.75364e+34	SCAMP1
hsa_circ_0002190	chr7	130120748	130122202	+	1454	304	ENSG00000128607;	exon:130120749-130120903,exon:130122054-130122202	CVB5_5Y1,CVB5_5Y2,CVB5_5Y3,Con_5Y1,Con_5Y2,Con_5Y3,Con_RD1	10,3,6,4,7,6,8	122,150,189,173,207,154,62	KLHDC10
hsa_circ_0002191	chr9	94773001	94801002	+	28001	567	ENSG00000148120;	exon:94773002-94773168,exon:94800757-94801002	Con_RD1	7	106	C9orf3
hsa_circ_0002199	chr2	70224553	70230854	-	6301	351	ENSG00000116001;	exon:70224554-70224629,exon:70225328-70225393,exon:70230761-70230854	CVB5_5Y1,CVB5_RD2,Con_5Y1,Con_5Y2,Con_RD1,Con_RD2,Con_RD3	2,10,3,9,4,5,6	3.94669e+20	TIA1
hsa_circ_0002205	chr15	64817945	64819223	-	1278	341	ENSG00000140451;	exon:64817946-64818091,exon:64818257-64818344,exon:64819117-64819223	CVB5_5Y1,CVB5_5Y3,CVB5_RD2,CVB5_RD3,Con_5Y2,Con_RD1,Con_RD2	2,3,6,12,4,10,7	30,20,265,244,23,252,255	PIF1
hsa_circ_0002207	chr15	52425829	52433285	-	7456	428	ENSG00000197535;	exon:52425830-52425974	CVB5_5Y2,Con_5Y2,Con_RD2	2,2,4	110,148,65	MYO5A
hsa_circ_0002210	chr8	101199194	101201743	-	2549	290	ENSG00000120963;	exon:101201607-101201743	CVB5_5Y2,CVB5_RD2,Con_5Y1	4,2,9	102260147	ZNF706
hsa_circ_0002211	chr22	38494629	38501280	-	6651	927	ENSG00000100201;	exon:38494630-38494802	CVB5_5Y1,CVB5_5Y2,Con_5Y2,Con_5Y3,Con_RD1,Con_RD2,Con_RD3	4,5,2,4,7,16,6	1.13413e+27	DDX17
hsa_circ_0002213	chr2	37032628	37041292	-	8664	665	ENSG00000008869;	exon:37040329-37040412,exon:37041133-37041292	Con_RD1	6	301	HEATR5B
hsa_circ_0002215	chr13	46723220	46733998	+	10778	326	ENSG00000136141;	exon:46723221-46723330,exon:46728847-46728984,exon:46733921-46733998	CVB5_5Y1,CVB5_5Y2,CVB5_5Y3,CVB5_RD1,CVB5_RD2,CVB5_RD3,Con_5Y1,Con_5Y2,Con_5Y3,Con_RD1,Con_RD3	10,11,9,5,6,14,5,17,5,9,5	70,92,75,93,245,248,95,118,84,237,254	LRCH1
hsa_circ_0002220	chr17	61984170	61985090	-	920	503	ENSG00000108510;	exon:61984171-61984367,exon:61985000-61985090	CVB5_5Y1,CVB5_5Y2,CVB5_5Y3,CVB5_RD2,Con_5Y1,Con_5Y2,Con_5Y3,Con_RD2,Con_RD3	7,10,11,16,10,10,5,16,4	3.60385e+26	MED13
hsa_circ_0002221	chr4	84896910	84932363	-	35453	194	ENSG00000163625;	exon:84896911-84897010,exon:84912252-84912319,exon:84932270-84932363	CVB5_5Y2,Con_5Y1,Con_5Y3,Con_RD1,Con_RD2	2,3,3,2,7	106,107,75,247,296	WDFY3
hsa_circ_0002223	chr14	96341521	96347341	-	5820	762	ENSG00000066739;	exon:96345233-96345385,exon:96347179-96347341	CVB5_5Y1,CVB5_5Y3,CVB5_RD2,Con_5Y2,Con_RD1,Con_RD2	4,3,5,4,4,8	19,15,128,66,164,188	ATG2B
hsa_circ_0002226	chr15	76283756	76295737	-	11981	694	ENSG00000140374;	exon:76283757-76283825,exon:76285637-76285738,exon:76295591-76295737	CVB5_5Y1,CVB5_RD2,CVB5_RD3,Con_5Y1,Con_5Y3,Con_RD1,Con_RD2	2,12,18,3,3,2,4	4.59795e+22	ETFA
hsa_circ_0002236	chr3	123223558	123259589	+	36031	541	ENSG00000121542;	exon:123223559-123223722,exon:123225103-123225297,exon:123245899-123246014,exon:123259524-123259589	CVB5_5Y2,CVB5_5Y3,CVB5_RD2,Con_5Y3,Con_RD1,Con_RD2	4,3,9,6,14,4	84,90,224,120,381,334	SEC22A
hsa_circ_0002238	chr1	20765376	20773610	-	8234	540	ENSG00000127483;	exon:20765377-20765531,exon:20767584-20767664	CVB5_RD2,Con_5Y1,Con_5Y2	7,2,3	10928671025	HP1BP3
hsa_circ_0002245	chr6	17507168	17513954	+	6786	336	ENSG00000112186;	exon:17507169-17507312,exon:17507641-17507726,exon:17513849-17513954	CVB5_5Y2,Con_5Y1,Con_5Y2,Con_RD1,Con_RD2	3,5,3,8,6	60,37,39,419,458	CAP2
hsa_circ_0002257	chr5	170878096	170881896	+	3800	238	ENSG00000204764;	exon:170878097-170878243	Con_5Y1,Con_5Y3,Con_RD1,Con_RD3	3,2,6,6	106,96,85,81	RANBP17
hsa_circ_0002260	chr5	79640850	79669028	+	28178	743	ENSG00000164329;	exon:79640851-79640965,exon:79668892-79669028	CVB5_5Y1,CVB5_5Y3,CVB5_RD2,CVB5_RD3,Con_5Y1,Con_5Y2,Con_RD1,Con_RD2,Con_RD3	2,6,15,16,4,4,13,9,7	1.8924e+26	TENT2
hsa_circ_0002271	chr2	20774809	20790398	-	15589	314	ENSG00000118961;	exon:20774810-20774979,exon:20790255-20790398	CVB5_5Y2,CVB5_RD2,Con_5Y3,Con_RD2	2,14,3,5	94270157443	LDAH
hsa_circ_0002274	chr1	211778917	211793190	-	14273	616	ENSG00000123684;	exon:211778918-211779044	CVB5_5Y1,CVB5_5Y2,CVB5_5Y3,Con_5Y1,Con_5Y2,Con_5Y3,Con_RD2	8,5,5,8,2,5,3	1.3317e+20	LPGAT1
hsa_circ_0002282	chr10	124681606	124706887	-	25281	1080	ENSG00000189319;ENSG00000258539;	exon:124706636-124706887	CVB5_RD2,Con_RD1	12,5	174160	FAM53B;AC068896.1
hsa_circ_0002292	chr5	36211843	36227565	-	15722	560	ENSG00000152620;	exon:36211844-36211922	CVB5_5Y3,Con_5Y2,Con_RD2	6,3,3	173262172	NADK2
hsa_circ_0002300	chr5	179705678	179707190	+	1512	307	ENSG00000127022;	exon:179706258-179706331,exon:179707132-179707190	CVB5_5Y2,Con_5Y1,Con_5Y2,Con_5Y3,Con_RD3	2,5,9,4,4	3.35548e+19	CANX
hsa_circ_0002301	chr14	31127784	31133675	-	5891	1403	ENSG00000092148;	exon:31127785-31128006,exon:31133509-31133675	CVB5_5Y1,CVB5_5Y3,CVB5_RD2,CVB5_RD3,Con_5Y1,Con_5Y2,Con_5Y3,Con_RD1,Con_RD2,Con_RD3	3,3,6,8,8,4,5,20,6,17	3.83448e+29	HECTD1
hsa_circ_0002306	chr1	32592930	32595223	+	2293	994	ENSG00000160062;ENSG00000254553;	exon:32595054-32595223	CVB5_5Y3,Con_5Y2,Con_RD1	4,4,6	108164216	ZBTB8A;AL033529.1
hsa_circ_0002312	chr8	116726015	116737287	-	11272	11272	ENSG00000147677;	exon:116737237-116737287	Con_5Y1,Con_RD1	3,4	18655545	EIF3H
hsa_circ_0002317	chr16	21338920	21352138	+	13218	10549	n/a	intergenic_region:21338921-21339038,intergenic_region:21347155-21347291,intergenic_region:21349368-21349430,intergenic_region:21352100-21352138	CVB5_5Y1,CVB5_5Y2,CVB5_5Y3,CVB5_RD2,Con_5Y1,Con_5Y2,Con_5Y3,Con_RD1,Con_RD2,Con_RD3	6,3,2,8,9,11,4,23,18,15	13,11,11,17,16,12,14,32,15,31
hsa_circ_0002319	chr3	197866111	197871462	+	5351	365	ENSG00000186001;	exon:197866112-197866219,exon:197870160-197870278,exon:197871325-197871462	CVB5_RD2,Con_5Y1	3,4	390,96	LRCH3
hsa_circ_0002329	chr12	88516333	88545865	-	29532	505	ENSG00000049130;	exon:88532441-88532503,exon:88545752-88545865	CVB5_5Y1,CVB5_5Y2,CVB5_5Y3,Con_5Y1,Con_5Y2,Con_5Y3,Con_RD2	28,16,15,15,19,22,9	5.06857e+26	KITLG
hsa_circ_0002338	chr3	52204692	52206751	+	2059	588	ENSG00000023330;	exon:52204693-52204915,exon:52205839-52206023,exon:52206572-52206751	CVB5_RD3,Con_5Y2	7,5	665516	ALAS1
hsa_circ_0002343	chr1	235480053	235494828	-	14769	539	ENSG00000162885;	exon:235480054-235480149,exon:235494681-235494828	CVB5_5Y1,CVB5_5Y2,CVB5_5Y3,Con_5Y1,Con_5Y2,Con_5Y3,Con_RD1,Con_RD2,Con_RD3	5,7,7,13,14,6,10,4,4	171,207,228,263,369,189,53,40,26	B3GALNT2
hsa_circ_0002346	chr2	36396613	36442735	+	46122	538	ENSG00000150938;	exon:36396614-36396787,exon:36442615-36442735	CVB5_5Y1,CVB5_5Y2,CVB5_RD1,CVB5_RD2,CVB5_RD3,Con_5Y1,Con_5Y2,Con_5Y3,Con_RD1,Con_RD2,Con_RD3	3,3,15,74,70,4,7,3,69,58,57	79,96,229,292,259,118,129,103,299,282,258	CRIM1
hsa_circ_0002348	chr2	36396613	36479694	+	83081	1041	ENSG00000150938;	exon:36396614-36396787,exon:36479497-36479694	CVB5_5Y3,CVB5_RD1,CVB5_RD2,Con_5Y3,Con_RD1,Con_RD2	5,5,19,3,8,7	1.33251e+17	CRIM1
hsa_circ_0002359	chr9	6420911	6434173	+	13262	491	ENSG00000147854;	exon:6420912-6421142	CVB5_5Y1,CVB5_5Y2,CVB5_5Y3,CVB5_RD2,Con_5Y1,Con_5Y2,Con_5Y3,Con_RD1,Con_RD2,Con_RD3	11,5,8,24,16,11,15,10,19,40	102,160,144,68,199,232,152,84,106,90	UHRF2
hsa_circ_0002360	chr21	34834409	34859578	-	25169	297	ENSG00000159216;	exon:34834410-34834601,exon:34859474-34859578	CVB5_5Y2,CVB5_RD3,Con_5Y2,Con_5Y3,Con_RD1	2,10,3,2,2	52,166,60,40,137	RUNX1
hsa_circ_0002375	chr12	88505158	88545865	-	40707	844	ENSG00000049130;	exon:88505159-88505235,exon:88532441-88532503,exon:88545752-88545865	CVB5_5Y1,CVB5_5Y2,CVB5_5Y3,Con_5Y1,Con_5Y2,Con_5Y3,Con_RD2	32,35,25,43,39,42,18	4.12746e+26	KITLG
hsa_circ_0002388	chr2	134936840	134947899	+	11059	550	ENSG00000082258;	exon:134936841-134936969,exon:134939002-134939062	CVB5_5Y1,CVB5_5Y2,CVB5_RD2,Con_5Y1,Con_RD1,Con_RD2,Con_RD3	2,2,16,3,7,6,7	2.50274e+20	CCNT2
hsa_circ_0002391	chr17	78079394	78083166	+	3772	267	ENSG00000078687;	exon:78079395-78079541,exon:78083047-78083166	CVB5_5Y2,Con_RD2	2,3	8,6	TNRC6C
hsa_circ_0002392	chr2	43498832	43527988	-	29156	480	ENSG00000115970;	exon:43498833-43498955,exon:43505622-43505735,exon:43508648-43508780,exon:43527879-43527988	CVB5_5Y1,CVB5_5Y2,CVB5_RD2,CVB5_RD3,Con_5Y2,Con_5Y3,Con_RD1,Con_RD2,Con_RD3	4,3,5,19,4,3,9,25,20	73,65,353,368,133,87,486,487,358	THADA
hsa_circ_0002394	chr1	151658234	151668635	+	10401	606	ENSG00000143376;	exon:151668472-151668635	CVB5_5Y1,CVB5_5Y2,CVB5_RD2,Con_5Y2,Con_5Y3,Con_RD1,Con_RD2,Con_RD3	2,4,9,3,2,8,5,6	106,124,107,186,91,109,103,98	SNX27
hsa_circ_0002398	chr14	102040235	102040673	+	438	251	ENSG00000197102;	exon:102040236-102040673	CVB5_5Y1,CVB5_5Y2,CVB5_5Y3,CVB5_RD1,CVB5_RD2,CVB5_RD3,Con_5Y1,Con_5Y2,Con_5Y3,Con_RD1,Con_RD2,Con_RD3	3,18,5,24,18,19,5,16,5,16,19,29	4.75541e+35	DYNC1H1
hsa_circ_0002402	chr1	21272698	21290156	-	17458	442	ENSG00000117298;	exon:21272699-21272911	CVB5_5Y1,CVB5_5Y2,CVB5_5Y3,CVB5_RD1,Con_5Y1,Con_5Y2,Con_5Y3,Con_RD3	3,11,6,9,12,11,4,9	207,246,224,35,224,254,167,18	ECE1
hsa_circ_0002406	chr22	46974289	47037198	+	62909	314	ENSG00000054611;	exon:46974290-46974399,exon:46997634-46997709	CVB5_5Y2,CVB5_5Y3,Con_5Y1,Con_5Y2,Con_5Y3,Con_RD2	12,3,8,8,5,6	109,85,106,144,64,104	TBC1D22A
hsa_circ_0002408	chr2	32478634	32479617	+	983	340	ENSG00000115760;	exon:32479462-32479617	CVB5_5Y1,CVB5_5Y2,CVB5_5Y3,Con_5Y1,Con_5Y3,Con_RD3	4,8,2,3,2,11	2.32271e+18	BIRC6
hsa_circ_0002416	chr2	53750782	53765585	-	14803	368	ENSG00000115239;ENSG00000270898;	exon:53750783-53750941	CVB5_RD2,Con_5Y2,Con_RD1,Con_RD2	6,3,5,2	325250429475	ASB3;GPR75-ASB3
hsa_circ_0002418	chr16	15502041	15515428	+	13387	459	ENSG00000166780;	intron:15515305-15515428	CVB5_RD2	8	782	C16orf45
hsa_circ_0002431	chr2	206127796	206130242	-	2446	331	ENSG00000023228;	exon:206127797-206127972,exon:206130088-206130242	CVB5_5Y1,CVB5_5Y2,CVB5_5Y3,CVB5_RD2,CVB5_RD3,Con_5Y1,Con_5Y2,Con_5Y3,Con_RD1,Con_RD2,Con_RD3	11,8,3,5,18,11,18,9,16,3,21	2.88358e+32	NDUFS1
hsa_circ_0002437	chr1	20757165	20780540	-	23375	1081	ENSG00000127483;	exon:20779812-20779911,exon:20780345-20780540	CVB5_5Y1,CVB5_5Y2,CVB5_5Y3,Con_5Y1,Con_5Y2,Con_5Y3,Con_RD2	9,5,4,9,14,5,3	3.85486e+20	HP1BP3
hsa_circ_0002438	chr19	10772478	10777216	+	4738	453	ENSG00000079805;	exon:10772479-10772628,exon:10777118-10777216	Con_RD2	3	1026	DNM2
hsa_circ_0002444	chr19	47143493	47155213	+	11720	529	ENSG00000142230;	exon:47143494-47143605	CVB5_5Y1,CVB5_5Y2,Con_5Y1,Con_5Y2,Con_5Y3,Con_RD1,Con_RD2,Con_RD3	5,4,9,9,5,6,7,8	4.93522e+23	SAE1
hsa_circ_0002446	chr10	127061667	127127764	+	66097	511	ENSG00000150760;	exon:127061668-127061776,exon:127106231-127106301	CVB5_5Y2,CVB5_RD3,Con_5Y1,Con_RD1,Con_RD2,Con_RD3	3,7,8,2,5,3	2.46177e+17	DOCK1
hsa_circ_0002448	chr1	11073933	11076948	-	3015	278	ENSG00000171824;	exon:11073934-11074008,exon:11074231-11074326,exon:11076842-11076948	CVB5_5Y1,CVB5_5Y3,Con_RD1	2,2,6	250337755	EXOSC10
hsa_circ_0002453	chr3	8935870	8948570	-	12700	756	ENSG00000070950;	exon:8935871-8936055,exon:8947220-8947290,exon:8948509-8948570	CVB5_5Y1,CVB5_5Y2,CVB5_5Y3,CVB5_RD1,CVB5_RD2,CVB5_RD3,Con_5Y1,Con_5Y3,Con_RD1,Con_RD2,Con_RD3	5,7,4,6,26,24,8,8,16,28,37	1.17154e+32	RAD18
hsa_circ_0002454	chr1	65364634	65366196	+	1562	350	ENSG00000116675;	exon:65364635-65364785,exon:65365885-65365934,exon:65366048-65366196	CVB5_5Y1,CVB5_5Y2,CVB5_5Y3,CVB5_RD2,CVB5_RD3,Con_5Y1,Con_5Y2,Con_5Y3,Con_RD1,Con_RD2	7,14,6,20,16,13,19,7,18,10	27,41,36,20,16,46,47,30,27,20	DNAJC6
hsa_circ_0002457	chr12	111552279	111555919	-	3640	320	ENSG00000204842;	exon:111552280-111552430,exon:111552906-111552977,exon:111554158-111554217,exon:111555883-111555919	CVB5_5Y1,CVB5_5Y2,CVB5_5Y3,CVB5_RD1,CVB5_RD2,CVB5_RD3,Con_5Y1,Con_5Y2,Con_5Y3,Con_RD1,Con_RD2,Con_RD3	28,42,48,10,11,6,62,57,47,7,11,23	54,72,50,80,103,109,85,82,65,80,79,64	ATXN2
hsa_circ_0002468	chr3	138570317	138571356	-	1039	396	ENSG00000114107;	exon:138571266-138571356	CVB5_5Y1,CVB5_5Y2,CVB5_5Y3,Con_5Y2,Con_5Y3,Con_RD1	27,22,22,23,20,4	1.62202e+17	CEP70
hsa_circ_0002472	chr1	208210279	208218002	-	7723	1451	ENSG00000076356;	exon:208210280-208210462	Con_RD2	8	30	PLXNA2
hsa_circ_0002479	chr3	50113382	50114251	+	869	384	ENSG00000003756;	exon:50113383-50113544,exon:50113950-50114099,exon:50114180-50114251	CVB5_5Y3,Con_5Y1,Con_5Y2,Con_5Y3,Con_RD1	4,7,5,5,3	434420538333487	RBM5
hsa_circ_0002480	chr2	134253094	134270550	+	17456	1715	ENSG00000152127;	exon:134253095-134253218	CVB5_5Y3,CVB5_RD1,CVB5_RD2,CVB5_RD3,Con_RD1,Con_RD2,Con_RD3	3,21,10,4,7,4,11	7.71083e+19	MGAT5
hsa_circ_0002483	chr8	140864311	140890769	-	26458	482	ENSG00000169398;	exon:140864312-140864399,exon:140879471-140879637,exon:140890543-140890769	CVB5_5Y1,CVB5_5Y2,CVB5_5Y3,CVB5_RD1,CVB5_RD2,CVB5_RD3,Con_5Y1,Con_5Y2,Con_5Y3,Con_RD1,Con_RD2,Con_RD3	29,20,22,30,37,95,34,56,35,92,70,108	5.58706e+40	PTK2
hsa_circ_0002484	chr11	130260855	130261929	-	1074	1074	ENSG00000196323;	exon:130260856-130261029	Con_RD3	88	155	ZBTB44
hsa_circ_0002490	chr5	73074741	73077493	+	2752	268	ENSG00000157107;	exon:73074742-73074853,exon:73077338-73077493	CVB5_5Y1,CVB5_5Y2,CVB5_5Y3,CVB5_RD2,Con_5Y1,Con_5Y2,Con_5Y3,Con_RD1,Con_RD2,Con_RD3	16,24,18,6,22,24,22,6,5,11	66,84,97,61,71,109,79,62,54,34	FCHO2
hsa_circ_0002500	chr16	46674313	46677398	-	3085	440	ENSG00000069329;	exon:46677315-46677398	CVB5_5Y1,CVB5_RD1,CVB5_RD2,Con_5Y1,Con_5Y2,Con_5Y3,Con_RD1,Con_RD2	3,5,6,3,4,7,12,9	5.81334e+27	VPS35
hsa_circ_0002501	chr18	49331863	49379758	-	47895	570	ENSG00000141627;	exon:49378567-49378700,exon:49379665-49379758	CVB5_5Y1,CVB5_5Y2,CVB5_5Y3,CVB5_RD2,Con_5Y1,Con_5Y2,Con_5Y3,Con_RD1,Con_RD3	3,5,12,2,6,10,3,9,13	87,107,94,622,151,185,111,915,718	DYM
hsa_circ_0002506	chr15	72032493	72046634	-	14141	1006	ENSG00000066933;	exon:72032494-72032588	CVB5_RD2,CVB5_RD3,Con_RD1,Con_RD2	11,14,10,10	98,157,99,120	MYO9A
hsa_circ_0002510	chr12	123345257	123350441	-	5184	550	ENSG00000139697;	exon:123348035-123348133,exon:123350310-123350441	CVB5_5Y2,CVB5_5Y3,Con_5Y1,Con_5Y3,Con_RD3	3,3,4,4,9	300283290229663	SBNO1
hsa_circ_0002517	chr20	44997168	45001353	+	4185	454	ENSG00000101109;	exon:44997169-44997306,exon:45001167-45001353	CVB5_RD2	8	484	STK4
hsa_circ_0002518	chr4	24570653	24576678	-	6025	630	ENSG00000109606;	exon:24570654-24570847	CVB5_5Y1,Con_5Y2,Con_5Y3,Con_RD2	2,3,2,3	1338194312494090	DHX15
hsa_circ_0002520	chr1	151427822	151442205	-	14383	1079	ENSG00000143442;	exon:151427823-151428014,exon:151442081-151442205	Con_5Y1,Con_RD1	2,2	62304	POGZ
hsa_circ_0002528	chr1	198232552	198264235	+	31683	400	ENSG00000151414;	exon:198232553-198232637,exon:198264125-198264235	CVB5_5Y1,CVB5_5Y2,Con_5Y1,Con_5Y2,Con_5Y3,Con_RD1,Con_RD2,Con_RD3	2,2,3,2,3,16,9,13	2.53341e+26	NEK7
hsa_circ_0002538	chr4	87195323	87195690	-	367	367	ENSG00000145332;	exon:87195324-87195690	CVB5_5Y1,CVB5_5Y2,CVB5_5Y3,CVB5_RD1,CVB5_RD2,CVB5_RD3,Con_5Y1,Con_5Y2,Con_5Y3,Con_RD1,Con_RD2,Con_RD3	45,43,58,9,31,54,73,82,63,51,56,57	116,162,156,73,135,176,155,234,118,277,290,176	KLHL8
hsa_circ_0002553	chr14	102194937	102209862	+	14925	1443	ENSG00000140153;	exon:102194938-102195120	CVB5_5Y1,CVB5_5Y2,CVB5_RD2,CVB5_RD3,Con_5Y1,Con_5Y2,Con_5Y3,Con_RD1,Con_RD3	4,6,19,9,6,10,7,6,8	107,128,64,64,126,163,112,69,76	WDR20
hsa_circ_0002556	chr2	207724799	207742342	+	17543	419	ENSG00000163249;	exon:207742223-207742342	CVB5_5Y3,CVB5_RD2,Con_5Y1,Con_5Y2,Con_RD2	3,10,4,6,9	12,1,15,15,15	CCNYL1
hsa_circ_0002563	chr1	44757555	44758140	+	585	247	ENSG00000142945;	exon:44757556-44757646,exon:44757908-44757971,exon:44758049-44758140	CVB5_5Y1,CVB5_5Y2,CVB5_5Y3,Con_5Y1,Con_5Y2,Con_5Y3,Con_RD2	2,4,4,7,7,7,2	1.76204e+21	KIF2C
hsa_circ_0002564	chr14	73147794	73173707	+	25913	615	ENSG00000080815;	exon:73147795-73147876,exon:73147967-73148094,exon:73173566-73173707	CVB5_5Y1,CVB5_5Y2,CVB5_5Y3,CVB5_RD2,CVB5_RD3,Con_5Y1,Con_5Y2,Con_5Y3,Con_RD1,Con_RD2	4,3,2,21,15,5,8,4,24,21	164,168,211,62,63,267,299,198,81,82	PSEN1
hsa_circ_0002565	chr8	99467413	99481802	+	14389	425	ENSG00000132549;	exon:99467414-99467634	Con_RD2	3	216	VPS13B
hsa_circ_0002566	chr7	64543706	64544432	-	726	223	ENSG00000173041;	exon:64543707-64543802,exon:64544077-64544432	CVB5_5Y1,CVB5_5Y2,CVB5_5Y3,CVB5_RD1,CVB5_RD2,CVB5_RD3,Con_5Y1,Con_5Y2,Con_5Y3,Con_RD1,Con_RD2,Con_RD3	8,5,4,12,10,9,7,10,3,18,24,25	98,107,90,95,159,199,55,86,62,236,230,160	ZNF680
hsa_circ_0002570	chr1	77801330	77815231	+	13901	700	ENSG00000180488;	exon:77801331-77801508,exon:77815108-77815231	CVB5_5Y3,CVB5_RD1,CVB5_RD2,CVB5_RD3,Con_5Y1,Con_5Y2,Con_5Y3,Con_RD1,Con_RD2,Con_RD3	2,8,6,4,8,4,3,9,24,20	8.31112e+28	MIGA1
hsa_circ_0002572	chr1	66247459	66266087	+	18628	353	ENSG00000184588;	exon:66247460-66247654,exon:66257647-66257683,exon:66257793-66257863,exon:66266038-66266087	Con_RD1,Con_RD2,Con_RD3	3,3,23	434361368	PDE4B
hsa_circ_0002579	chr19	11113277	11113762	+	485	400	ENSG00000130164;	exon:11113278-11113449,exon:11113535-11113762	CVB5_5Y2,Con_5Y1,Con_5Y2,Con_5Y3,Con_RD1,Con_RD3	2,4,3,2,3,7	5.37304e+17	LDLR
hsa_circ_0002584	chr12	112319224	112319742	-	518	518	ENSG00000173064;	exon:112319225-112319742	Con_5Y2,Con_RD2	3,19	63101	HECTD4
hsa_circ_0002598	chr17	60623520	60633977	+	10457	354	ENSG00000170836;	exon:60623521-60623749,exon:60633853-60633977	CVB5_5Y1,CVB5_5Y2,CVB5_5Y3,CVB5_RD1,CVB5_RD3,Con_5Y1,Con_5Y2,Con_5Y3,Con_RD1,Con_RD2	10,6,9,4,3,13,9,5,3,14	322,371,395,60,342,498,614,406,312,408	PPM1D
hsa_circ_0002599	chr16	70463168	70463774	+	606	256	ENSG00000157353;	exon:70463623-70463774	Con_5Y2,Con_5Y3,Con_RD2	5,3,2	77,68,91	FUK
hsa_circ_0002602	chr5	134199085	134206131	-	7046	755	ENSG00000113575;	exon:134199086-134199204,exon:134205922-134206131	CVB5_5Y1,CVB5_5Y2,CVB5_5Y3,CVB5_RD2,CVB5_RD3,Con_5Y1,Con_5Y2,Con_5Y3,Con_RD1,Con_RD2	4,3,8,9,21,2,9,4,8,4	1.05312e+38	PPP2CA
hsa_circ_0002603	chr2	169872235	169878574	+	6339	493	ENSG00000144357;	exon:169872236-169872375,exon:169875791-169875949,exon:169878525-169878574	CVB5_5Y1,CVB5_5Y2,CVB5_5Y3,Con_5Y3,Con_RD1,Con_RD2	3,7,4,2,26,7	1.05116e+17	UBR3
hsa_circ_0002605	chr17	51041500	51056482	-	14982	317	ENSG00000008294;	exon:51041501-51041651,exon:51047375-51047469,exon:51056412-51056482	CVB5_5Y1,CVB5_5Y2,CVB5_5Y3,CVB5_RD3,Con_5Y1,Con_5Y2,Con_5Y3,Con_RD1,Con_RD2,Con_RD3	6,10,3,15,10,16,12,10,7,10	3.03347e+29	SPAG9
hsa_circ_0002607	chr2	61482956	61490776	-	7820	925	ENSG00000082898;	exon:61482957-61483091,exon:61483937-61484105,exon:61490642-61490776	CVB5_5Y1,CVB5_5Y2,CVB5_5Y3,CVB5_RD1,CVB5_RD2,CVB5_RD3,Con_5Y1,Con_5Y2,Con_5Y3,Con_RD1,Con_RD2,Con_RD3	3,3,6,13,24,17,8,11,8,32,52,22	1.26214e+46	XPO1
hsa_circ_0002617	chr2	210104103	210154611	-	50508	1457	ENSG00000144445;	exon:210104104-210104301	CVB5_5Y2,CVB5_5Y3,CVB5_RD2,CVB5_RD3,Con_5Y1,Con_5Y2,Con_RD1,Con_RD2	7,6,14,9,7,6,5,5	52,45,15,9,53,89,47,34	KANSL1L
hsa_circ_0002620	chr7	93291702	93297243	+	5541	419	ENSG00000004766;	exon:93291703-93291835,exon:93294545-93294636,exon:93296742-93296836,exon:93297145-93297243	CVB5_5Y1,CVB5_5Y2,CVB5_5Y3,CVB5_RD1,CVB5_RD2,CVB5_RD3,Con_5Y1,Con_5Y2,Con_RD1,Con_RD2,Con_RD3	2,4,3,20,8,29,2,3,17,31,30	62,78,91,138,381,306,122,134,528,539,314	VPS50
hsa_circ_0002621	chr5	14286870	14336727	+	49857	1699	ENSG00000038382;	exon:14286871-14287063,exon:14336536-14336727	Con_RD2	2	224	TRIO
hsa_circ_0002626	chr3	155114993	155118811	+	3818	524	ENSG00000196549;	exon:155116868-155116986,exon:155118746-155118811	CVB5_RD2	9	69	MME
hsa_circ_0002631	chr16	89895037	89900794	+	5757	553	ENSG00000141002;	exon:89895038-89895137,exon:89895990-89896083,exon:89900635-89900794	CVB5_5Y1,CVB5_5Y2,CVB5_5Y3,CVB5_RD1,CVB5_RD2,CVB5_RD3,Con_5Y1,Con_5Y2,Con_5Y3,Con_RD1,Con_RD2,Con_RD3	11,6,3,3,7,4,7,12,4,14,11,14	6.51814e+37	TCF25
hsa_circ_0002632	chr1	47295764	47301748	-	5984	520	ENSG00000123473;	exon:47295765-47295848,exon:47299905-47300152,exon:47301561-47301748	CVB5_5Y1,CVB5_5Y3,CVB5_RD2,CVB5_RD3,Con_5Y1,Con_5Y2,Con_RD1,Con_RD2	5,3,9,4,6,3,10,10	8.11125e+22	STIL
hsa_circ_0002633	chr5	133064979	133076898	+	11919	801	ENSG00000170606;	exon:133064980-133065037,exon:133067417-133067557,exon:133076654-133076898	CVB5_5Y1,CVB5_5Y2,CVB5_5Y3,Con_5Y1,Con_5Y2,Con_RD2,Con_RD3	2,3,3,6,9,4,8	7.82893e+24	HSPA4
hsa_circ_0002635	chr13	31215050	31229294	+	14244	200	ENSG00000187676;	exon:31215051-31215100,exon:31222952-31222991,exon:31223734-31223826,exon:31229185-31229294	CVB5_5Y1,CVB5_5Y2,CVB5_5Y3,CVB5_RD2,Con_5Y1,Con_5Y2,Con_5Y3,Con_RD2	2,9,9,2,5,6,4,2	47,43,44,50,40,72,42,69	B3GLCT
hsa_circ_0002638	chr6	57152220	57161152	+	8932	387	ENSG00000112200;	exon:57152221-57152351,exon:57153861-57154047,exon:57161084-57161152	CVB5_5Y2,Con_5Y1,Con_RD3	4,2,7	110143279	ZNF451
hsa_circ_0002640	chr3	113786231	113789840	+	3609	424	ENSG00000114573;	exon:113786232-113786383,exon:113789732-113789840	Con_RD2	6	943	ATP6V1A
hsa_circ_0002645	chr12	119822819	119834228	-	11409	595	ENSG00000122966;	exon:119822820-119822973,exon:119834086-119834228	CVB5_5Y2,CVB5_RD2	3,4	45392	CIT
hsa_circ_0002646	chr18	192841	199316	+	6475	472	ENSG00000101557;	exon:192842-192900,exon:198047-198132,exon:199202-199316	CVB5_RD1	7	476	USP14
hsa_circ_0002648	chr6	31648676	31649627	-	951	951	ENSG00000204463;	exon:31648677-31648751,exon:31648911-31648964	CVB5_5Y2,CVB5_5Y3,CVB5_RD1,CVB5_RD2,CVB5_RD3,Con_5Y1,Con_5Y2,Con_5Y3,Con_RD2	4,2,6,7,13,4,3,7,2	7.11772e+26	BAG6
hsa_circ_0002651	chr2	75518055	75526199	-	8144	3988	ENSG00000115363;	exon:75522365-75522487,exon:75526112-75526199	CVB5_RD2,Con_RD1,Con_RD2,Con_RD3	16,18,7,4	7308599931012	EVA1A
hsa_circ_0002654	chr9	14639895	14674385	-	34490	666	ENSG00000175893;	exon:14639896-14640012,exon:14674187-14674385	Con_5Y2,Con_RD1	4,4	135,76	ZDHHC21
hsa_circ_0002657	chr22	45689711	45729590	+	39879	778	ENSG00000130638;	exon:45729425-45729590	CVB5_RD1,CVB5_RD3,Con_RD2,Con_RD3	9,6,9,17	4327241387910	ATXN10
hsa_circ_0002658	chr3	15685225	15690220	-	4995	628	ENSG00000206560;	exon:15685226-15685445	Con_RD2	6	309	ANKRD28
hsa_circ_0002663	chr8	123231299	123239144	-	7845	698	ENSG00000189376;ENSG00000259305;	exon:123239049-123239144	CVB5_5Y1,Con_5Y1,Con_5Y2,Con_5Y3,Con_RD2,Con_RD3	2,2,6,2,7,6	4.04523e+17	C8orf76;ZHX1-C8orf76
hsa_circ_0002664	chr13	100301459	100309908	+	8449	364	ENSG00000175198;	exon:100301460-100301603,exon:100302924-100302998,exon:100307192-100307260,exon:100309833-100309908	CVB5_5Y1,CVB5_5Y2,CVB5_5Y3,CVB5_RD2,CVB5_RD3,Con_5Y1,Con_5Y2,Con_5Y3,Con_RD1,Con_RD2	7,4,8,9,7,7,7,6,9,4	76,76,76,123,134,105,149,83,200,215	PCCA
hsa_circ_0002665	chr10	5794884	5800705	-	5821	343	ENSG00000057608;	exon:5794885-5795019,exon:5796763-5796862,exon:5800598-5800705	CVB5_5Y1,CVB5_5Y2,CVB5_5Y3,CVB5_RD2,CVB5_RD3,Con_5Y1,Con_5Y2,Con_5Y3,Con_RD1,Con_RD2,Con_RD3	38,28,34,17,6,53,64,39,5,6,18	1.05111e+43	GDI2
hsa_circ_0002666	chr8	140890542	140890769	-	227	227	ENSG00000169398;	exon:140890543-140890769	Con_RD2	5	1833	PTK2
hsa_circ_0002668	chr4	47875126	47885999	-	10873	703	ENSG00000170448;	exon:47875127-47875293,exon:47878525-47878665	Con_RD1	4	332	NFXL1
hsa_circ_0002669	chr10	126970701	127000307	+	29606	939	ENSG00000150760;	exon:126970702-126970785,exon:126977948-126977988,exon:126981918-126981973,exon:126999354-126999435,exon:127000172-127000307	CVB5_5Y1,CVB5_5Y2,CVB5_5Y3,CVB5_RD2,CVB5_RD3,Con_5Y1,Con_5Y2,Con_5Y3,Con_RD1,Con_RD2,Con_RD3	8,5,7,14,22,12,9,8,10,23,15	3.7138e+32	DOCK1
hsa_circ_0002673	chr13	19851354	19852190	-	836	596	ENSG00000132950;	exon:19851355-19851448	CVB5_RD3,Con_5Y2,Con_RD1,Con_RD2	6,6,9,13	123116220170	ZMYM5
hsa_circ_0002675	chr9	128508875	128515639	+	6764	333	ENSG00000119392;	exon:128515529-128515639	CVB5_5Y2,CVB5_5Y3,Con_5Y1,Con_5Y2,Con_RD2	3,5,8,2,3	230229316398804	GLE1
hsa_circ_0002682	chr8	6724869	6747828	+	22959	526	ENSG00000155189;	exon:6724870-6724939,exon:6747670-6747828	CVB5_5Y1,CVB5_5Y2,CVB5_5Y3,CVB5_RD3,Con_5Y1,Con_5Y2,Con_5Y3,Con_RD1,Con_RD2,Con_RD3	4,7,5,37,12,21,12,15,16,33	7.34864e+32	AGPAT5
hsa_circ_0002684	chr9	128803249	128804119	+	870	375	ENSG00000107021;	exon:128803250-128803460,exon:128803956-128804119	Con_RD2	3	155	TBC1D13
hsa_circ_0002686	chr4	40934455	40945073	-	10618	419	ENSG00000163697;	exon:40934456-40934516	Con_5Y1,Con_5Y2,Con_5Y3,Con_RD2	5,4,2,3	241,271,168,75	APBB2
hsa_circ_0002688	chr4	1900625	1930770	+	30145	1584	ENSG00000109685;	exon:1930626-1930770	CVB5_5Y2,CVB5_5Y3,CVB5_RD2,CVB5_RD3,Con_5Y1,Con_5Y2,Con_5Y3,Con_RD1,Con_RD2,Con_RD3	8,13,22,5,9,12,6,15,21,11	2.79291e+29	NSD2
hsa_circ_0002691	chr1	246435944	246440124	-	4180	4180	ENSG00000185420;	intron:246435945-246436009,intron:246437148-246437211	CVB5_5Y1,CVB5_5Y3,Con_RD2	6,2,3	3,1,10	SMYD3
hsa_circ_0002692	chr5	72861807	72865729	+	3922	241	ENSG00000083312;	exon:72861808-72861914,exon:72865596-72865729	CVB5_5Y2,Con_5Y1,Con_5Y2,Con_5Y3,Con_RD1	2,3,8,3,6	112,90,161,87,521	TNPO1
hsa_circ_0002696	chr16	21612644	21625115	+	12471	586	ENSG00000197006;	exon:21612645-21612835,exon:21624931-21625115	CVB5_RD2,Con_RD1,Con_RD2	8,7,4	6849731040	METTL9
hsa_circ_0002697	chr6	151009818	151037117	+	27299	722	ENSG00000120254;	exon:151009819-151009958,exon:151036965-151037117	CVB5_5Y2,CVB5_RD2,Con_5Y1	6,4,2	177429203	MTHFD1L
hsa_circ_0002714	chr7	80789305	80805758	-	16453	816	ENSG00000075223;	exon:80805639-80805758	CVB5_RD2,CVB5_RD3,Con_RD1,Con_RD2,Con_RD3	6,25,24,8,13	8436081083971720	SEMA3C
hsa_circ_0002725	chr18	196636	203190	+	6554	572	ENSG00000101557;	exon:196637-196767,exon:202880-202945,exon:203098-203190	CVB5_RD3,Con_RD1,Con_RD2	9,5,15	710616644	USP14
hsa_circ_0002729	chr2	36464533	36479694	+	15161	503	ENSG00000150938;	exon:36479497-36479694	Con_RD2	2	223	CRIM1
hsa_circ_0002731	chr8	94458267	94467555	-	9288	320	ENSG00000197275;	exon:94458268-94458436,exon:94467405-94467555	CVB5_5Y2,CVB5_RD2,Con_5Y1,Con_RD1,Con_RD2	2,6,4,12,4	128330124429456	RAD54B
hsa_circ_0002744	chr7	92294888	92352642	+	57754	1487	ENSG00000001629;	exon:92350950-92351094,exon:92352476-92352642	CVB5_5Y2,Con_5Y3,Con_RD1,Con_RD2	3,2,11,12	108121249187	ANKIB1
hsa_circ_0002745	chr5	170909660	170924550	+	14890	979	ENSG00000204764;	exon:170924357-170924550	CVB5_RD2,Con_5Y2,Con_RD1	7,2,6	62119161	RANBP17
hsa_circ_0002750	chr16	68859883	68880630	+	20747	1283	ENSG00000103047;	exon:68878118-68878280,exon:68880548-68880630	CVB5_5Y1,CVB5_5Y3,CVB5_RD3,Con_5Y3	3,2,8,3	49,54,65,46	TANGO6
hsa_circ_0002752	chr6	88904714	88941180	-	36466	620	ENSG00000111880;	exon:88941071-88941180	CVB5_5Y3,Con_5Y1,Con_5Y2,Con_RD2	3,4,3,7	392451567320	RNGTT
hsa_circ_0002753	chr5	10213490	10224061	-	10571	10571	n/a	intergenic_region:10213491-10213610,intergenic_region:10223959-10224061	Con_5Y1,Con_5Y2,Con_5Y3,Con_RD2	3,3,2,5	36,37,20,10
hsa_circ_0002754	chr8	42048377	42049707	-	1330	1057	ENSG00000083168;	exon:42049620-42049707	CVB5_5Y1,CVB5_5Y2,CVB5_5Y3,CVB5_RD1,CVB5_RD2,Con_5Y2,Con_5Y3,Con_RD1,Con_RD2	2,2,4,7,5,6,7,2,7	97,106,124,153,168,140,91,183,161	KAT6A
hsa_circ_0002755	chr7	74356409	74357477	+	1068	412	ENSG00000106665;	exon:74356410-74356623,exon:74357280-74357477	CVB5_5Y1,CVB5_5Y2,CVB5_5Y3,CVB5_RD1,CVB5_RD2,CVB5_RD3,Con_5Y1,Con_5Y2,Con_5Y3,Con_RD1,Con_RD2	4,2,5,4,4,28,18,7,7,9,5	99,113,144,14,74,67,144,169,105,156,132	CLIP2
hsa_circ_0002762	chr12	96323947	96334865	-	10918	312	ENSG00000059758;	exon:96323948-96324112,exon:96334719-96334865	CVB5_5Y1,CVB5_5Y2,CVB5_5Y3,CVB5_RD2,CVB5_RD3,Con_5Y1,Con_5Y2,Con_5Y3,Con_RD1,Con_RD2,Con_RD3	6,6,10,22,14,16,11,8,13,13,7	1.43128e+32	CDK17
hsa_circ_0002773	chr11	110263959	110264874	-	915	371	ENSG00000137710;	exon:110263960-110264234,exon:110264779-110264874	CVB5_5Y2,CVB5_5Y3,Con_5Y1,Con_5Y2,Con_5Y3,Con_RD1,Con_RD2	5,7,6,8,2,7,4	60,45,80,84,58,129,109	RDX
hsa_circ_0002775	chr5	57246299	57249576	+	3277	494	ENSG00000062194;	exon:57249409-57249576	CVB5_5Y1,CVB5_5Y3,Con_5Y1,Con_5Y3,Con_RD2	2,2,3,2,2	616688616484655	GPBP1
hsa_circ_0002776	chr2	219146679	219158362	-	11683	588	ENSG00000187736;ENSG00000280537;	exon:219146680-219146738,exon:219147657-219147795	CVB5_5Y1,Con_5Y1,Con_RD2	2,4,4	102100171	NHEJ1;AC068946.1
hsa_circ_0002782	chr4	102304316	102315830	-	11514	621	ENSG00000138821;	exon:102304317-102304481	CVB5_5Y1,CVB5_5Y2,CVB5_5Y3,CVB5_RD2,CVB5_RD3,Con_5Y1,Con_5Y3,Con_RD1,Con_RD2,Con_RD3	3,3,5,10,25,4,3,25,23,6	1.10138e+29	SLC39A8
hsa_circ_0002789	chr17	51263273	51268904	+	5631	280	ENSG00000011260;	exon:51263274-51263386,exon:51268837-51268904	CVB5_5Y1,CVB5_5Y2,CVB5_5Y3,CVB5_RD3,Con_5Y1,Con_5Y2,Con_5Y3,Con_RD1,Con_RD2,Con_RD3	18,21,22,12,25,28,19,13,12,12	2.77368e+29	UTP18
hsa_circ_0002793	chr14	96520054	96528006	+	7952	487	ENSG00000090060;	exon:96527430-96527539,exon:96527953-96528006	CVB5_5Y2,CVB5_RD1,Con_5Y1,Con_5Y2,Con_5Y3,Con_RD1,Con_RD2,Con_RD3	3,8,7,3,3,6,6,15	7.3633e+24	PAPOLA
hsa_circ_0002803	chr12	88532440	88545865	-	13425	177	ENSG00000049130;	exon:88532441-88532503,exon:88534691-88534869,exon:88545752-88545865	CVB5_5Y1,CVB5_5Y3,CVB5_RD2,Con_5Y1,Con_5Y2	12,11,7,19,18	4.43148e+18	KITLG
hsa_circ_0002804	chr22	28296197	28306643	-	10446	552	ENSG00000100154;	exon:28296198-28296328,exon:28306496-28306643	Con_RD1,Con_RD2	10,4	84,74	TTC28
hsa_circ_0002805	chr20	63775677	63790790	-	15113	1255	ENSG00000130584;	exon:63775678-63775962	CVB5_5Y1,CVB5_5Y2,CVB5_5Y3,CVB5_RD2,Con_5Y1,Con_5Y2,Con_RD1,Con_RD2,Con_RD3	18,19,17,56,21,23,107,96,84	18,53,25,49,40,32,54,45,55	ZBTB46
hsa_circ_0002806	chr7	100075134	100077433	-	2299	347	ENSG00000166526;	exon:100075135-100075261,exon:100075542-100075630,exon:100077303-100077433	Con_RD2	4	176	ZNF3
hsa_circ_0002810	chr7	152220522	152238826	-	18304	1180	ENSG00000055609;	exon:152220523-152220735	CVB5_5Y1,CVB5_5Y2,CVB5_5Y3,CVB5_RD1,CVB5_RD2,CVB5_RD3,Con_5Y1,Con_5Y2,Con_RD1,Con_RD2,Con_RD3	5,6,2,14,6,44,6,7,11,7,5	39,56,61,169,170,203,45,53,112,115,178	KMT2C
hsa_circ_0002814	chr15	28245880	28248736	-	2856	527	ENSG00000128731;	exon:28248552-28248736	CVB5_5Y1,CVB5_5Y2,Con_5Y1,Con_5Y2,Con_5Y3,Con_RD1	2,2,2,3,2,10	70,71,99,107,74,37	HERC2
hsa_circ_0002822	chr2	210129030	210154611	-	25581	1259	ENSG00000144445;	exon:210129031-210129172	CVB5_5Y3,Con_5Y2,Con_RD3	2,3,10	47,109,62	KANSL1L
hsa_circ_0002828	chr1	35966954	35973511	+	6557	467	ENSG00000126070;	exon:35973375-35973511	CVB5_5Y2,CVB5_5Y3,CVB5_RD2,Con_5Y1,Con_5Y2,Con_5Y3,Con_RD1,Con_RD3	2,2,5,4,3,3,13,4	121,119,262,118,146,92,280,216	AGO3
hsa_circ_0002829	chr1	185087551	185093276	+	5725	466	ENSG00000121481;	exon:185093061-185093276	CVB5_5Y1,CVB5_5Y3,Con_RD3	2,9,2	135179231	RNF2
hsa_circ_0002831	chr4	73120161	73125312	-	5151	791	ENSG00000132466;	exon:73120162-73120337,exon:73124913-73125058,exon:73125201-73125312	CVB5_5Y3,CVB5_RD3,Con_5Y3	4,9,3	207194148	ANKRD17
hsa_circ_0002832	chr3	155910691	155914570	+	3879	512	ENSG00000163655;	exon:155910692-155910885	CVB5_5Y1,CVB5_5Y2,CVB5_5Y3,Con_5Y1,Con_5Y3,Con_RD2	3,2,3,3,4,2	2.92304e+18	GMPS
hsa_circ_0002836	chr5	146160373	146172774	-	12401	582	ENSG00000133706;	exon:146160374-146160486,exon:146164310-146164471	Con_RD1	6	975	LARS
hsa_circ_0002842	chrX	65075473	65113813	+	38340	22960	n/a	intergenic_region:65075474-65075670,intergenic_region:65075844-65075912,intergenic_region:65113664-65113813	CVB5_RD2	11	12
hsa_circ_0002844	chr2	181921947	181928278	+	6331	583	ENSG00000138434;	exon:181928161-181928278	CVB5_5Y1,CVB5_5Y2,CVB5_5Y3,Con_5Y1,Con_5Y2,Con_5Y3,Con_RD2	18,30,15,22,37,17,2	2.6783e+26	ITPRID2
hsa_circ_0002847	chr2	121757239	121761524	+	4285	307	ENSG00000211460;	exon:121758710-121758806,exon:121761409-121761524	CVB5_5Y1,CVB5_5Y2,CVB5_5Y3,Con_5Y1,Con_5Y2,Con_5Y3,Con_RD1	5,9,2,16,17,6,13	4.36523e+21	TSN
hsa_circ_0002848	chr3	61622462	61631994	+	9532	9532	ENSG00000144724;	intron:61622463-61622544	Con_5Y3,Con_RD1	3,3	13,11	PTPRG
hsa_circ_0002850	chr10	121902390	121924329	-	21939	707	ENSG00000107669;	exon:121913790-121913893,exon:121922349-121922411,exon:121924266-121924329	CVB5_5Y2,CVB5_5Y3,CVB5_RD2,Con_RD2	2,2,3,5	263232216254	ATE1
hsa_circ_0002854	chr17	47663088	47668410	+	5322	528	ENSG00000108424;	exon:47663089-47663178,exon:47664159-47664269	CVB5_5Y1,CVB5_5Y2,CVB5_5Y3,CVB5_RD2,CVB5_RD3,Con_5Y1,Con_5Y2,Con_5Y3,Con_RD1,Con_RD2,Con_RD3	2,4,2,12,9,6,7,8,22,6,8	1.19013e+43	KPNB1
hsa_circ_0002857	chr12	113267842	113269845	+	2003	334	ENSG00000186815;	exon:113267843-113267956,exon:113268742-113268872,exon:113269757-113269845	CVB5_5Y3,CVB5_RD1,CVB5_RD3,Con_5Y1,Con_5Y2,Con_RD1,Con_RD2,Con_RD3	6,16,10,2,2,8,8,7	50,38,108,48,48,81,87,97	TPCN1
hsa_circ_0002860	chr2	201129728	201149835	+	20107	930	ENSG00000003402;	exon:201149754-201149835	Con_5Y2,Con_RD3	3,7	264169	CFLAR
hsa_circ_0002864	chr2	72718102	72741469	-	23367	556	ENSG00000144036;	exon:72718103-72718307,exon:72741304-72741469	Con_5Y2,Con_RD3	3,9	233,55	EXOC6B
hsa_circ_0002866	chr19	9656546	9660874	-	4328	478	ENSG00000171466;	exon:9656547-9656653,exon:9658009-9658135,exon:9659379-9659467,exon:9660720-9660874	CVB5_5Y2,Con_5Y1,Con_RD1,Con_RD2	2,3,8,8	154175299298	ZNF562
hsa_circ_0002874	chr9	4286037	4286523	-	486	486	ENSG00000107249;	exon:4286038-4286523	CVB5_5Y1,CVB5_5Y2,CVB5_5Y3,CVB5_RD2,CVB5_RD3,Con_5Y1,Con_5Y2,Con_5Y3,Con_RD1,Con_RD2,Con_RD3	20,15,25,25,47,30,22,19,38,48,50	10,20,11,18,58,21,20,11,42,35,63	GLIS3
hsa_circ_0002876	chr17	19309884	19329647	+	19763	645	ENSG00000072134;	exon:19309885-19309997,exon:19329561-19329647	CVB5_5Y1,CVB5_RD2,Con_5Y1,Con_5Y2,Con_5Y3,Con_RD1,Con_RD3	2,3,5,5,3,8,7	1.15161e+20	EPN2
hsa_circ_0002877	chr22	40552105	40594735	-	42630	324	ENSG00000196588;	exon:40586033-40586112,exon:40594674-40594735	CVB5_5Y1,CVB5_5Y2,CVB5_5Y3,Con_5Y1,Con_5Y2,Con_RD1,Con_RD3	3,2,5,3,10,8,12	62,62,58,63,58,29,35	MRTFA
hsa_circ_0002880	chr13	100301459	100330671	+	29212	475	ENSG00000175198;	exon:100309833-100309908,exon:100330561-100330671	Con_RD1,Con_RD2	4,7	189205	PCCA
hsa_circ_0002901	chr3	27411641	27424152	-	12511	616	ENSG00000033867;	exon:27411642-27411748,exon:27424037-27424152	CVB5_5Y1,CVB5_5Y2,CVB5_5Y3,CVB5_RD1,CVB5_RD2,CVB5_RD3,Con_5Y1,Con_5Y2,Con_5Y3,Con_RD1,Con_RD2	6,3,4,6,3,11,9,11,12,23,10	2.15261e+32	SLC4A7
hsa_circ_0002914	chr2	11802906	11805156	+	2250	363	ENSG00000134324;	exon:11805070-11805156	Con_5Y2,Con_RD1,Con_RD2	3,8,2	90148110	LPIN1
hsa_circ_0002915	chr8	89587890	89596512	-	8622	254	n/a	intergenic_region:89587891-89588050,intergenic_region:89596419-89596512	CVB5_5Y1,CVB5_5Y2,CVB5_5Y3,CVB5_RD2,CVB5_RD3,Con_5Y1,Con_5Y2,Con_RD1,Con_RD2	17,18,11,9,6,33,41,4,5	34,43,50,22,10,55,98,18,10
hsa_circ_0002918	chr2	38309378	38319019	-	9641	708	ENSG00000119787;	exon:38309379-38309506,exon:38318885-38319019	CVB5_RD3,Con_RD1,Con_RD3	14,7,8	103616381212	ATL2
hsa_circ_0002922	chr1	247155565	247159813	-	4248	1840	ENSG00000196418;	intron:247155566-247155695,intron:247159006-247159066,intron:247159687-247159813	CVB5_5Y1,CVB5_5Y2,CVB5_5Y3,CVB5_RD1,CVB5_RD2,CVB5_RD3,Con_5Y1,Con_5Y2,Con_5Y3,Con_RD1,Con_RD2,Con_RD3	20,20,22,35,103,73,34,46,19,217,173,118	83,65,97,77,92,73,109,111,90,117,129,103	ZNF124
hsa_circ_0002926	chr19	5047475	5082504	+	35029	486	ENSG00000127663;	exon:5071010-5071059,exon:5077367-5077470,exon:5082367-5082504	CVB5_5Y1,CVB5_5Y2,CVB5_5Y3,CVB5_RD2,CVB5_RD3,Con_5Y1,Con_5Y2,Con_5Y3,Con_RD1,Con_RD2,Con_RD3	5,9,10,7,15,17,18,12,16,2,10	87,82,97,228,230,111,139,80,197,169,161	KDM4B
hsa_circ_0002928	chr14	22926132	22927660	-	1528	462	ENSG00000100462;	exon:22926133-22926296,exon:22926506-22926555	CVB5_5Y2,CVB5_RD1,CVB5_RD2,CVB5_RD3,Con_5Y1,Con_5Y2,Con_5Y3,Con_RD1,Con_RD2,Con_RD3	5,5,17,23,8,15,4,15,19,8	5.95222e+29	PRMT5
hsa_circ_0002940	chr12	69589484	69593613	+	4129	536	ENSG00000166226;	exon:69589485-69589687	CVB5_5Y1,CVB5_5Y2,CVB5_5Y3,CVB5_RD2,CVB5_RD3,Con_5Y1,Con_5Y2,Con_5Y3,Con_RD1,Con_RD2,Con_RD3	11,28,21,21,33,13,28,11,35,38,37	1.83619e+43	CCT2
hsa_circ_0002954	chr22	29978441	29991670	+	13229	457	ENSG00000100330;	exon:29978442-29978531,exon:29978936-29979052,exon:29988480-29988562,exon:29991504-29991670	CVB5_5Y1,CVB5_RD1,Con_5Y3,Con_RD1,Con_RD2	2,6,7,3,10	132,55,86,41,64	MTMR3
hsa_circ_0002966	chr15	75505674	75527261	-	21587	905	ENSG00000169410;	exon:75524209-75524298,exon:75527118-75527261	Con_RD2,Con_RD3	2,8	286258	PTPN9
hsa_circ_0002968	chr10	48401611	48410168	+	8557	499	ENSG00000107643;	exon:48401612-48401782,exon:48404852-48404981,exon:48409879-48409937,exon:48410030-48410168	CVB5_5Y1,CVB5_5Y2,CVB5_5Y3,CVB5_RD2,CVB5_RD3,Con_5Y1,Con_5Y2,Con_5Y3,Con_RD1,Con_RD2,Con_RD3	4,6,2,5,22,3,3,3,37,36,30	1.86231e+32	MAPK8
hsa_circ_0002981	chr2	135748266	135761911	+	13645	520	ENSG00000144224;	exon:135748267-135748369,exon:135753539-135753567,exon:135754159-135754277,exon:135761818-135761911	CVB5_5Y2,CVB5_5Y3,CVB5_RD2,CVB5_RD3,Con_5Y1,Con_5Y2,Con_RD1,Con_RD2,Con_RD3	7,4,2,5,2,4,9,9,23	4.17455e+26	UBXN4
hsa_circ_0002985	chr20	21340720	21346550	+	5830	387	ENSG00000088930;	exon:21340721-21340852,exon:21344090-21344208,exon:21346415-21346550	CVB5_5Y1,CVB5_5Y3,CVB5_RD3,Con_5Y1,Con_5Y2,Con_5Y3,Con_RD1,Con_RD2,Con_RD3	3,3,17,4,3,6,20,5,22	6.1879e+28	XRN2
hsa_circ_0002987	chr6	158429735	158452268	+	22533	478	ENSG00000130338;	exon:158429736-158429897,exon:158452134-158452268	CVB5_5Y3,CVB5_RD3,Con_5Y1,Con_5Y3,Con_RD2,Con_RD3	3,8,3,2,5,6	33,35,33,27,63,27	TULP4
hsa_circ_0002991	chr20	51639342	51690819	-	51477	1026	ENSG00000054793;	exon:51639343-51639504,exon:51690739-51690819	CVB5_5Y3,Con_RD1	2,10	334237	ATP9A
hsa_circ_0002995	chrX	107088435	107088839	-	404	404	ENSG00000089682;	exon:107088436-107088839	CVB5_5Y1,CVB5_5Y2,CVB5_5Y3,CVB5_RD2,Con_5Y1,Con_5Y2,Con_5Y3,Con_RD2	12,9,9,11,16,13,4,9	97,87,105,45,73,103,70,59	RBM41
hsa_circ_0002999	chr2	214752446	214797117	-	44671	1519	ENSG00000138376;	exon:214752447-214752555,exon:214767482-214767654,exon:214769232-214769312,exon:214792297-214792445,exon:214797061-214797117	CVB5_RD2,CVB5_RD3,Con_5Y1,Con_5Y2,Con_5Y3,Con_RD1,Con_RD2,Con_RD3	24,42,7,4,4,28,29,32	347,354,127,125,84,518,572,361	BARD1
hsa_circ_0003000	chr7	104188250	104204234	-	15984	612	ENSG00000164815;	exon:104188251-104188381,exon:104204142-104204234	CVB5_5Y3,CVB5_RD1,Con_5Y1,Con_5Y3,Con_RD2,Con_RD3	4,6,8,2,3,3	2.06275e+17	ORC5
hsa_circ_0003004	chr6	157896826	157910025	+	13199	649	ENSG00000130340;	exon:157909908-157910025	CVB5_5Y3,CVB5_RD2,Con_RD2	3,8,5	4408421233	SNX9
hsa_circ_0003005	chr17	59047682	59057054	-	9372	648	ENSG00000108395;	exon:59047683-59047819	CVB5_5Y3,CVB5_RD2,Con_5Y2,Con_5Y3	3,12,2,3	236419357203	TRIM37
hsa_circ_0003008	chr1	201854594	201857194	+	2600	531	ENSG00000198700;	exon:201854595-201854714,exon:201857096-201857194	CVB5_5Y1,Con_5Y1,Con_5Y2,Con_RD1	2,3,2,5	155228274440	IPO9
hsa_circ_0003012	chr12	104909654	104928694	-	19040	830	ENSG00000136052;	exon:104909655-104909762	Con_5Y1,Con_5Y2,Con_RD2	3,3,4	69,71,63	SLC41A2
hsa_circ_0003013	chr7	138894341	138912460	-	18119	1154	ENSG00000122778;	exon:138894342-138894526,exon:138912372-138912460	Con_5Y1,Con_5Y3,Con_RD1	2,3,14	8,11,68	KIAA1549
hsa_circ_0003017	chr3	155919232	155925366	+	6134	348	ENSG00000163655;	exon:155919233-155919338,exon:155922187-155922302,exon:155925241-155925366	CVB5_5Y2,CVB5_5Y3,CVB5_RD3,Con_5Y1,Con_5Y2,Con_RD1,Con_RD2	3,4,4,5,6,3,4	2.23248e+23	GMPS
hsa_circ_0003018	chr10	84417770	84438707	+	20937	450	ENSG00000107771;	exon:84417771-84417861,exon:84438512-84438707	CVB5_5Y3,Con_5Y1,Con_5Y2,Con_5Y3,Con_RD1,Con_RD2	2,2,3,3,5,6	77,82,88,87,274,282	CCSER2
hsa_circ_0003026	chr16	84740308	84745673	+	5365	1102	ENSG00000103194;	exon:84740309-84740369	CVB5_5Y1,CVB5_5Y2,CVB5_5Y3,CVB5_RD3,Con_5Y1,Con_5Y2,Con_5Y3,Con_RD1,Con_RD2	3,10,6,20,5,7,11,22,16	1.53187e+26	USP10
hsa_circ_0003028	chr14	65561336	65561766	+	430	430	ENSG00000033170;	exon:65561337-65561766	CVB5_5Y1,CVB5_5Y2,CVB5_5Y3,Con_5Y1,Con_5Y2,Con_5Y3,Con_RD2	18,27,20,28,36,27,4	153,150,192,242,295,193,36	FUT8
hsa_circ_0003030	chr10	52280788	52290290	+	9502	559	ENSG00000185532;	exon:52280789-52280930,exon:52282153-52282316,exon:52290224-52290290	CVB5_RD2,CVB5_RD3,Con_RD1,Con_RD2,Con_RD3	8,12,8,15,17	6.01638e+16	PRKG1
hsa_circ_0003038	chr21	26050999	26053348	-	2349	307	ENSG00000142192;	exon:26051000-26051193,exon:26053236-26053348	CVB5_5Y1,CVB5_5Y2,CVB5_RD2,Con_5Y2	4,4,6,2	100811258911894	APP
hsa_circ_0003039	chr1	161778243	161784096	+	5853	272	ENSG00000118217;	exon:161778244-161778320,exon:161781912-161781999,exon:161783990-161784096	Con_5Y2,Con_5Y3,Con_RD1,Con_RD2	2,3,5,2	30620512851272	ATF6
hsa_circ_0003045	chr14	91481575	91485730	-	4155	717	ENSG00000100796;	exon:91485632-91485730	CVB5_5Y1,CVB5_5Y2,CVB5_5Y3,CVB5_RD2,Con_5Y1,Con_5Y2,Con_5Y3,Con_RD1,Con_RD2	3,3,4,20,6,3,5,16,13	2.47302e+26	PPP4R3A
hsa_circ_0003050	chr21	34859473	34887096	-	27623	516	ENSG00000159216;	exon:34859474-34859578,exon:34880557-34880713	Con_RD1,Con_RD2	11,12	245293	RUNX1
hsa_circ_0003054	chr22	45689711	45718493	+	28782	612	ENSG00000130638;	exon:45689712-45689903,exon:45692996-45693078,exon:45700282-45700378,exon:45702689-45702847,exon:45718413-45718493	CVB5_5Y1,CVB5_5Y2,CVB5_5Y3,CVB5_RD1,CVB5_RD2,CVB5_RD3,Con_5Y1,Con_5Y2,Con_5Y3,Con_RD1,Con_RD2,Con_RD3	9,4,8,9,21,15,6,7,2,65,46,39	1.47192e+38	ATXN10
hsa_circ_0003073	chr20	34489265	34492597	+	3332	323	ENSG00000078747;	exon:34489266-34489386,exon:34489822-34489926,exon:34492501-34492597	CVB5_5Y1,CVB5_5Y2,CVB5_5Y3,Con_5Y1,Con_5Y2,Con_5Y3,Con_RD3	4,7,2,2,6,2,6	3.44343e+20	ITCH
hsa_circ_0003074	chr10	12081471	12091684	+	10213	1005	ENSG00000181192;	exon:12081472-12081627,exon:12091513-12091684	CVB5_5Y2,CVB5_5Y3,CVB5_RD2,Con_5Y1,Con_RD2,Con_RD3	3,3,6,2,5,9	6.91011e+16	DHTKD1
hsa_circ_0003075	chr2	180989881	180991871	+	1990	1990	ENSG00000170035;	intron:180989882-180990050	Con_RD1,Con_RD2	8,5	113108	UBE2E3
hsa_circ_0003077	chr16	3810602	3813121	-	2519	2519	ENSG00000005339;	intron:3810603-3810779,intron:3812938-3813121	CVB5_5Y3,Con_RD1	2,4	44,14	CREBBP
hsa_circ_0003079	chr19	41268222	41281275	+	13053	704	ENSG00000105323;	exon:41268223-41268345,exon:41281163-41281275	CVB5_5Y1,CVB5_5Y3,Con_5Y1,Con_RD2	4,3,3,4	444554529995	HNRNPUL1
hsa_circ_0003097	chr19	325634	327989	-	2355	412	ENSG00000105556;	exon:325635-325704,exon:326507-326598,exon:327133-327228,exon:327864-327989	CVB5_RD3,Con_5Y1,Con_RD1	6,3,12	166,71,191	MIER2
hsa_circ_0003100	chr2	99429839	99435941	-	6102	334	ENSG00000135945;	exon:99429840-99429945,exon:99434332-99434448,exon:99435834-99435941	CVB5_5Y2,Con_5Y1,Con_RD2	2,4,6	108109155	REV1
hsa_circ_0003102	chr22	25375812	25381578	-	5766	394	ENSG00000100068;	exon:25375813-25376008,exon:25381381-25381578	CVB5_5Y1,CVB5_5Y2,CVB5_5Y3,CVB5_RD1,CVB5_RD2,CVB5_RD3,Con_5Y1,Con_5Y2,Con_5Y3,Con_RD1,Con_RD2,Con_RD3	10,4,14,17,32,28,14,10,8,79,42,38	78,89,77,46,131,98,70,68,38,82,71,46	LRP5L
hsa_circ_0003110	chr11	46508190	46512813	-	4623	267	ENSG00000110497;	exon:46508191-46508370	Con_5Y2,Con_RD3	3,7	67,55	AMBRA1
hsa_circ_0003112	chr4	1904215	1918623	+	14408	813	ENSG00000109685;	exon:1904216-1904378	CVB5_5Y1,CVB5_5Y3,Con_5Y1,Con_5Y3,Con_RD1	5,2,2,2,4	270326351252384	NSD2
hsa_circ_0003115	chr1	201847278	201848594	+	1316	351	ENSG00000198700;	exon:201847279-201847340,exon:201847552-201847638,exon:201848393-201848594	CVB5_5Y1,CVB5_RD1,Con_5Y1,Con_5Y2,Con_5Y3,Con_RD2,Con_RD3	2,4,5,4,2,5,17	2.4143e+20	IPO9
hsa_circ_0003118	chr9	71862550	71875083	-	12533	5106	ENSG00000107362;	exon:71862551-71862607	CVB5_5Y1,CVB5_5Y2,CVB5_RD1,CVB5_RD2,Con_5Y1,Con_5Y2,Con_5Y3,Con_RD1,Con_RD2,Con_RD3	5,4,10,11,8,7,5,10,11,5	51,55,31,141,75,86,65,175,220,125	ABHD17B
hsa_circ_0003119	chr11	32589546	32596047	+	6501	361	ENSG00000149100;	exon:32593866-32593949,exon:32594914-32595013,exon:32595966-32596047	CVB5_5Y1,CVB5_5Y2,CVB5_5Y3,CVB5_RD2,Con_5Y1,Con_5Y2,Con_5Y3,Con_RD1,Con_RD2,Con_RD3	7,5,6,4,10,10,11,8,21,11	1.30815e+40	EIF3M
hsa_circ_0003120	chr2	168138087	168167407	-	29320	653	ENSG00000198648;	exon:168138088-168138221,exon:168140289-168140390	CVB5_5Y1,CVB5_5Y3,CVB5_RD3,Con_5Y3	4,2,7,2	480551220619	STK39
hsa_circ_0003124	chr9	6849506	6893232	+	43726	486	ENSG00000107077;	exon:6887960-6888063,exon:6893095-6893232	CVB5_5Y2,CVB5_RD1,Con_5Y2,Con_RD1,Con_RD2	3,8,4,4,6	112,24,205,160,129	KDM4C
hsa_circ_0003126	chr1	202773117	202777094	-	3977	372	ENSG00000117139;	exon:202773118-202773288,exon:202774613-202774735,exon:202777017-202777094	CVB5_5Y1,CVB5_5Y2,Con_5Y1,Con_5Y2,Con_RD3	4,3,5,8,12	219230327421362	KDM5B
hsa_circ_0003141	chr9	33953284	33973237	-	19953	536	ENSG00000137073;	exon:33971651-33971754,exon:33973183-33973237	CVB5_5Y1,CVB5_5Y2,CVB5_5Y3,CVB5_RD2,CVB5_RD3,Con_5Y1,Con_5Y2,Con_5Y3,Con_RD1,Con_RD2,Con_RD3	4,6,9,20,14,7,8,2,30,18,17	128,144,170,102,96,205,237,159,46,63,61	UBAP2
hsa_circ_0003146	chr19	47725811	47726224	+	413	413	ENSG00000024422;	exon:47725812-47726224	CVB5_5Y2,CVB5_5Y3,Con_5Y1,Con_5Y2,Con_5Y3,Con_RD1	4,8,5,8,4,2	100,88,46,64,56,108	EHD2
hsa_circ_0003149	chr2	159747804	159752571	+	4767	1269	ENSG00000136536;	exon:159752402-159752571	CVB5_RD3	6	1921	44262
hsa_circ_0003152	chr5	153997802	154034967	-	37165	1343	ENSG00000055147;	exon:154002251-154002390,exon:154034744-154034967	CVB5_RD2,Con_5Y1,Con_5Y2,Con_5Y3,Con_RD2,Con_RD3	10,4,5,3,9,4	211,164,176,97,288,202	FAM114A2
hsa_circ_0003154	chr5	134741062	134744052	+	2990	527	ENSG00000164615;	exon:134743987-134744052	CVB5_5Y1,CVB5_5Y2,CVB5_5Y3,Con_5Y1,Con_5Y2,Con_5Y3,Con_RD1,Con_RD2,Con_RD3	6,12,7,8,6,4,6,11,6	2.51314e+26	CAMLG
hsa_circ_0003159	chr7	82060427	82117173	-	56746	483	ENSG00000153956;	exon:82060428-82060527,exon:82064304-82064354,exon:82066455-82066524	CVB5_RD2,Con_RD1,Con_RD3	4,9,19	314602431	CACNA2D1
hsa_circ_0003160	chr2	101050400	101059539	-	9139	589	ENSG00000204634;	exon:101050401-101050641,exon:101059421-101059539	CVB5_5Y1,CVB5_5Y2,Con_5Y1,Con_5Y2,Con_5Y3,Con_RD2,Con_RD3	5,3,3,3,2,4,13	1.40184e+20	TBC1D8
hsa_circ_0003164	chr14	88574692	88578140	+	3448	418	ENSG00000100722;	exon:88574693-88574853,exon:88575840-88575940,exon:88577985-88578140	CVB5_5Y2,CVB5_5Y3,Con_5Y1,Con_5Y2,Con_5Y3,Con_RD1,Con_RD3	2,3,4,9,3,2,4	3.51354e+20	ZC3H14
hsa_circ_0003171	chr8	140739017	140752316	-	13299	493	ENSG00000169398;	exon:140739018-140739107,exon:140743230-140743330,exon:140744652-140744767,exon:140746760-140746860,exon:140752232-140752316	CVB5_5Y2,CVB5_5Y3,CVB5_RD1,CVB5_RD2,CVB5_RD3,Con_5Y1,Con_5Y2,Con_5Y3,Con_RD1,Con_RD2,Con_RD3	6,5,38,117,97,2,3,2,123,144,78	4.30411e+36	PTK2
hsa_circ_0003172	chr3	32483931	32491886	-	7955	442	ENSG00000091317;	exon:32491710-32491886	CVB5_5Y1,Con_5Y1,Con_RD2	2,2,10	8221458694	CMTM6
hsa_circ_0003177	chr6	42603587	42606651	+	3064	333	ENSG00000024048;	exon:42603588-42603718,exon:42605721-42605859,exon:42606589-42606651	CVB5_5Y2,CVB5_5Y3,CVB5_RD2,Con_5Y1,Con_5Y2,Con_5Y3	3,6,4,2,9,3	1.85151e+17	UBR2
hsa_circ_0003179	chr3	101671129	101672213	-	1084	468	ENSG00000066422;	exon:101671130-101671361,exon:101671978-101672213	CVB5_5Y1,CVB5_5Y2,CVB5_5Y3,CVB5_RD2,CVB5_RD3,Con_5Y1,Con_5Y2,Con_5Y3,Con_RD1,Con_RD2	7,4,8,12,18,11,10,8,17,17	1.27208e+29	ZBTB11
hsa_circ_0003184	chr22	41135812	41140257	+	4445	350	ENSG00000100393;	exon:41135813-41135906,exon:41137653-41137790,exon:41140140-41140257	CVB5_5Y1,CVB5_5Y2,CVB5_RD2,Con_5Y1,Con_5Y2,Con_5Y3,Con_RD1,Con_RD2,Con_RD3	3,2,10,3,3,6,10,4,7	72,88,249,60,66,39,115,116,97	EP300
hsa_circ_0003187	chr4	145845955	145849561	-	3606	298	ENSG00000151612;	exon:145845956-145846013,exon:145849322-145849561	CVB5_5Y1,CVB5_5Y2,CVB5_5Y3,CVB5_RD2,CVB5_RD3,Con_5Y1,Con_5Y2,Con_5Y3,Con_RD1,Con_RD2,Con_RD3	22,18,19,9,8,23,26,14,14,11,5	55,45,70,13,26,83,80,72,13,11,40	ZNF827
hsa_circ_0003192	chr2	127763061	127771004	-	7943	747	ENSG00000136709;	exon:127763062-127763159	CVB5_5Y1,CVB5_5Y2,CVB5_5Y3,CVB5_RD2,CVB5_RD3,Con_5Y1,Con_5Y2,Con_5Y3,Con_RD1,Con_RD2,Con_RD3	5,3,4,27,16,3,11,5,10,16,25	207,225,227,84,125,305,348,241,101,125,149	WDR33
hsa_circ_0003194	chr20	21214534	21232830	+	18296	434	ENSG00000088970;	exon:21214535-21214700,exon:21215583-21215648,exon:21229011-21229115,exon:21232734-21232830	Con_RD1,Con_RD2	9,6	98166	KIZ
hsa_circ_0003196	chr4	169537808	169556095	-	18287	399	ENSG00000137601;	exon:169537809-169537911,exon:169555720-169555851,exon:169555932-169556095	CVB5_5Y2,CVB5_5Y3,Con_5Y1,Con_5Y2,Con_RD1	5,2,2,2,2	74,73,99,108,23	NEK1
hsa_circ_0003209	chr20	31782248	31797515	+	15267	891	ENSG00000088325;	exon:31782249-31782390,exon:31797404-31797515	CVB5_5Y3,CVB5_RD2,Con_5Y2,Con_5Y3,Con_RD1	5,5,2,5,4	2.87184e+16	TPX2
hsa_circ_0003212	chr9	20413720	20456786	-	43066	932	ENSG00000171843;	exon:20456704-20456786	Con_RD1	5	88	MLLT3
hsa_circ_0003214	chr8	97805352	97825153	+	19801	504	ENSG00000104341;	exon:97805353-97805464,exon:97815304-97815401,exon:97825058-97825153	CVB5_5Y1,CVB5_5Y2,CVB5_5Y3,CVB5_RD1,CVB5_RD2,CVB5_RD3,Con_5Y1,Con_5Y2,Con_5Y3,Con_RD1,Con_RD2,Con_RD3	6,7,5,3,22,13,11,12,15,22,19,18	7.43832e+44	LAPTM4B
hsa_circ_0003221	chr8	140846259	140890769	-	44510	625	ENSG00000169398;	exon:140846260-140846322,exon:140846599-140846678,exon:140864312-140864399,exon:140879471-140879637,exon:140890543-140890769	CVB5_5Y1,CVB5_5Y2,CVB5_5Y3,CVB5_RD1,CVB5_RD2,CVB5_RD3,Con_5Y1,Con_5Y2,Con_5Y3,Con_RD1,Con_RD2,Con_RD3	12,17,10,14,64,81,32,42,23,77,115,57	4.74585e+40	PTK2
hsa_circ_0003231	chr20	62162751	62163622	+	871	345	ENSG00000184402;	exon:62163458-62163622	CVB5_RD2	7	181	SS18L1
hsa_circ_0003234	chr11	13413529	13445181	-	31652	865	ENSG00000148925;	exon:13413530-13413650,exon:13445024-13445181	CVB5_5Y1,CVB5_5Y2,CVB5_5Y3,CVB5_RD1,Con_5Y1,Con_5Y2,Con_5Y3,Con_RD2,Con_RD3	2,2,10,2,12,6,3,6,15	85,71,105,23,83,92,55,110,53	BTBD10
hsa_circ_0003239	chr17	4282797	4296814	-	14017	401	ENSG00000132388;	exon:4282798-4282921,exon:4289230-4289408,exon:4296717-4296814	CVB5_5Y1,CVB5_5Y2,CVB5_5Y3,CVB5_RD1,CVB5_RD2,CVB5_RD3,Con_5Y1,Con_5Y2,Con_5Y3,Con_RD1,Con_RD2,Con_RD3	7,7,9,11,47,37,16,12,9,35,31,40	2.08248e+40	UBE2G1
hsa_circ_0003243	chr2	73946718	73950732	+	4014	336	ENSG00000114956;	exon:73946719-73946906,exon:73950601-73950732	Con_RD2	3	2053	DGUOK
hsa_circ_0003250	chr9	122280442	122291840	+	11398	367	ENSG00000148187;	exon:122291749-122291840	CVB5_5Y1,CVB5_5Y2,CVB5_5Y3,CVB5_RD1,CVB5_RD2,CVB5_RD3,Con_5Y1,Con_5Y2,Con_5Y3,Con_RD1,Con_RD2,Con_RD3	14,13,7,7,13,13,16,15,6,32,36,3	91,70,87,61,144,91,99,105,73,83,103,91	MRRF
hsa_circ_0003253	chr19	17276494	17276909	+	415	217	ENSG00000269307;ENSG00000105393;	exon:17276495-17276723,exon:17276823-17276909	CVB5_5Y1,CVB5_5Y2,CVB5_5Y3,CVB5_RD2,CVB5_RD3,Con_5Y1,Con_5Y2,Con_5Y3,Con_RD2	8,7,5,7,7,13,6,11,3	2.22252e+26	AC010463.1;BABAM1
hsa_circ_0003255	chr18	12718516	12720683	+	2167	293	ENSG00000128789;	exon:12718517-12718635,exon:12720510-12720683	CVB5_5Y3,Con_RD2	2,4	3931371	PSMG2
hsa_circ_0003263	chr2	55558774	55573777	-	15003	848	ENSG00000275052;	exon:55558775-55558968,exon:55573619-55573777	Con_RD1	10	193	PPP4R3B
hsa_circ_0003265	chr14	100937402	100949596	+	12194	12194	ENSG00000225746;	exon:100937403-100937488,exon:100949515-100949596	CVB5_RD2,CVB5_RD3,Con_RD1,Con_RD2	10,11,13,10	368398542509	MEG8
hsa_circ_0003267	chr6	83398366	83407901	-	9535	284	ENSG00000065833;	exon:83407768-83407901	CVB5_5Y1,CVB5_5Y2,CVB5_5Y3,Con_5Y1,Con_5Y2,Con_5Y3,Con_RD1,Con_RD2,Con_RD3	15,13,15,15,20,12,4,14,8	177,230,224,369,417,253,96,126,73	ME1
hsa_circ_0003270	chr9	125337017	125337591	+	574	449	ENSG00000165219;	exon:125337018-125337095,exon:125337221-125337591	CVB5_5Y1,CVB5_5Y2,CVB5_5Y3,CVB5_RD2,Con_5Y1,Con_5Y2,Con_5Y3,Con_RD1,Con_RD2,Con_RD3	14,13,10,28,10,15,8,20,42,17	1.56161e+29	GAPVD1
hsa_circ_0003273	chr2	229858771	229880128	-	21357	950	ENSG00000153827;	exon:229858772-229858831,exon:229879982-229880128	CVB5_5Y2,CVB5_5Y3,CVB5_RD2,CVB5_RD3,Con_5Y1,Con_5Y2,Con_RD1,Con_RD2	7,11,14,8,9,5,6,7	5.5253e+23	TRIP12
hsa_circ_0003274	chr5	136153591	136154163	+	572	572	ENSG00000113658;	exon:136153592-136154163	CVB5_RD2,Con_5Y2,Con_5Y3,Con_RD3	4,3,6,7	534477311585	SMAD5
hsa_circ_0003278	chr5	151786571	151791062	+	4491	400	ENSG00000145907;	exon:151786572-151786715,exon:151790889-151791062	CVB5_5Y1,CVB5_5Y2,CVB5_5Y3,CVB5_RD2,CVB5_RD3,Con_5Y2,Con_5Y3	3,4,5,9,9,6,2	7.2482e+21	G3BP1
hsa_circ_0003279	chr2	168063499	168075231	-	11732	287	ENSG00000198648;	exon:168063500-168063570,exon:168074982-168075011,exon:168075109-168075231	CVB5_5Y1,CVB5_5Y2,CVB5_5Y3,Con_5Y1,Con_5Y2,Con_5Y3,Con_RD2	19,27,19,27,35,21,11	3.53503e+20	STK39
hsa_circ_0003288	chr2	32478634	32493667	+	15032	1400	ENSG00000115760;	exon:32478635-32478818,exon:32493540-32493667	CVB5_RD2,Con_5Y1,Con_RD1	21,5,13	14133101485	BIRC6
hsa_circ_0003295	chr9	20819795	20823115	+	3320	465	ENSG00000188352;	exon:20819796-20819900,exon:20820324-20820425,exon:20820941-20821071,exon:20822989-20823115	CVB5_5Y1,CVB5_5Y2,CVB5_5Y3,CVB5_RD1,CVB5_RD2,CVB5_RD3,Con_5Y1,Con_5Y2,Con_5Y3,Con_RD1,Con_RD2	8,8,6,14,10,3,9,21,6,21,9	108,151,146,72,166,147,217,241,141,216,244	FOCAD
hsa_circ_0003298	chr20	21365420	21368590	+	3170	329	ENSG00000088930;	exon:21365421-21365489,exon:21365573-21365704,exon:21368463-21368590	CVB5_5Y1,CVB5_5Y2,CVB5_5Y3,CVB5_RD2,CVB5_RD3,Con_5Y1,Con_5Y2,Con_5Y3,Con_RD1,Con_RD2,Con_RD3	6,11,10,3,9,14,9,8,5,8,22	6.53798e+39	XRN2
hsa_circ_0003302	chr11	121045673	121060085	+	14412	973	ENSG00000154114;ENSG00000285509;	exon:121045674-121045823,exon:121059969-121060085	CVB5_5Y1,CVB5_5Y2,CVB5_5Y3,CVB5_RD1,CVB5_RD2,CVB5_RD3,Con_5Y1,Con_5Y2,Con_5Y3,Con_RD1,Con_RD2,Con_RD3	10,10,11,5,44,26,16,16,13,32,20,19	76,101,87,58,64,74,106,150,102,113,61,75	TBCEL;AP000646.1
hsa_circ_0003303	chr22	45700281	45718493	+	18212	337	ENSG00000130638;	exon:45700282-45700378,exon:45702689-45702847,exon:45718413-45718493	CVB5_5Y2,CVB5_5Y3,CVB5_RD2,Con_5Y1,Con_5Y2,Con_RD1,Con_RD2,Con_RD3	2,2,11,3,5,9,10,8	2.32241e+27	ATXN10
hsa_circ_0003304	chr8	102838743	102843747	-	5004	544	ENSG00000155096;	exon:102843551-102843747	CVB5_5Y3,CVB5_RD2,Con_5Y1,Con_5Y2,Con_RD2,Con_RD3	4,22,4,2,8,12	1.28116e+23	AZIN1
hsa_circ_0003310	chr1	94220257	94231643	-	11386	372	ENSG00000137962;	exon:94220258-94220392,exon:94231407-94231643	CVB5_5Y1,CVB5_5Y2,CVB5_5Y3,CVB5_RD2,CVB5_RD3,Con_5Y1,Con_5Y2,Con_5Y3,Con_RD1,Con_RD2	14,16,17,3,15,24,28,14,3,7	9.31106e+33	ARHGAP29
hsa_circ_0003314	chr1	233217898	233227371	-	9473	333	ENSG00000135749;	exon:233227226-233227371	CVB5_5Y1,CVB5_5Y2,CVB5_RD3,Con_5Y1,Con_5Y2,Con_5Y3,Con_RD2	5,3,4,8,12,4,8	49,61,48,87,95,57,41	PCNX2
hsa_circ_0003322	chr20	35858301	35871829	+	13528	942	ENSG00000025293;	exon:35858302-35858381	CVB5_RD1,CVB5_RD2,Con_5Y2,Con_5Y3,Con_RD3	7,4,4,3,8	120,471,124,84,422	PHF20
hsa_circ_0003327	chr7	102465816	102466270	+	454	352	ENSG00000161036;	exon:102465817-102466051,exon:102466154-102466270	CVB5_5Y1,CVB5_5Y2,CVB5_5Y3,CVB5_RD2,CVB5_RD3,Con_5Y1,Con_5Y2,Con_5Y3,Con_RD1,Con_RD2,Con_RD3	3,5,3,11,26,4,3,2,8,32,10	1.49184e+32	LRWD1
hsa_circ_0003338	chr3	31576395	31600459	+	24064	563	ENSG00000163527;	exon:31576396-31576504,exon:31596798-31596863,exon:31600360-31600459	CVB5_5Y1,CVB5_5Y2,CVB5_RD1,CVB5_RD2,CVB5_RD3,Con_5Y1,Con_5Y2,Con_RD1,Con_RD2,Con_RD3	2,3,4,14,11,2,9,11,5,12	4.97655e+35	STT3B
hsa_circ_0003340	chr7	44645326	44647759	+	2433	295	ENSG00000105953;	exon:44645327-44645518,exon:44647657-44647759	CVB5_5Y1,CVB5_5Y2,CVB5_5Y3,CVB5_RD1,CVB5_RD2,CVB5_RD3,Con_5Y1,Con_5Y2,Con_5Y3,Con_RD1,Con_RD2,Con_RD3	15,15,9,6,20,3,16,34,19,23,27,29	1.32152e+35	OGDH
hsa_circ_0003349	chr16	15879803	15884205	-	4402	283	ENSG00000133393;	exon:15879804-15879888	CVB5_5Y1,CVB5_5Y2,CVB5_5Y3,Con_RD2,Con_RD3	2,4,6,8,13	298296287622503	FOPNL
hsa_circ_0003351	chr10	5785851	5800705	-	14854	542	ENSG00000057608;	exon:5785852-5786050,exon:5796763-5796862,exon:5800598-5800705	CVB5_5Y1,CVB5_5Y2,CVB5_5Y3,CVB5_RD2,Con_5Y1,Con_5Y2,Con_5Y3,Con_RD1,Con_RD2	3,6,3,18,10,3,2,21,13	8.92102e+34	GDI2
hsa_circ_0003352	chr1	35747906	35748604	-	698	355	ENSG00000092853;	exon:35747907-35748061,exon:35748405-35748604	CVB5_5Y1,CVB5_5Y3,Con_5Y1,Con_5Y2,Con_5Y3,Con_RD2,Con_RD3	4,2,6,7,7,4,11	86,109,98,112,68,100,125	CLSPN
hsa_circ_0003353	chr2	187484123	187503770	-	19647	630	ENSG00000003436;	exon:187484124-187484216,exon:187503648-187503770	CVB5_RD3,Con_RD3	10,9	11681210	TFPI
hsa_circ_0003357	chr10	110124016	110130486	+	6470	589	ENSG00000148700;	exon:110126417-110126503,exon:110130363-110130486	CVB5_5Y2,Con_5Y2,Con_RD2	3,3,3	187307220	ADD3
hsa_circ_0003379	chr11	1286001	1290409	-	4408	427	ENSG00000078902;	exon:1286002-1286092,exon:1288624-1288776,exon:1290227-1290409	CVB5_5Y3,CVB5_RD2,Con_5Y1,Con_RD2	3,3,2,6	164384158335	TOLLIP
hsa_circ_0003386	chr7	156756392	156763795	-	7403	334	ENSG00000105983;	exon:156756393-156756465,exon:156762134-156762198,exon:156763108-156763176,exon:156763669-156763795	CVB5_5Y1,CVB5_5Y2,CVB5_5Y3,Con_5Y1,Con_5Y2,Con_5Y3,Con_RD1,Con_RD2	6,6,7,5,15,7,5,6	2.16205e+23	LMBR1
hsa_circ_0003390	chr4	127669035	127687867	+	18832	477	ENSG00000164066;	exon:127669036-127669154,exon:127674124-127674213,exon:127687678-127687867	CVB5_5Y3,CVB5_RD1,CVB5_RD2,CVB5_RD3,Con_5Y1,Con_5Y2,Con_5Y3,Con_RD1,Con_RD2,Con_RD3	6,14,9,21,4,9,7,13,10,25	114,78,130,153,173,232,154,159,188,126	INTU
hsa_circ_0003394	chr2	196912881	196920150	-	7269	502	ENSG00000197121;	exon:196912882-196913053	CVB5_RD2,Con_5Y2,Con_RD1,Con_RD3	3,2,13,8	161,67,177,119	PGAP1
hsa_circ_0003401	chr13	45516142	45519094	+	2952	345	ENSG00000136152;	exon:45516143-45516263,exon:45518762-45518850,exon:45518960-45519094	CVB5_5Y1,CVB5_RD1,Con_5Y1,Con_5Y2,Con_RD1,Con_RD2	4,3,7,5,16,3	1.22195e+17	COG3
hsa_circ_0003408	chr13	23353784	23371165	-	17381	2014	ENSG00000151835;	exon:23368402-23368487,exon:23371078-23371165	CVB5_RD2,CVB5_RD3,Con_5Y1,Con_5Y2,Con_RD1,Con_RD2,Con_RD3	17,17,3,2,16,17,18	4.43375e+20	SACS
hsa_circ_0003410	chr9	33996222	34017189	-	20967	329	ENSG00000137073;	exon:33998787-33998864,exon:34017050-34017189	CVB5_5Y1,CVB5_5Y2,CVB5_5Y3,CVB5_RD2,CVB5_RD3,Con_5Y1,Con_5Y2,Con_5Y3,Con_RD1,Con_RD2,Con_RD3	13,17,26,5,13,29,31,22,14,10,12	133,130,168,45,64,192,237,128,44,92,36	UBAP2
hsa_circ_0003419	chr10	121910905	121924329	-	13424	477	ENSG00000107669;	exon:121910906-121911151,exon:121913790-121913893,exon:121922349-121922411,exon:121924266-121924329	CVB5_5Y3,Con_5Y1,Con_RD2	3,2,8	247341221	ATE1
hsa_circ_0003421	chr16	89892192	89900794	+	8602	767	ENSG00000141002;	exon:89892193-89892275,exon:89898767-89898872,exon:89900635-89900794	CVB5_5Y3,Con_5Y3,Con_RD3	2,3,6	11031041407	TCF25
hsa_circ_0003426	chr20	33619516	33623296	+	3780	272	ENSG00000078699;	exon:33619517-33619606,exon:33623115-33623296	CVB5_5Y1,CVB5_5Y2,CVB5_5Y3,CVB5_RD2,CVB5_RD3,Con_5Y1,Con_5Y2,Con_5Y3,Con_RD1,Con_RD2,Con_RD3	7,7,3,8,9,3,6,3,6,8,13	26,25,25,216,228,16,30,18,180,204,209	CBFA2T2
hsa_circ_0003428	chr18	54277702	54287411	+	9709	792	ENSG00000101751;	exon:54277703-54277855,exon:54283922-54284013,exon:54287281-54287411	CVB5_5Y3,Con_5Y1,Con_5Y2,Con_5Y3,Con_RD2	2,6,7,4,8	84143160128169	POLI
hsa_circ_0003429	chr11	70354300	70362488	+	8188	702	ENSG00000131626;	exon:70354301-70354452,exon:70362095-70362176,exon:70362288-70362488	CVB5_5Y1,CVB5_5Y2,CVB5_5Y3,Con_5Y1,Con_5Y3,Con_RD1,Con_RD2	4,6,3,8,2,11,20	1.78191e+20	PPFIA1
hsa_circ_0003431	chr2	28850327	28861308	-	10981	588	ENSG00000171103;	exon:28850328-28850405,exon:28861118-28861308	CVB5_5Y1,Con_5Y2,Con_5Y3,Con_RD2	3,2,7,3	77,126,85,704	TRMT61B
hsa_circ_0003433	chr12	45331294	45357424	+	26130	848	ENSG00000177119;	exon:45331295-45331423,exon:45350659-45350774,exon:45357290-45357424	CVB5_RD2,CVB5_RD3,Con_5Y2,Con_RD1,Con_RD2,Con_RD3	9,5,2,19,15,8	3.90322e+17	ANO6
hsa_circ_0003439	chr1	150927703	150941428	+	13725	558	ENSG00000143379;	exon:150927704-150927974,exon:150941329-150941428	CVB5_5Y1,Con_RD1	2,2	245359	SETDB1
hsa_circ_0003441	chr13	60439687	60467379	+	27692	454	ENSG00000083544;	exon:60439688-60439772,exon:60460380-60460540,exon:60467238-60467379	CVB5_5Y1,CVB5_5Y2,CVB5_5Y3,CVB5_RD1,CVB5_RD2,Con_5Y1,Con_5Y2,Con_5Y3,Con_RD1,Con_RD2,Con_RD3	6,4,16,6,8,11,11,8,6,18,9	75,85,81,3,9,120,134,95,35,23,34	TDRD3
hsa_circ_0003443	chr22	37870175	37878171	+	7996	996	ENSG00000100129;	exon:37870176-37870347	CVB5_5Y2,Con_RD1,Con_RD2	5,3,2	735700790	EIF3L
hsa_circ_0003449	chr19	47416651	47417350	-	699	384	ENSG00000105419;	exon:47416652-47416963	CVB5_5Y1,CVB5_5Y2,CVB5_5Y3,Con_5Y1,Con_5Y2,Con_5Y3,Con_RD1,Con_RD2	21,29,37,70,59,35,20,6	48,58,33,108,109,66,147,221	MEIS3
hsa_circ_0003456	chr20	62139074	62140944	-	1870	375	ENSG00000101182;	exon:62139075-62139197	CVB5_5Y1,CVB5_5Y2,CVB5_5Y3,Con_5Y1,Con_5Y2,Con_5Y3,Con_RD1,Con_RD2	11,22,23,20,24,16,16,5	2.58428e+32	PSMA7
hsa_circ_0003457	chr17	40406383	40406942	-	559	327	ENSG00000131747;	exon:40406384-40406493,exon:40406584-40406689,exon:40406832-40406942	CVB5_5Y1,CVB5_5Y2,CVB5_5Y3,CVB5_RD2,CVB5_RD3,Con_5Y1,Con_5Y2,Con_5Y3,Con_RD2,Con_RD3	11,5,7,11,17,6,20,8,5,9	2.22257e+33	TOP2A
hsa_circ_0003458	chr9	112250928	112297916	-	46988	853	ENSG00000119314;	exon:112250929-112251103,exon:112252678-112252788,exon:112297841-112297916	CVB5_5Y3,CVB5_RD2,CVB5_RD3,Con_5Y1,Con_5Y2,Con_5Y3,Con_RD1,Con_RD2,Con_RD3	4,21,28,4,5,7,20,18,14	4.12102e+30	PTBP3
hsa_circ_0003472	chr12	120782654	120784593	-	1939	312	ENSG00000157837;	exon:120782655-120782767,exon:120783674-120783752,exon:120784474-120784593	CVB5_5Y1,CVB5_5Y2,CVB5_5Y3,CVB5_RD1,CVB5_RD2,CVB5_RD3,Con_5Y1,Con_5Y2,Con_5Y3,Con_RD1,Con_RD2,Con_RD3	8,9,14,5,31,7,10,25,8,4,10,22	43,53,57,238,109,177,93,159,61,112,105,147	SPPL3
hsa_circ_0003484	chr2	214792296	214797117	-	4821	206	ENSG00000138376;	exon:214792297-214792445,exon:214793127-214793225,exon:214797061-214797117	CVB5_5Y2,CVB5_RD1,Con_RD2	2,7,3	89130578	BARD1
hsa_circ_0003491	chr8	116724908	116726172	-	1264	1264	ENSG00000147677;	intron:116724909-116725097,intron:116726016-116726172	CVB5_5Y1,CVB5_5Y2,CVB5_RD3,Con_5Y1,Con_5Y2,Con_5Y3,Con_RD2	3,7,8,6,6,3,21	1.52117e+27	EIF3H
hsa_circ_0003497	chr2	63433744	63439871	-	6127	441	ENSG00000143951;	exon:63433745-63433936,exon:63437421-63437554,exon:63439757-63439871	CVB5_5Y2,CVB5_5Y3,CVB5_RD2,CVB5_RD3,Con_RD1,Con_RD2,Con_RD3	3,3,13,6,8,11,10	22,22,130,143,181,154,155	WDPCP
hsa_circ_0003500	chr9	112268048	112297916	-	29868	402	ENSG00000119314;	exon:112268049-112268195,exon:112275844-112276013,exon:112297832-112297916	CVB5_5Y1,CVB5_5Y2,CVB5_RD1,CVB5_RD2,CVB5_RD3,Con_5Y1,Con_5Y2,Con_5Y3,Con_RD1,Con_RD2,Con_RD3	7,8,35,62,31,10,14,3,53,54,22	3.15396e+37	PTBP3
hsa_circ_0003501	chr15	50300788	50309798	-	9010	733	ENSG00000104064;	exon:50303966-50304133,exon:50309691-50309798	CVB5_5Y1,Con_5Y3,Con_RD1	8,3,5	174119431	GABPB1
hsa_circ_0003507	chr17	36509061	36511455	-	2394	337	ENSG00000278259;	exon:36509062-36509135,exon:36511365-36511455	CVB5_5Y1,CVB5_5Y2,Con_5Y1,Con_5Y2,Con_5Y3,Con_RD1,Con_RD2	6,6,6,10,5,4,7	1.74249e+20	MYO19
hsa_circ_0003510	chr19	3192469	3198897	+	6428	512	ENSG00000125912;	exon:3196183-3196277,exon:3198817-3198897	Con_5Y2,Con_RD1	2,7	335428	NCLN
hsa_circ_0003511	chr7	156756392	156826744	-	70352	578	ENSG00000105983;	exon:156756393-156756465,exon:156762134-156762198,exon:156763108-156763176,exon:156763669-156763795,exon:156796389-156796492,exon:156826605-156826744	CVB5_5Y1,CVB5_5Y2,CVB5_5Y3,CVB5_RD1,CVB5_RD2,CVB5_RD3,Con_5Y1,Con_5Y2,Con_5Y3,Con_RD1,Con_RD2,Con_RD3	16,6,6,11,12,24,9,11,9,39,34,49	2.46226e+35	LMBR1
hsa_circ_0003513	chr1	93894613	93901669	-	7056	463	ENSG00000023909;	exon:93894614-93894728,exon:93896618-93896820,exon:93897839-93897898,exon:93901585-93901669	CVB5_5Y1,CVB5_5Y2,CVB5_5Y3,Con_5Y1,Con_5Y2,Con_5Y3,Con_RD1,Con_RD2	3,2,3,2,5,8,14,5	84,81,94,172,153,105,225,196	GCLM
hsa_circ_0003517	chr12	98527885	98537572	+	9687	384	ENSG00000120802;	exon:98527886-98528012,exon:98537475-98537572	CVB5_5Y1,CVB5_5Y2,CVB5_5Y3,Con_5Y1,Con_5Y2,Con_5Y3,Con_RD3	6,4,4,8,12,10,3	5.70643e+22	TMPO
hsa_circ_0003520	chr16	47109482	47132025	-	22543	849	ENSG00000171208;	exon:47129224-47129364,exon:47131969-47132025	CVB5_5Y2,CVB5_5Y3,CVB5_RD1,CVB5_RD2,CVB5_RD3,Con_5Y2,Con_RD1,Con_RD2,Con_RD3	3,2,14,21,12,2,16,24,18	99,85,244,623,641,126,826,779,735	NETO2
hsa_circ_0003521	chr11	93702459	93706897	+	4438	475	ENSG00000166004;	exon:93702460-93702637,exon:93706745-93706897	CVB5_5Y1,Con_5Y2,Con_RD1	3,3,5	61113125	CEP295
hsa_circ_0003523	chr2	109329223	109347949	+	18726	18726	ENSG00000172985;	intron:109329224-109329400,intron:109347674-109347949	CVB5_RD3,Con_RD1	26,7	62,55	SH3RF3
hsa_circ_0003524	chr2	131071854	131082657	-	10803	165	ENSG00000152102;	exon:131071855-131071938,exon:131072022-131072295,exon:131079350-131079447,exon:131082577-131082657	CVB5_5Y3,CVB5_RD1,Con_5Y1,Con_5Y2,Con_5Y3,Con_RD1	4,3,2,9,3,4	3.34277e+17	FAM168B
hsa_circ_0003526	chr15	64974601	64983593	-	8992	476	ENSG00000090487;	exon:64974602-64974747,exon:64983507-64983593	CVB5_5Y1,CVB5_5Y2,CVB5_5Y3,CVB5_RD1,CVB5_RD3,Con_5Y1,Con_5Y2,Con_5Y3,Con_RD1,Con_RD2,Con_RD3	8,2,3,5,10,7,9,3,18,4,13	2.62334e+32	SPG21
hsa_circ_0003532	chr17	36986616	36990857	+	4241	566	ENSG00000275700;	exon:36986617-36986731,exon:36990774-36990857	CVB5_5Y2,Con_5Y1,Con_5Y2,Con_5Y3,Con_RD1,Con_RD2,Con_RD3	5,4,2,4,11,12,5	4.81628e+20	AATF
hsa_circ_0003545	chr17	20245925	20260294	+	14369	589	ENSG00000128487;	exon:20245926-20246071,exon:20260192-20260294	Con_5Y1,Con_5Y2,Con_RD1,Con_RD2	2,3,12,3	91101117103	SPECC1
hsa_circ_0003548	chr5	40764513	40771863	-	7350	1072	ENSG00000132356;	exon:40764514-40764640,exon:40769416-40769503,exon:40771719-40771863	Con_5Y1,Con_RD2	2,4	250355	PRKAA1
hsa_circ_0003549	chr4	82871943	82875822	-	3879	380	ENSG00000138674;	exon:82875727-82875822	CVB5_5Y1,CVB5_5Y2,CVB5_5Y3,CVB5_RD2,CVB5_RD3,Con_5Y1,Con_5Y2,Con_5Y3,Con_RD1,Con_RD2,Con_RD3	4,7,2,13,16,13,11,5,11,12,5	2.2128e+34	SEC31A
hsa_circ_0003551	chr7	131373709	131399433	+	25724	2319	ENSG00000128585;	intron:131387120-131387262	CVB5_RD2,Con_5Y3	7,2	179108	MKLN1
hsa_circ_0003554	chr6	99375939	99383824	-	7885	623	ENSG00000132423;	exon:99380189-99380341,exon:99382119-99382188,exon:99383698-99383824	Con_RD1	9	354	COQ3
hsa_circ_0003561	chr5	95763507	95788858	+	25351	672	ENSG00000164292;	exon:95763508-95763620,exon:95788762-95788858	CVB5_5Y3,Con_5Y1,Con_5Y2,Con_RD1	8,2,2,7	81112561314600	RHOBTB3
hsa_circ_0003566	chr1	70300763	70315566	-	14803	344	ENSG00000118454;	exon:70306224-70306290,exon:70313745-70313790,exon:70315481-70315566	CVB5_RD2,CVB5_RD3,Con_5Y1,Con_5Y2,Con_RD1,Con_RD2,Con_RD3	6,6,2,2,4,2,6	3.26421e+20	ANKRD13C
hsa_circ_0003567	chr1	16201781	16202574	-	793	239	ENSG00000142632;	exon:16202416-16202574	CVB5_5Y1,CVB5_5Y2,CVB5_5Y3,CVB5_RD3,Con_5Y1,Con_5Y2,Con_5Y3,Con_RD1	3,6,4,9,2,9,2,7	123,198,192,90,269,288,208,141	ARHGEF19
hsa_circ_0003570	chr10	124681606	124696212	-	14606	828	ENSG00000189319;ENSG00000258539;	exon:124696158-124696212	CVB5_5Y1,CVB5_5Y2,Con_5Y1,Con_5Y2,Con_RD1	4,3,3,4,12	91,90,131,154,194	FAM53B;AC068896.1
hsa_circ_0003572	chr1	176081151	176136547	-	55396	446	ENSG00000143207;	exon:176081152-176081287	CVB5_5Y1,CVB5_5Y3,CVB5_RD1,CVB5_RD2,CVB5_RD3,Con_5Y1,Con_5Y2,Con_5Y3,Con_RD1,Con_RD2,Con_RD3	5,5,12,6,18,3,5,4,3,9,9	69,76,255,475,423,135,154,98,638,662,608	COP1
hsa_circ_0003576	chr6	17661652	17675770	-	14118	1061	ENSG00000124789;	exon:17675522-17675770	CVB5_5Y2,CVB5_5Y3,Con_5Y2,Con_RD2	2,4,5,20	180208282569	NUP153
hsa_circ_0003580	chr1	96769702	96770851	+	1149	317	ENSG00000117569;	exon:96769703-96769875,exon:96770708-96770851	CVB5_5Y1,CVB5_5Y2,CVB5_5Y3,Con_5Y1,Con_5Y2,Con_5Y3,Con_RD1,Con_RD2	2,4,4,7,10,3,6,2	1.87222e+23	PTBP2
hsa_circ_0003586	chr17	31223443	31227606	+	4163	688	ENSG00000196712;	exon:31223444-31223567	CVB5_RD3,Con_5Y2,Con_RD1,Con_RD3	7,3,3,10	287106331263	NF1
hsa_circ_0003593	chr8	98526741	98548161	-	21420	369	ENSG00000104375;	exon:98526742-98526917	CVB5_5Y1,CVB5_5Y2,Con_5Y1,Con_5Y3,Con_RD1	3,3,4,3,2	215244280218483	STK3
hsa_circ_0003597	chr9	112403994	112418958	+	14964	581	ENSG00000119471;	exon:112416841-112416944,exon:112418860-112418958	CVB5_RD2,Con_5Y1,Con_5Y2,Con_5Y3,Con_RD2	3,4,4,2,2	6653023622151110	HSDL2
hsa_circ_0003599	chr12	68715626	68725796	+	10170	607	ENSG00000111581;	exon:68715627-68715740,exon:68719341-68719431,exon:68719578-68719654	CVB5_5Y1,CVB5_5Y3,CVB5_RD2,Con_5Y1,Con_5Y2,Con_5Y3	3,7,7,3,4,4	2.61293e+18	NUP107
hsa_circ_0003601	chr1	32094783	32100562	+	5779	309	ENSG00000121775;	exon:32094784-32094971,exon:32100442-32100562	CVB5_5Y3,CVB5_RD2,Con_5Y2,Con_5Y3	2,9,2,3	63,298,77,43	TMEM39B
hsa_circ_0003602	chr3	47661293	47678311	-	17018	863	ENSG00000173473;	exon:47661294-47661455,exon:47678198-47678311	CVB5_5Y1,CVB5_5Y2,CVB5_5Y3,CVB5_RD1,CVB5_RD2,CVB5_RD3,Con_5Y1,Con_5Y2,Con_5Y3,Con_RD1,Con_RD2	3,6,3,6,5,26,5,10,4,13,7	5.91659e+32	SMARCC1
hsa_circ_0003608	chr1	155675009	155679512	-	4503	546	ENSG00000163374;	exon:155679409-155679512	CVB5_5Y1,CVB5_5Y2,CVB5_5Y3,CVB5_RD1,CVB5_RD2,Con_5Y1,Con_5Y2,Con_5Y3,Con_RD2,Con_RD3	7,7,4,6,10,4,16,6,7,6	122,143,118,113,275,101,121,84,267,171	YY1AP1
hsa_circ_0003618	chr22	28296197	28297852	-	1655	404	ENSG00000100154;	exon:28297580-28297852	CVB5_RD1,CVB5_RD3,Con_RD1	2,14,10	30,76,66	TTC28
hsa_circ_0003622	chr1	51745535	51765981	+	20446	620	ENSG00000117859;	exon:51745536-51745631,exon:51765822-51765981	CVB5_RD2,Con_RD1	4,3	10761172	OSBPL9
hsa_circ_0003623	chr8	96537299	96538893	+	1594	1594	ENSG00000169439;	intron:96537300-96537566,intron:96538696-96538893	Con_RD1,Con_RD2,Con_RD3	15,14,34	125,87,66	SDC2
hsa_circ_0003632	chr1	52493610	52509712	-	16102	436	ENSG00000134744;	exon:52493611-52493662,exon:52495427-52495515,exon:52497006-52497183,exon:52509596-52509712	CVB5_5Y1,CVB5_5Y2,CVB5_5Y3,CVB5_RD1,CVB5_RD2,CVB5_RD3,Con_5Y1,Con_5Y2,Con_5Y3,Con_RD1,Con_RD2,Con_RD3	17,14,9,17,89,92,15,20,22,87,86,92	1.32122e+35	TUT4
hsa_circ_0003633	chr3	134175608	134195182	-	19574	796	ENSG00000163785;	exon:134175609-134175768,exon:134195082-134195182	CVB5_5Y1,CVB5_5Y2,CVB5_5Y3,CVB5_RD2,Con_5Y1,Con_5Y2,Con_5Y3,Con_RD1,Con_RD2,Con_RD3	8,10,5,24,10,7,6,25,22,11	1.2311e+29	RYK
hsa_circ_0003634	chr7	80789305	80828745	-	39440	1251	ENSG00000075223;	exon:80789306-80789528	Con_RD2	4	872	SEMA3C
hsa_circ_0003644	chr1	171523220	171527844	+	4624	421	ENSG00000117523;	exon:171523221-171523354,exon:171523435-171523522,exon:171527791-171527844	CVB5_RD1,CVB5_RD3,Con_5Y1,Con_5Y2,Con_5Y3,Con_RD1,Con_RD2,Con_RD3	2,11,3,5,2,8,12,7	5.35395e+23	PRRC2C
hsa_circ_0003650	chr17	47663088	47674782	+	11694	1216	ENSG00000108424;	exon:47663089-47663178,exon:47664159-47664269	CVB5_5Y1,CVB5_5Y3,Con_5Y1,Con_5Y2,Con_5Y3,Con_RD1	5,2,13,3,2,6	1.24814e+23	KPNB1
hsa_circ_0003652	chr18	9208656	9221999	+	13343	639	ENSG00000101745;	exon:9208657-9208803	Con_5Y3,Con_RD1,Con_RD2	4,7,9	72118113	ANKRD12
hsa_circ_0003657	chr17	43498861	43500103	+	1242	246	ENSG00000067596;	exon:43498862-43498959,exon:43499956-43500103	CVB5_RD3	7	93	DHX8
hsa_circ_0003659	chr1	227139575	227147559	-	7984	697	ENSG00000143776;	exon:227139576-227139742,exon:227147359-227147559	CVB5_5Y3,CVB5_RD3,Con_5Y1,Con_RD1,Con_RD2	3,4,5,5,3	229,75,240,148,142	CDC42BPA
hsa_circ_0003664	chr12	50427761	50430570	+	2809	380	ENSG00000161813;	exon:50427762-50427909,exon:50430495-50430570	CVB5_5Y1,CVB5_5Y2,CVB5_5Y3,CVB5_RD2,CVB5_RD3,Con_5Y1,Con_5Y2,Con_5Y3,Con_RD2	7,18,11,9,23,20,15,14,9	167,178,200,58,32,136,192,107,51	LARP4
hsa_circ_0003666	chr6	157084661	157133207	+	48546	514	ENSG00000049618;	exon:157133028-157133207	CVB5_RD1	6	20	ARID1B
hsa_circ_0003670	chr14	75100991	75103997	-	3006	427	ENSG00000119638;	exon:75101657-75101765,exon:75103842-75103997	CVB5_5Y2,Con_5Y1,Con_5Y2,Con_RD1,Con_RD2	5,2,3,5,3	119,169,239,54,35	NEK9
hsa_circ_0003672	chr16	23102318	23120246	-	17928	12664	ENSG00000103404;	intron:23102319-23102463,intron:23108711-23108781,intron:23115764-23115828,intron:23120180-23120246	CVB5_RD2,Con_5Y1,Con_RD1,Con_RD2	10,2,6,8	92,18,103,127	USP31
hsa_circ_0003690	chr5	136147831	136163391	+	15560	1103	ENSG00000113658;	exon:136147832-136147906,exon:136163272-136163391	CVB5_RD1,CVB5_RD2,CVB5_RD3,Con_5Y1,Con_5Y2,Con_RD1,Con_RD2,Con_RD3	8,23,16,3,3,12,6,7	1.14238e+23	SMAD5
hsa_circ_0003691	chr8	130358016	130401970	-	43954	315	ENSG00000153317;	exon:130358017-130358143,exon:130401885-130401970	CVB5_5Y1,CVB5_5Y3,CVB5_RD2,CVB5_RD3,Con_5Y2,Con_5Y3,Con_RD3	3,2,10,13,3,2,9	39,72,263,309,69,49,269	ASAP1
hsa_circ_0003692	chr3	172251259	172310881	+	59622	746	ENSG00000075420;	exon:172310828-172310881	CVB5_5Y3,Con_5Y1,Con_5Y2,Con_5Y3,Con_RD3	3,3,6,2,6	161,166,181,106,42	FNDC3B
hsa_circ_0003694	chr18	47865058	47870564	-	5506	494	ENSG00000175387;	exon:47865059-47865133,exon:47868323-47868457,exon:47870475-47870564	CVB5_5Y2,CVB5_5Y3,CVB5_RD3,Con_5Y1,Con_5Y2,Con_5Y3,Con_RD1,Con_RD2,Con_RD3	3,3,10,5,7,3,11,15,4	5.68549e+26	SMAD2
hsa_circ_0003696	chr5	170892386	170924550	+	32164	1212	ENSG00000204764;	exon:170892387-170892553,exon:170896050-170896115,exon:170924357-170924550	CVB5_5Y1,CVB5_5Y3,CVB5_RD2,Con_5Y1,Con_5Y2,Con_5Y3,Con_RD1,Con_RD2	2,2,3,4,7,4,12,6	69,92,94,119,143,99,155,136	RANBP17
hsa_circ_0003698	chr5	10213490	10227647	-	14157	14157	n/a	intergenic_region:10213491-10213610	CVB5_5Y1,CVB5_5Y2,CVB5_5Y3,CVB5_RD1,CVB5_RD3,Con_5Y1,Con_5Y2,Con_5Y3,Con_RD1,Con_RD2	3,8,14,10,2,20,21,21,4,8	42,51,61,40,62,66,92,50,82,137
hsa_circ_0003715	chr9	83677726	83686155	-	8429	925	ENSG00000135018;	exon:83677727-83677961,exon:83686004-83686155	CVB5_5Y1,CVB5_5Y2,CVB5_5Y3,CVB5_RD1,CVB5_RD2,CVB5_RD3,Con_5Y1,Con_5Y2,Con_5Y3,Con_RD1,Con_RD2,Con_RD3	5,3,7,3,32,27,10,9,4,30,27,15	4.52516e+40	UBQLN1
hsa_circ_0003716	chr4	82874610	82881940	-	7330	643	ENSG00000138674;	exon:82874611-82874751,exon:82875727-82875822,exon:82881858-82881940	CVB5_5Y1,Con_5Y1,Con_5Y2,Con_RD2	7,3,5,3	310379511723	SEC31A
hsa_circ_0003726	chr9	136049635	136050580	-	945	945	ENSG00000148411;	exon:136049636-136049792	Con_RD2,Con_RD3	9,8	260201	NACC2
hsa_circ_0003730	chr1	35104294	35110447	+	6153	542	ENSG00000197056;	exon:35104295-35104469,exon:35110339-35110447	Con_RD1	10	420	ZMYM1
hsa_circ_0003731	chr9	111578795	111586165	-	7370	442	ENSG00000106853;	exon:111578796-111578951,exon:111585998-111586165	CVB5_5Y1,Con_5Y1,Con_5Y2,Con_5Y3,Con_RD2	6,3,2,5,7	209335416279424	PTGR1
hsa_circ_0003732	chrX	53600117	53604834	-	4718	667	ENSG00000086758;	exon:53600118-53600309	Con_5Y1,Con_RD1	5,7	277129	HUWE1
hsa_circ_0003733	chr2	20297552	20327378	-	29826	1027	ENSG00000055917;	exon:20297553-20297678,exon:20318537-20318645,exon:20327310-20327378	CVB5_RD2,Con_5Y1,Con_5Y3	5,3,4	177360311	PUM2
hsa_circ_0003745	chr19	3656404	3662001	-	5597	402	ENSG00000186111;	exon:3656405-3656557,exon:3660966-3661046	Con_5Y3,Con_RD1	2,8	42,69	PIP5K1C
hsa_circ_0003748	chr3	48689537	48691482	-	1945	352	ENSG00000068745;	exon:48689538-48689713,exon:48691307-48691482	CVB5_5Y1,CVB5_5Y2,CVB5_RD2,Con_5Y1,Con_5Y3,Con_RD1,Con_RD2	3,4,6,3,2,2,3	5.64683e+20	IP6K2
hsa_circ_0003751	chr1	41113282	41161432	-	48150	1084	ENSG00000010803;	exon:41113283-41113526,exon:41151614-41151684,exon:41160875-41160898,exon:41161364-41161432	CVB5_5Y1,CVB5_RD2,CVB5_RD3,Con_5Y1,Con_RD1,Con_RD2,Con_RD3	3,16,7,2,20,4,25	49,273,311,59,313,329,272	SCMH1
hsa_circ_0003755	chr10	5709529	5714207	+	4678	4678	ENSG00000108021;	exon:5709530-5709663,exon:5712823-5712918,exon:5714135-5714207	CVB5_5Y1,CVB5_5Y2,CVB5_RD2,Con_5Y1,Con_5Y2,Con_RD1	2,3,14,5,4,5	1.27161e+17	FAM208B
hsa_circ_0003761	chr5	80725452	80744615	+	19163	423	ENSG00000113318;	exon:80725453-80725565,exon:80728851-80728965,exon:80741464-80741548,exon:80744506-80744615	CVB5_5Y2,CVB5_5Y3,CVB5_RD2,Con_5Y1,Con_5Y2,Con_RD1	2,2,2,4,4,6	41,53,188,33,41,315	MSH3
hsa_circ_0003764	chr7	77585542	77600806	+	15264	314	ENSG00000127947;	exon:77585543-77585581,exon:77597842-77597901,exon:77600664-77600806	CVB5_5Y1,CVB5_5Y2,CVB5_5Y3,Con_5Y1,Con_5Y2,Con_5Y3,Con_RD2	6,6,10,4,15,8,4	1.53185e+20	PTPN12
hsa_circ_0003767	chr17	2464207	2473664	-	9457	400	ENSG00000127804;	exon:2464208-2464350,exon:2467761-2467876,exon:2473524-2473664	CVB5_5Y3,Con_5Y2,Con_RD2	3,3,4	176207141	METTL16
hsa_circ_0003768	chr11	34957383	34984728	+	27345	840	ENSG00000110435;	exon:34978124-34978182,exon:34984570-34984728	CVB5_5Y1,CVB5_5Y2,CVB5_5Y3,CVB5_RD3,Con_5Y1,Con_5Y2,Con_5Y3,Con_RD1,Con_RD2,Con_RD3	3,3,3,4,2,6,3,7,11,7	1.86201e+33	PDHX
hsa_circ_0003769	chr16	11763477	11765685	-	2208	480	ENSG00000122299;	exon:11763478-11763659	Con_RD3	4	286	ZC3H7A
hsa_circ_0003770	chr12	48939654	48941188	-	1534	477	ENSG00000134287;ENSG00000272822;	exon:48939655-48939779,exon:48939997-48940107,exon:48940948-48941188	CVB5_RD1,CVB5_RD2,CVB5_RD3,Con_RD1,Con_RD2,Con_RD3	5,39,43,55,49,31	3.01143e+22	ARF3;AC073610.3
hsa_circ_0003774	chr18	63350887	63362868	-	11981	501	ENSG00000119537;	exon:63350888-63351079,exon:63362779-63362868	Con_5Y3,Con_RD1	3,2	263186	KDSR
hsa_circ_0003788	chr4	184659339	184678394	+	19055	827	ENSG00000164306;	exon:184659340-184659437,exon:184661774-184661903,exon:184678232-184678394	CVB5_5Y2,CVB5_RD2,Con_5Y2,Con_5Y3,Con_RD2,Con_RD3	2,12,3,6,9,7	32,293,48,44,410,316	PRIMPOL
hsa_circ_0003793	chr10	31373017	31387798	+	14781	14781	ENSG00000148516;	exon:31373018-31373173,exon:31387124-31387266,exon:31387720-31387798	CVB5_RD2,Con_5Y1,Con_RD1,Con_RD2,Con_RD3	8,6,16,16,26	10,1,31,19,30	ZEB1
hsa_circ_0003799	chr6	111343924	111357125	-	13201	466	ENSG00000009413;	exon:111343925-111344043,exon:111357014-111357125	Con_RD2	5	432	REV3L
hsa_circ_0003804	chr6	129522476	129558166	-	35690	10456	n/a	intergenic_region:129522477-129522607,intergenic_region:129540447-129540542,intergenic_region:129558058-129558166	CVB5_RD2,CVB5_RD3,Con_5Y1,Con_5Y2,Con_5Y3,Con_RD2,Con_RD3	5,7,2,2,4,3,29	29,26,15,30,25,20,40
hsa_circ_0003810	chr6	79060477	79060818	-	341	250	ENSG00000146247;	exon:79060478-79060576,exon:79060668-79060818	CVB5_5Y1,CVB5_5Y3,CVB5_RD3,Con_5Y2,Con_RD1,Con_RD2	4,2,8,3,2,4	1.54185e+17	PHIP
hsa_circ_0003812	chr11	65430768	65437657	+	6889	6889	ENSG00000245532;	exon:65430769-65430846,exon:65436538-65436666,exon:65437572-65437657	CVB5_5Y1,CVB5_5Y2,CVB5_5Y3,CVB5_RD3,Con_RD1,Con_RD2,Con_RD3	2,4,2,2,4,4,3	48,71,56,66,128,140,203	NEAT1
hsa_circ_0003814	chr6	89751430	89762530	-	11100	1083	ENSG00000112159;	exon:89751431-89751582	CVB5_5Y1,CVB5_5Y2,CVB5_5Y3,CVB5_RD3,Con_5Y1,Con_5Y2,Con_5Y3,Con_RD2,Con_RD3	4,5,6,9,4,10,6,10,14	1.46181e+26	MDN1
hsa_circ_0003815	chr3	141368620	141386937	+	18317	388	ENSG00000177311;	exon:141381425-141381487,exon:141386872-141386937	CVB5_RD2,Con_RD1,Con_RD2	7,7,8	119,94,122	ZBTB38
hsa_circ_0003817	chr11	9408485	9414411	+	5926	470	ENSG00000205339;	exon:9414255-9414411	CVB5_5Y2,CVB5_RD2,Con_RD3	2,4,4	55818742045	IPO7
hsa_circ_0003818	chr4	101080531	101109078	-	28547	696	ENSG00000138814;	exon:101080532-101080626,exon:101083186-101083263	CVB5_5Y2,Con_5Y1,Con_RD1	2,6,5	570815334	PPP3CA
hsa_circ_0003820	chr1	193232992	193236356	+	3364	263	ENSG00000134371;	exon:193232993-193233154,exon:193236256-193236356	CVB5_5Y1,CVB5_5Y2,CVB5_5Y3,Con_5Y1,Con_5Y2,Con_5Y3,Con_RD1,Con_RD2	8,6,4,6,11,5,8,2	2.70244e+23	CDC73
hsa_circ_0003823	chr3	138570317	138572984	-	2667	522	ENSG00000114107;	exon:138570318-138570498,exon:138571266-138571356,exon:138572859-138572984	CVB5_5Y3,CVB5_RD1,CVB5_RD2,CVB5_RD3,Con_5Y1,Con_5Y3,Con_RD1,Con_RD2	9,19,27,35,2,3,32,46	139,76,241,286,158,138,322,302	CEP70
hsa_circ_0003828	chr2	23823257	23823569	-	312	312	ENSG00000119778;	exon:23823258-23823569	CVB5_5Y1,CVB5_5Y2,CVB5_5Y3,CVB5_RD2,Con_5Y1,Con_5Y2,Con_5Y3,Con_RD1,Con_RD2	4,7,4,3,5,6,6,7,5	46,55,59,158,61,90,56,140,162	ATAD2B
hsa_circ_0003832	chr5	43675510	43677806	+	2296	242	ENSG00000112992;	exon:43675511-43675670,exon:43677725-43677806	CVB5_RD3,Con_RD1,Con_RD2	13,4,2	552766806	NNT
hsa_circ_0003836	chr13	95985238	95996135	-	10897	1368	ENSG00000102595;	exon:95985239-95985337,exon:95996063-95996135	Con_5Y1,Con_5Y3,Con_RD1,Con_RD3	4,2,3,11	93105182173	UGGT2
hsa_circ_0003850	chr4	3086938	3116263	+	29325	805	ENSG00000197386;	exon:3086939-3087022,exon:3099274-3099394,exon:3103824-3103883,exon:3116085-3116263	CVB5_RD2	5	161	HTT
hsa_circ_0003854	chr2	238275742	238277955	-	2213	467	ENSG00000132326;	exon:238275743-238275897,exon:238277131-238277193	CVB5_5Y1,CVB5_5Y3,Con_RD1,Con_RD3	3,4,8,23	22,30,15,11	PER2
hsa_circ_0003855	chr12	12519861	12521463	-	1602	732	ENSG00000111266;	exon:12519862-12520000	CVB5_RD3,Con_5Y2,Con_RD1,Con_RD2	5,6,5,15	142,70,160,175	DUSP16
hsa_circ_0003856	chr15	85113872	85115487	+	1615	214	ENSG00000073417;	exon:85113873-85114037	CVB5_5Y1,CVB5_5Y2,CVB5_RD1,CVB5_RD3,Con_5Y1,Con_5Y2,Con_5Y3	9,18,5,5,13,8,6	89,98,177,362,106,123,91	PDE8A
hsa_circ_0003857	chr16	81351582	81377702	+	26120	1733	ENSG00000261609;	exon:81351583-81351697,exon:81377219-81377328,exon:81377415-81377702	CVB5_5Y2,CVB5_5Y3,Con_5Y1,Con_5Y2,Con_5Y3,Con_RD1,Con_RD2	4,3,2,6,3,10,26	127,141,130,196,114,35,72	GAN
hsa_circ_0003858	chr2	201016990	201024039	-	7049	363	ENSG00000155744;	exon:201016991-201017170,exon:201022831-201022932,exon:201023959-201024039	CVB5_5Y1,CVB5_5Y2,CVB5_RD2,Con_5Y1,Con_5Y2,Con_5Y3	2,2,13,3,4,2	55,58,103,41,46,40	FAM126B
hsa_circ_0003863	chr15	55223888	55234956	-	11068	489	ENSG00000069974;	exon:55223889-55224012	Con_RD1,Con_RD2	5,2	46,68	RAB27A
hsa_circ_0003869	chr4	2662837	2672372	+	9535	586	ENSG00000125386;	exon:2662838-2662991	Con_RD1	6	25	FAM193A
hsa_circ_0003871	chr17	51217333	51225209	-	7876	534	ENSG00000011258;	exon:51217334-51217416,exon:51225023-51225209	CVB5_5Y1,CVB5_5Y2,Con_5Y1,Con_5Y2,Con_5Y3,Con_RD2	2,5,3,4,5,4	1.58214e+17	MBTD1
hsa_circ_0003872	chr2	47838858	47839769	-	911	355	ENSG00000138081;	exon:47838859-47839003,exon:47839419-47839500	CVB5_RD3,Con_5Y1	9,2	174,98	FBXO11
hsa_circ_0003873	chr12	50427761	50429090	+	1329	304	ENSG00000161813;	exon:50428935-50429090	CVB5_5Y1,CVB5_5Y2,CVB5_5Y3,Con_5Y1,Con_5Y2,Con_RD1	7,4,3,7,7,8	156,172,196,128,179,38	LARP4
hsa_circ_0003878	chr3	186791724	186804724	-	13000	812	ENSG00000163918;	exon:186791725-186791850,exon:186792490-186792610,exon:186801117-186801195,exon:186804583-186804724	Con_5Y2,Con_RD2,Con_RD3	3,8,9	571550436	RFC4
hsa_circ_0003882	chr2	45976428	45984680	+	8252	411	ENSG00000171132;	exon:45976429-45976588,exon:45978976-45979010,exon:45980296-45980381	CVB5_5Y3,CVB5_RD2,Con_5Y2,Con_5Y3,Con_RD2,Con_RD3	3,9,2,5,10,6	41,149,54,19,114,92	PRKCE
hsa_circ_0003883	chr3	172786492	172807924	+	21432	575	ENSG00000114346;	exon:172807770-172807924	Con_RD1	5	1419	ECT2
hsa_circ_0003885	chr8	28713456	28718207	+	4751	2717	ENSG00000012232;	exon:28713457-28713550	CVB5_5Y1,CVB5_5Y2,CVB5_RD2,CVB5_RD3,Con_5Y1,Con_5Y2,Con_5Y3,Con_RD1,Con_RD2,Con_RD3	4,2,16,3,8,8,3,7,18,9	146,163,52,83,217,245,155,69,47,93	EXTL3
hsa_circ_0003889	chr1	23050386	23059167	+	8781	590	ENSG00000004487;	exon:23050387-23050520,exon:23053761-23053839,exon:23055069-23055161,exon:23059073-23059167	CVB5_5Y2,Con_5Y1,Con_5Y2,Con_5Y3,Con_RD1,Con_RD2	3,3,2,5,14,5	8.29122e+19	KDM1A
hsa_circ_0003896	chr1	229450524	229465519	-	14995	981	ENSG00000069248;	exon:229450525-229450605,exon:229465420-229465519	CVB5_5Y1,CVB5_5Y2,Con_5Y3,Con_RD2,Con_RD3	2,4,2,4,7	1831811941116870	NUP133
hsa_circ_0003898	chr2	230759958	230793331	+	33373	441	ENSG00000135932;	exon:230759959-230760115,exon:230790872-230791036,exon:230793213-230793331	CVB5_5Y1,CVB5_5Y3,CVB5_RD2,Con_5Y1,Con_5Y2,Con_5Y3,Con_RD2,Con_RD3	2,5,16,2,3,2,3,7	2.76349e+23	CAB39
hsa_circ_0003905	chr2	28776850	28783978	+	7128	540	ENSG00000213639;	exon:28776851-28776982,exon:28781738-28781842,exon:28783907-28783978	Con_RD2	6	2928	PPP1CB
hsa_circ_0003909	chr2	100904732	100949480	+	44748	620	ENSG00000170485;	exon:100904733-100904786,exon:100925146-100925294,exon:100949367-100949480	CVB5_RD2,CVB5_RD3,Con_RD1,Con_RD2,Con_RD3	12,6,11,25,22	294296372345391	NPAS2
hsa_circ_0003911	chr16	58574608	58583182	-	8574	1173	ENSG00000125107;	exon:58582793-58582903,exon:58583056-58583182	CVB5_5Y1,CVB5_5Y3,Con_5Y2,Con_RD2	2,2,3,11	258344496560	CNOT1
hsa_circ_0003915	chr2	199368604	199433514	-	64910	531	ENSG00000119042;	exon:199368605-199368707,exon:199380364-199380487,exon:199433338-199433514	CVB5_5Y1,CVB5_5Y2,CVB5_5Y3,CVB5_RD3,Con_5Y1,Con_5Y2,Con_5Y3	2,12,10,9,10,8,10	34,39,47,137,32,52,32	SATB2
hsa_circ_0003929	chr1	236859832	236863554	+	3722	452	ENSG00000116984;	exon:236859833-236859922	CVB5_5Y2,CVB5_RD3,Con_5Y1,Con_5Y2,Con_RD2	2,12,3,4,16	104364129146416	MTR
hsa_circ_0003930	chr17	36554819	36567776	+	12955	548	ENSG00000278311;	exon:36554820-36554900,exon:36557083-36557336,exon:36567663-36567776	CVB5_5Y3,CVB5_RD2,CVB5_RD3,Con_5Y1,Con_5Y2,Con_5Y3,Con_RD2	2,9,9,3,4,2,7	3.19167e+20	GGNBP2
hsa_circ_0003936	chr4	55877916	55890386	+	12470	465	ENSG00000090989;	exon:55877917-55878066	CVB5_5Y3,CVB5_RD2	5,6	131424	EXOC1
hsa_circ_0003939	chr9	105534492	105539351	+	4859	442	ENSG00000106701;	exon:105534493-105534593,exon:105539263-105539351	CVB5_RD2	3	32	FSD1L
hsa_circ_0003944	chr11	3723156	3753408	-	30252	972	ENSG00000110713;	exon:3753316-3753408	CVB5_RD2	7	581	NUP98
hsa_circ_0003945	chr9	33953284	33956146	-	2862	258	ENSG00000137073;	exon:33953285-33953474,exon:33956079-33956146	CVB5_5Y1,CVB5_5Y3,CVB5_RD2,Con_5Y1,Con_5Y2,Con_RD2	4,6,5,2,4,7	9.41002e+16	UBAP2
hsa_circ_0003947	chr2	23982895	23984831	+	1936	297	ENSG00000173960;	exon:23982896-23983033,exon:23984673-23984831	CVB5_5Y1,CVB5_5Y3,Con_5Y1,Con_5Y2,Con_5Y3,Con_RD2	2,3,2,4,3,4	112,133,135,163,87,142	UBXN2A
hsa_circ_0003948	chr7	6466070	6469754	-	3684	412	ENSG00000136240;	exon:6466071-6466323,exon:6469596-6469754	CVB5_5Y2,CVB5_5Y3,Con_RD2	2,3,4	6877283840	KDELR2
hsa_circ_0003951	chr7	39997493	40002031	+	4538	482	ENSG00000065883;	exon:39997494-39997664,exon:39999361-39999500,exon:40001861-40002031	CVB5_5Y3,CVB5_RD2,Con_5Y1,Con_5Y2,Con_5Y3	3,3,4,2,7	135217137164102	CDK13
hsa_circ_0003956	chr3	149846010	149895570	+	49560	435	ENSG00000082996;	exon:149846011-149846140,exon:149895473-149895570	CVB5_5Y2,CVB5_5Y3,Con_5Y1,Con_5Y2,Con_5Y3,Con_RD3	8,6,7,13,9,12	1.71153e+17	RNF13
hsa_circ_0003958	chr7	27629370	27632445	-	3075	232	ENSG00000106049;	exon:27629371-27629492,exon:27632336-27632445	CVB5_5Y2,CVB5_5Y3,CVB5_RD2,CVB5_RD3,Con_5Y3,Con_RD1,Con_RD3	3,5,5,14,5,9,12	2.04216e+20	HIBADH
hsa_circ_0003959	chr2	53714383	53716743	-	2360	376	ENSG00000115239;ENSG00000270898;	exon:53714384-53714581,exon:53716566-53716743	CVB5_RD2,CVB5_RD3,Con_5Y1,Con_5Y2,Con_5Y3,Con_RD1,Con_RD2	7,13,5,7,4,17,2	5.05451e+20	ASB3;GPR75-ASB3
hsa_circ_0003961	chr12	42374862	42398994	+	24132	610	ENSG00000134283;	exon:42374863-42375074	CVB5_5Y1,CVB5_5Y2,CVB5_5Y3,Con_5Y1,Con_5Y2,Con_5Y3,Con_RD2	6,4,4,2,7,6,4	3.65372e+20	PPHLN1
hsa_circ_0003965	chr9	109050282	109064567	-	14285	591	ENSG00000106771;	exon:109050283-109050428,exon:109050570-109050692,exon:109060354-109060452,exon:109064477-109064567	CVB5_5Y1,CVB5_5Y3,CVB5_RD2,CVB5_RD3,Con_5Y1,Con_5Y2,Con_RD1,Con_RD2,Con_RD3	3,6,11,16,5,6,16,13,10	1.09143e+26	TMEM245
hsa_circ_0003967	chr5	151790322	151791062	+	740	256	ENSG00000145907;	exon:151790323-151790404	CVB5_5Y1,CVB5_5Y2,CVB5_5Y3,Con_5Y1,Con_5Y2,Con_5Y3,Con_RD3	6,4,5,5,10,6,5	2.15245e+20	G3BP1
hsa_circ_0003972	chr9	93476255	93498886	+	22631	309	ENSG00000048828;	exon:93476256-93476338,exon:93497471-93497599,exon:93498790-93498886	CVB5_5Y2,Con_5Y1,Con_5Y2,Con_5Y3,Con_RD1,Con_RD3	4,8,4,3,5,4	2.57343e+17	FAM120A
hsa_circ_0003974	chr7	93291702	93311272	+	19570	913	ENSG00000004766;	exon:93291703-93291835,exon:93311166-93311272	CVB5_RD3,Con_5Y1,Con_RD1,Con_RD2	7,3,7,6	259118395402	VPS50
hsa_circ_0003978	chr10	11597630	11601980	-	4350	4350	ENSG00000148429;	intron:11597631-11597717,intron:11601345-11601467,intron:11601891-11601980	CVB5_5Y1,CVB5_5Y2,CVB5_5Y3,Con_5Y1,Con_5Y2,Con_5Y3,Con_RD1	2,7,2,5,9,4,11	99,103,125,173,203,137,52	USP6NL
hsa_circ_0003979	chr18	13681604	13682105	-	501	501	ENSG00000177150;	exon:13681605-13682105	CVB5_5Y1,CVB5_5Y2,CVB5_5Y3,CVB5_RD2,CVB5_RD3,Con_5Y1,Con_5Y2,Con_5Y3,Con_RD1,Con_RD2	8,6,3,12,21,12,17,4,19,28	1.56207e+29	FAM210A
hsa_circ_0003980	chr2	100968280	100971074	+	2794	233	ENSG00000170485;	exon:100968281-100968428,exon:100970990-100971074	Con_5Y2,Con_RD2,Con_RD3	3,3,7	27123107	NPAS2
hsa_circ_0003987	chr10	110502720	110507154	+	4434	369	ENSG00000138166;	exon:110502721-110502869,exon:110506935-110507154	CVB5_5Y1,CVB5_5Y2,CVB5_5Y3,Con_5Y1,Con_5Y2,Con_5Y3,Con_RD2	7,5,9,7,5,6,10	1.51118e+23	DUSP5
hsa_circ_0003991	chr9	125915685	125935607	+	19922	569	ENSG00000167081;	exon:125915686-125915927,exon:125935472-125935607	CVB5_RD2,Con_RD1,Con_RD2	5,3,3	55,82,126	PBX3
hsa_circ_0003998	chr20	48953555	48963898	+	10343	304	ENSG00000124198;	exon:48953556-48953790,exon:48963830-48963898	CVB5_5Y1,CVB5_5Y2,CVB5_5Y3,Con_5Y1,Con_5Y2,Con_5Y3,Con_RD3	2,7,5,5,2,7,2	1.68228e+20	ARFGEF2
hsa_circ_0004003	chr19	1031070	1032696	+	1626	327	ENSG00000064666;	exon:1032392-1032458,exon:1032559-1032696	CVB5_5Y1,CVB5_5Y2,CVB5_5Y3,CVB5_RD2,CVB5_RD3,Con_5Y1,Con_5Y2,Con_RD1,Con_RD2,Con_RD3	3,8,7,6,6,6,11,6,6,11	4.24467e+29	CNN2
hsa_circ_0004007	chr11	9440454	9442197	+	1743	324	ENSG00000205339;	exon:9442081-9442197	CVB5_5Y1,CVB5_5Y3,Con_5Y3,Con_RD2	13,13,18,3	125152147245	IPO7
hsa_circ_0004010	chr9	109050282	109073438	-	23156	674	ENSG00000106771;	exon:109050283-109050428,exon:109050570-109050692,exon:109064477-109064567,exon:109073356-109073438	CVB5_RD3,Con_RD1,Con_RD2	7,8,8	620632777	TMEM245
hsa_circ_0004015	chr7	90726566	90747775	+	21210	341	ENSG00000058091;	exon:90726567-90726812,exon:90747681-90747775	CVB5_RD1,CVB5_RD2,CVB5_RD3,Con_5Y2,Con_RD1,Con_RD2,Con_RD3	16,33,27,2,44,40,47	168,494,336,63,589,547,538	CDK14
hsa_circ_0004023	chr8	140275657	140300614	-	24957	656	ENSG00000167632;	exon:140275658-140275821,exon:140290993-140291078,exon:140300469-140300614	CVB5_5Y2,Con_5Y2,Con_RD2	2,5,3	63,126,53	TRAPPC9
hsa_circ_0004024	chr13	49167243	49175541	+	8298	553	ENSG00000102531;	exon:49167244-49167303,exon:49175367-49175541	CVB5_5Y1,CVB5_RD2,Con_5Y1,Con_5Y2,Con_RD2	2,10,4,4,6	2098533613701450	FNDC3A
hsa_circ_0004027	chr17	59764970	59773885	+	8915	300	ENSG00000062716;	exon:59764971-59765138,exon:59773754-59773885	CVB5_5Y1,CVB5_5Y2,CVB5_5Y3,CVB5_RD3,Con_5Y1,Con_5Y2,Con_5Y3	3,3,2,8,5,11,10	2.85321e+20	VMP1
hsa_circ_0004030	chr3	41224020	41239354	+	15334	2406	ENSG00000168036;	exon:41224021-41224081,exon:41238016-41238076,exon:41239134-41239354	CVB5_5Y1,CVB5_5Y2,CVB5_5Y3,CVB5_RD2,Con_5Y1,Con_5Y2,Con_5Y3,Con_RD1,Con_RD2	6,3,5,7,9,3,3,3,6	3.11235e+35	CTNNB1
hsa_circ_0004036	chr9	98018288	98026451	+	8163	8163	n/a	intergenic_region:98018289-98018489,intergenic_region:98026380-98026451	CVB5_5Y1,CVB5_5Y2,CVB5_5Y3,CVB5_RD3,Con_5Y1,Con_5Y2,Con_5Y3	4,5,4,7,6,5,4	13,20,15,9,6,15,6
hsa_circ_0004039	chr1	236806143	236816543	+	10400	515	ENSG00000116984;	exon:236806144-236806233,exon:236808704-236808773	CVB5_5Y2,CVB5_5Y3,CVB5_RD2,CVB5_RD3,Con_5Y1,Con_5Y2,Con_5Y3,Con_RD1,Con_RD2,Con_RD3	7,2,5,17,4,6,4,10,6,15	1.17145e+29	MTR
hsa_circ_0004058	chr6	87215902	87218731	+	2829	370	ENSG00000188994;	exon:87215903-87216057,exon:87216299-87216377,exon:87218596-87218731	CVB5_5Y1,CVB5_5Y2,CVB5_5Y3,CVB5_RD1,CVB5_RD2,CVB5_RD3,Con_5Y1,Con_5Y2,Con_5Y3,Con_RD1,Con_RD2,Con_RD3	44,45,49,26,45,48,73,83,74,90,64,83	223,256,262,92,196,168,233,314,223,239,207,153	ZNF292
hsa_circ_0004062	chr2	174875787	174878128	-	2341	2341	ENSG00000128656;	exon:174875788-174875865	Con_5Y2,Con_RD1	4,3	10286	CHN1
hsa_circ_0004069	chr7	140355667	140358785	-	3118	243	ENSG00000157800;	exon:140355668-140355764,exon:140358640-140358785	CVB5_5Y1,CVB5_5Y2,CVB5_5Y3,Con_5Y1,Con_5Y2,Con_5Y3,Con_RD1,Con_RD3	4,13,4,6,7,6,9,8	142,216,198,214,234,170,86,104	SLC37A3
hsa_circ_0004071	chr19	17197791	17200829	+	3038	517	ENSG00000099331;	exon:17200639-17200829	CVB5_5Y1,Con_5Y2,Con_RD1	2,2,2	112,164,98	MYO9B
hsa_circ_0004083	chr1	84179176	84214317	+	35141	884	ENSG00000142875;	exon:84179177-84179238,exon:84182200-84182328,exon:84214153-84214317	CVB5_5Y1,CVB5_5Y2,CVB5_5Y3,CVB5_RD3,Con_5Y1,Con_5Y2,Con_5Y3,Con_RD2	15,16,11,11,16,9,11,10	626,718,723,99,1079,1281,846,87	PRKACB
hsa_circ_0004089	chr3	43299753	43303792	+	4039	757	ENSG00000163788;	exon:43299754-43299815	CVB5_5Y2,CVB5_5Y3,CVB5_RD2,CVB5_RD3,Con_5Y1,Con_5Y2,Con_RD1,Con_RD2,Con_RD3	2,3,9,18,6,3,7,4,11	83,73,51,52,73,92,52,91,44	SNRK
hsa_circ_0004099	chr11	9203659	9207632	-	3973	840	ENSG00000184014;	exon:9207561-9207632	CVB5_RD2,Con_RD2	10,8	124206	DENND5A
hsa_circ_0004101	chr9	137728348	137744090	+	15742	528	ENSG00000181090;	exon:137728349-137728529,exon:137743371-137743528,exon:137743902-137744090	Con_5Y2,Con_5Y3,Con_RD1	2,3,6	301199140	EHMT1
hsa_circ_0004103	chr11	102362895	102368548	+	5653	371	ENSG00000110330;	exon:102362896-102362974,exon:102368306-102368548	CVB5_5Y2,CVB5_5Y3,Con_5Y1,Con_5Y2,Con_5Y3,Con_RD2	3,4,4,8,6,6	2.58269e+17	BIRC2
hsa_circ_0004104	chr5	151664086	151669784	-	5698	553	ENSG00000113140;	exon:151664087-151664235,exon:151669664-151669784	Con_RD2	5	7028	SPARC
hsa_circ_0004116	chr8	117528650	117530827	+	2177	264	ENSG00000164758;	exon:117528651-117528809,exon:117530723-117530827	CVB5_5Y3,CVB5_RD3,Con_RD1,Con_RD2,Con_RD3	3,10,11,13,9	379695737881776	MED30
hsa_circ_0004120	chr16	56385918	56414344	-	28426	1125	ENSG00000159461;	exon:56401733-56401843,exon:56414252-56414344	CVB5_5Y1,CVB5_5Y2,Con_RD1,Con_RD2	2,2,3,7	224254645607	AMFR
hsa_circ_0004127	chr1	114463103	114464388	-	1285	397	ENSG00000197323;	exon:114463104-114463236,exon:114464270-114464388	CVB5_5Y1,CVB5_5Y2,CVB5_5Y3,CVB5_RD1,CVB5_RD2,CVB5_RD3,Con_5Y1,Con_5Y2,Con_5Y3,Con_RD1,Con_RD2,Con_RD3	15,16,21,26,16,30,30,29,24,44,53,13	2.03232e+35	TRIM33
hsa_circ_0004132	chr11	2969802	2979237	-	9435	551	ENSG00000205531;	exon:2969803-2969934	CVB5_5Y2,CVB5_RD2,CVB5_RD3,Con_5Y1,Con_5Y3,Con_RD1,Con_RD2	3,17,11,3,4,7,7	1.30252e+20	NAP1L4
hsa_circ_0004146	chr11	3691346	3693375	-	2029	287	ENSG00000110713;	exon:3691347-3691489,exon:3693232-3693375	CVB5_5Y2,CVB5_5Y3,Con_5Y1,Con_5Y2,Con_RD3	4,2,2,3,9	223220307395565	NUP98
hsa_circ_0004148	chr4	73118687	73125312	-	6625	954	ENSG00000132466;	exon:73118688-73118850,exon:73125201-73125312	CVB5_5Y2,CVB5_5Y3,Con_5Y1,Con_5Y3,Con_RD2	2,2,4,2,2	177189158147285	ANKRD17
hsa_circ_0004158	chr18	31890734	31909760	-	19026	957	ENSG00000153339;	exon:31890735-31890866,exon:31909667-31909760	Con_RD2	7	341	TRAPPC8
hsa_circ_0004166	chr14	102870184	102876525	+	6341	587	ENSG00000131323;	exon:102870185-102870446,exon:102876358-102876525	CVB5_5Y3,CVB5_RD2,Con_5Y1,Con_5Y2,Con_5Y3,Con_RD1,Con_RD3	5,13,5,4,6,8,12	1.82343e+20	TRAF3
hsa_circ_0004179	chr16	10969160	10982991	+	13831	728	ENSG00000038532;	exon:10969161-10969309	CVB5_5Y2,CVB5_5Y3,Con_5Y1,Con_5Y3,Con_RD1,Con_RD2	2,3,3,2,16,3	55,47,33,26,129,99	CLEC16A
hsa_circ_0004182	chr2	36369107	36396787	+	27680	27680	ENSG00000150938;	intron:36369108-36369249,intron:36396614-36396787	CVB5_5Y1,CVB5_RD1,CVB5_RD2,Con_5Y1,Con_5Y2,Con_RD1,Con_RD2,Con_RD3	2,8,5,2,3,6,10,11	60,221,226,70,87,196,254,232	CRIM1
hsa_circ_0004189	chr9	75016267	75017448	-	1181	360	ENSG00000156017;	exon:75016268-75016431,exon:75017253-75017448	CVB5_5Y1,CVB5_5Y2,CVB5_5Y3,Con_5Y1,Con_5Y2,Con_5Y3,Con_RD1	8,12,5,13,16,13,7	192,200,209,223,256,175,83	CARNMT1
hsa_circ_0004191	chr2	196912881	196923125	-	10244	3477	ENSG00000197121;	intron:196912882-196913053,intron:196922103-196922186,intron:196923077-196923125	CVB5_5Y1,CVB5_5Y2,CVB5_5Y3,CVB5_RD1,CVB5_RD2,CVB5_RD3,Con_5Y1,Con_5Y2,Con_5Y3,Con_RD1,Con_RD2,Con_RD3	6,5,10,8,40,12,5,11,8,35,44,12	6,11,23,72,108,72,24,27,18,110,105,74	PGAP1
hsa_circ_0004194	chr3	41224020	41227352	+	3332	1129	ENSG00000168036;	exon:41224021-41224081,exon:41227208-41227352	CVB5_5Y1,CVB5_5Y2,CVB5_5Y3,CVB5_RD1,CVB5_RD2,CVB5_RD3,Con_5Y1,Con_5Y2,Con_5Y3,Con_RD1,Con_RD2,Con_RD3	2,3,4,12,22,17,6,7,3,8,7,30	2.88633e+46	CTNNB1
hsa_circ_0004195	chr11	118497935	118499420	+	1485	415	ENSG00000118058;	exon:118497936-118498073,exon:118498370-118498528,exon:118499303-118499420	Con_RD2	5	199	KMT2A
hsa_circ_0004206	chr12	111933885	111943369	-	9484	523	ENSG00000198270;	exon:111937160-111937243,exon:111938161-111938210,exon:111943265-111943369	CVB5_5Y1,CVB5_5Y2,Con_5Y1,Con_5Y2,Con_5Y3,Con_RD1,Con_RD3	3,3,3,2,3,8,8	16,20,37,35,36,116,81	TMEM116
hsa_circ_0004210	chr7	156966269	156967092	+	823	265	ENSG00000146909;	exon:156966270-156966402,exon:156966961-156967092	CVB5_5Y2,CVB5_5Y3,Con_5Y1,Con_5Y2,Con_5Y3,Con_RD1	6,5,9,6,11,8	98,102,118,125,85,58	NOM1
hsa_circ_0004212	chr20	47276313	47287284	-	10971	732	ENSG00000101040;	exon:47283571-47283648,exon:47287229-47287284	CVB5_5Y3,Con_5Y1,Con_RD1,Con_RD3	5,2,9,5	100,97,195,161	ZMYND8
hsa_circ_0004213	chr2	159149141	159150556	+	1415	318	ENSG00000115183;	exon:159149142-159149272,exon:159150370-159150556	CVB5_5Y1,CVB5_5Y2,CVB5_5Y3,CVB5_RD3,Con_5Y1,Con_5Y2,Con_RD1,Con_RD2	3,5,7,9,4,5,17,8	45,57,79,116,51,74,159,187	TANC1
hsa_circ_0004217	chr13	77217839	77243951	-	26112	676	ENSG00000005810;	exon:77217840-77217957	Con_5Y2,Con_RD1,Con_RD3	4,3,7	209,76,87	MYCBP2
hsa_circ_0004218	chr20	43973366	44006792	+	33426	312	ENSG00000124191;	exon:43973367-43973432	CVB5_5Y1,CVB5_5Y3,Con_RD3	2,3,7	33,44,9	TOX2
hsa_circ_0004220	chr1	147252622	147259918	+	7295	449	ENSG00000131778;ENSG00000237188;	exon:147255813-147255927,exon:147256531-147256562,exon:147259837-147259918	CVB5_5Y1,CVB5_5Y2,CVB5_5Y3,CVB5_RD3,Con_5Y1,Con_5Y2,Con_5Y3,Con_RD1,Con_RD2,Con_RD3	4,9,2,11,8,11,3,12,8,4	2.14223e+29	CHD1L;AC242426.2
hsa_circ_0004225	chr3	119905754	119916174	-	10420	336	ENSG00000082701;	exon:119905755-119905852,exon:119912704-119912810	Con_5Y1,Con_5Y2,Con_RD1,Con_RD2	4,3,5,6	165230439356	GSK3B
hsa_circ_0004227	chr2	63856305	63862928	+	6623	5228	ENSG00000169764;	exon:63856306-63856433	CVB5_5Y1,CVB5_5Y2,CVB5_5Y3,Con_5Y1,Con_5Y2,Con_RD2	2,5,3,3,4,6	152,175,186,190,268,70	UGP2
hsa_circ_0004231	chr4	105719059	105729499	+	10440	814	ENSG00000138780;	exon:105729406-105729499	Con_RD1	9	143	GSTCD
hsa_circ_0004236	chr16	30728965	30734008	+	5043	951	ENSG00000080603;ENSG00000282034;	exon:30728966-30729231	CVB5_5Y2,Con_RD3	3,8	21,12	SRCAP;AC106886.5
hsa_circ_0004238	chr8	140735250	140752316	-	17066	698	ENSG00000169398;	exon:140746755-140746860,exon:140752232-140752316	CVB5_5Y1,CVB5_5Y3,Con_5Y1,Con_5Y2,Con_5Y3,Con_RD3	3,4,6,4,2,10	4.14421e+17	PTK2
hsa_circ_0004243	chr22	45689711	45702847	+	13136	531	ENSG00000130638;	exon:45700282-45700378,exon:45702689-45702847	CVB5_5Y1,CVB5_5Y2,CVB5_5Y3,CVB5_RD1,CVB5_RD2,Con_5Y1,Con_5Y2,Con_5Y3,Con_RD1,Con_RD2,Con_RD3	6,5,4,3,7,7,9,6,23,31,5	1.72208e+36	ATXN10
hsa_circ_0004244	chr14	60808324	60879835	+	71511	493	ENSG00000020426;	exon:60808325-60808428,exon:60809461-60809500,exon:60818722-60818847,exon:60879714-60879835	CVB5_5Y1,CVB5_RD2,Con_RD1,Con_RD2	2,11,3,5	19992111681179	MNAT1
hsa_circ_0004245	chr13	60439687	60460540	+	20853	312	ENSG00000083544;	exon:60439688-60439772,exon:60460380-60460540	CVB5_5Y1,CVB5_5Y2,CVB5_5Y3,CVB5_RD2,Con_5Y1,Con_5Y2,Con_5Y3,Con_RD3	3,6,3,3,4,6,8,3	75,84,66,24,116,133,89,50	TDRD3
hsa_circ_0004256	chr15	64251511	64300723	-	49212	516	ENSG00000169118;ENSG00000259316;	exon:64251512-64251581,exon:64259201-64259241	CVB5_5Y1,CVB5_RD2,CVB5_RD3,Con_5Y1,Con_5Y2	2,2,10,4,2	174124167169188	CSNK1G1;AC087632.1
hsa_circ_0004264	chr3	161224929	161235212	+	10283	533	ENSG00000169251;	exon:161224930-161225064,exon:161227247-161227343,exon:161233399-161233479	CVB5_RD2,Con_5Y2,Con_5Y3,Con_RD1,Con_RD2	12,2,3,2,2	407394238506555	NMD3
hsa_circ_0004267	chr9	85956359	85962180	+	5821	392	ENSG00000135040;	exon:85956360-85956393,exon:85958472-85958586,exon:85959793-85959867,exon:85962013-85962180	CVB5_5Y1,CVB5_5Y2,CVB5_5Y3,Con_5Y1,Con_5Y2,Con_RD1,Con_RD2	3,3,4,6,6,7,6	2.17234e+20	NAA35
hsa_circ_0004269	chr2	26364301	26375148	+	10847	625	ENSG00000138018;	exon:26364302-26364370,exon:26364832-26364940,exon:26375040-26375148	CVB5_5Y1,CVB5_5Y2,CVB5_5Y3,CVB5_RD2,CVB5_RD3,Con_5Y1,Con_5Y2,Con_5Y3,Con_RD1,Con_RD2	4,9,10,11,17,6,12,2,35,12	3.51374e+29	SELENOI
hsa_circ_0004270	chr1	108148278	108161293	-	13015	532	ENSG00000085491;	exon:108148279-108148386,exon:108161182-108161293	CVB5_5Y1,CVB5_5Y2,CVB5_RD2,Con_5Y2,Con_5Y3,Con_RD2,Con_RD3	3,2,9,4,3,3,6	3.08377e+23	SLC25A24
hsa_circ_0004273	chr17	62033786	62035608	-	1822	344	ENSG00000108510;	exon:62033787-62033984,exon:62035463-62035608	CVB5_5Y1,CVB5_5Y2,CVB5_5Y3,CVB5_RD2,CVB5_RD3,Con_5Y1,Con_5Y2,Con_RD1,Con_RD2,Con_RD3	4,2,6,8,9,8,9,11,9,11	3.88423e+29	MED13
hsa_circ_0004280	chr1	47287550	47300152	-	12602	680	ENSG00000123473;	exon:47287551-47287660,exon:47299905-47300152	Con_RD1,Con_RD3	11,13	582438	STIL
hsa_circ_0004287	chr11	65502320	65504595	+	2275	2275	ENSG00000251562;	exon:65502321-65502393,exon:65504326-65504595	CVB5_5Y3,CVB5_RD2,Con_5Y1	2,5,2	13871115715115	MALAT1
hsa_circ_0004289	chr1	32030297	32045390	+	15093	3716	ENSG00000121774;	exon:32042527-32042719,exon:32045331-32045390	CVB5_5Y1,CVB5_5Y3,CVB5_RD2,Con_5Y1,Con_5Y2,Con_5Y3,Con_RD1,Con_RD2	6,3,6,3,5,4,4,3	2.24293e+23	KHDRBS1
hsa_circ_0004293	chr11	118786051	118786518	-	467	467	ENSG00000110367;	exon:118786052-118786518	CVB5_5Y1,CVB5_5Y2,CVB5_5Y3,CVB5_RD3,Con_5Y1,Con_5Y2,Con_5Y3,Con_RD1	7,11,17,18,12,13,12,13	3.96505e+23	DDX6
hsa_circ_0004300	chr1	150230570	150231926	-	1359	273	ENSG00000143401;	exon:150230571-150230693,exon:150231777-150231926	CVB5_5Y1,CVB5_5Y3,Con_5Y1,Con_5Y2,Con_5Y3,Con_RD2	4,3,3,5,2,4	3.65424e+17	ANP32E
hsa_circ_0004305	chr2	178535731	178542361	+	6630	1824	ENSG00000237298;	exon:178535732-178535828,exon:178537604-178537691,exon:178542222-178542361	CVB5_5Y1,CVB5_5Y2,CVB5_5Y3,CVB5_RD2,CVB5_RD3,Con_5Y1,Con_5Y2,Con_5Y3,Con_RD1,Con_RD2,Con_RD3	4,5,2,6,8,9,6,2,18,16,8	39,48,42,334,254,51,59,45,381,330,273	TTN-AS1
hsa_circ_0004313	chr12	51055834	51056502	+	668	442	ENSG00000050426;	exon:51056350-51056502	CVB5_5Y2,Con_5Y2,Con_RD1	3,3,2	175319822	LETMD1
hsa_circ_0004314	chr1	219193081	219218712	+	25631	7507	n/a	intergenic_region:219193082-219193251,intergenic_region:219218518-219218712	CVB5_5Y1,CVB5_5Y2,CVB5_5Y3,CVB5_RD2,Con_5Y1,Con_5Y2,Con_5Y3,Con_RD1,Con_RD2,Con_RD3	6,6,14,6,16,24,12,24,17,13	1.53175e+29
hsa_circ_0004317	chr5	87331347	87353235	+	21888	793	ENSG00000145715;	exon:87331348-87331500,exon:87353157-87353235	Con_RD2	5	158	RASA1
hsa_circ_0004322	chr22	20091434	20094795	+	3361	482	ENSG00000128191;	exon:20091435-20091632,exon:20091869-20091970,exon:20092809-20092907,exon:20094713-20094795	CVB5_5Y2,CVB5_RD3,Con_RD1	2,10,10	137,115,72	DGCR8
hsa_circ_0004328	chr2	183151507	183182680	+	31173	22133	n/a	intergenic_region:183161054-183161195,intergenic_region:183182557-183182680	CVB5_RD2,Con_5Y2,Con_RD1,Con_RD2,Con_RD3	11,3,9,2,15	184,57,230,213,131
hsa_circ_0004338	chr9	135850136	135883078	-	32942	885	ENSG00000130559;	exon:135850137-135850233,exon:135850322-135850461	CVB5_5Y1,CVB5_5Y2,CVB5_5Y3,CVB5_RD1,CVB5_RD2,CVB5_RD3,Con_5Y1,Con_5Y2,Con_5Y3,Con_RD1,Con_RD2,Con_RD3	3,5,6,5,4,7,10,7,6,16,13,8	1.73174e+35	CAMSAP1
hsa_circ_0004346	chr6	44403808	44408632	+	4824	553	ENSG00000096401;	exon:44403809-44404027,exon:44408444-44408632	CVB5_5Y2,CVB5_5Y3,Con_5Y2,Con_RD1	4,2,3,4	414480599489	CDC5L
hsa_circ_0004350	chr10	119072889	119073937	-	1048	492	ENSG00000107581;	exon:119072890-119073053,exon:119073441-119073577	CVB5_5Y1,CVB5_5Y2,CVB5_5Y3,Con_5Y1,Con_5Y2,Con_5Y3,Con_RD1	6,5,4,7,4,2,5	1.6752e+27	EIF3A
hsa_circ_0004357	chrX	46651109	46653705	-	2596	300	ENSG00000065923;	exon:46651110-46651223,exon:46653609-46653705	CVB5_5Y1,CVB5_5Y3,Con_5Y1,Con_5Y2,Con_5Y3,Con_RD2	6,2,4,5,5,3	46,56,61,106,86,40	SLC9A7
hsa_circ_0004361	chr13	113520615	113539507	+	18892	465	ENSG00000150403;	exon:113520616-113520733,exon:113539357-113539507	CVB5_5Y1,CVB5_5Y2,CVB5_5Y3,Con_5Y1,Con_5Y2,Con_5Y3,Con_RD1	8,5,5,3,9,4,7	1.64183e+20	TMCO3
hsa_circ_0004363	chr7	84110469	84194668	-	84199	535	ENSG00000075213;	exon:84110470-84110589,exon:84194475-84194668	CVB5_RD2,CVB5_RD3,Con_5Y3,Con_RD1,Con_RD2,Con_RD3	17,7,2,19,9,4	1.59516e+22	SEMA3A
hsa_circ_0004364	chr7	130039463	130049144	-	9681	347	ENSG00000091732;	exon:130039464-130039547	CVB5_5Y1,CVB5_5Y2,CVB5_5Y3,CVB5_RD3,Con_5Y1,Con_5Y2,Con_5Y3,Con_RD1,Con_RD2,Con_RD3	6,8,7,6,6,9,6,3,6,3	104,124,104,149,137,148,91,184,212,123	ZC3HC1
hsa_circ_0004365	chr7	80789305	80810701	-	21396	907	ENSG00000075223;	exon:80789306-80789528,exon:80805639-80805758,exon:80810611-80810701	CVB5_5Y3,CVB5_RD1,CVB5_RD2,CVB5_RD3,Con_5Y3,Con_RD1,Con_RD2,Con_RD3	2,27,28,63,2,50,41,24	28,328,955,774,39,1135,1045,876	SEMA3C
hsa_circ_0004366	chr8	99274197	99275254	+	1057	309	ENSG00000132549;	exon:99274198-99274332,exon:99275081-99275254	CVB5_5Y1,CVB5_5Y2,CVB5_5Y3,CVB5_RD1,CVB5_RD2,CVB5_RD3,Con_5Y1,Con_5Y2,Con_5Y3,Con_RD1,Con_RD2,Con_RD3	5,11,4,19,8,23,7,12,4,32,21,15	1.0512e+35	VPS13B
hsa_circ_0004368	chr6	138943512	138944622	-	1110	352	ENSG00000135597;	exon:138943513-138943576,exon:138943853-138944015,exon:138944498-138944622	CVB5_5Y1,CVB5_5Y2,CVB5_5Y3,CVB5_RD2,CVB5_RD3,Con_5Y1,Con_5Y2,Con_5Y3,Con_RD1,Con_RD2,Con_RD3	11,12,9,8,10,22,16,13,6,13,12	1.32152e+32	REPS1
hsa_circ_0004370	chr1	170719725	170726401	+	6676	358	ENSG00000116132;	exon:170719726-170719901,exon:170726220-170726401	Con_RD2	3	445	PRRX1
hsa_circ_0004379	chrX	68511848	68522917	+	11069	535	ENSG00000181704;	exon:68511849-68511977,exon:68513327-68513405,exon:68522760-68522917	Con_5Y2,Con_RD1,Con_RD2	3,3,9	567628538	YIPF6
hsa_circ_0004383	chr6	87210450	87218731	+	8281	5822	ENSG00000188994;	intron:87210451-87210535	CVB5_5Y1,CVB5_5Y2,CVB5_5Y3,CVB5_RD2,CVB5_RD3,Con_5Y1,Con_5Y2,Con_5Y3,Con_RD1,Con_RD2,Con_RD3	20,18,21,6,21,36,37,19,23,20,11	70,81,84,81,97,106,116,85,147,93,80	ZNF292
hsa_circ_0004390	chr1	84865384	84866138	-	754	754	ENSG00000171517;	exon:84865385-84866138	CVB5_5Y1,CVB5_5Y2,CVB5_5Y3,Con_5Y1,Con_5Y2,Con_5Y3,Con_RD1,Con_RD2	39,48,67,89,101,57,219,303	36,59,45,48,52,51,347,349	LPAR3
hsa_circ_0004397	chr6	104744159	104785319	-	41160	1439	ENSG00000085382;	exon:104744160-104744230	CVB5_RD3,Con_RD1,Con_RD2,Con_RD3	12,3,3,15	159232189163	HACE1
hsa_circ_0004402	chr17	4206320	4235890	-	29570	695	ENSG00000185722;	exon:4206321-4206486,exon:4235772-4235890	CVB5_RD2,Con_RD1,Con_RD2	10,5,9	322301330	ANKFY1
hsa_circ_0004412	chr1	171568246	171575128	+	6882	397	ENSG00000117523;	exon:171568247-171568339,exon:171574927-171575128	CVB5_5Y2,CVB5_5Y3,Con_5Y1,Con_5Y2,Con_RD1,Con_RD3	3,2,3,2,2,10	1.17131e+17	PRRC2C
hsa_circ_0004417	chr1	219193081	219241308	+	48227	30103	n/a	intergenic_region:219193082-219193251,intergenic_region:219241199-219241308	CVB5_5Y3,CVB5_RD1,CVB5_RD2,CVB5_RD3,Con_5Y1,Con_5Y2,Con_5Y3,Con_RD1,Con_RD2,Con_RD3	2,4,10,26,2,10,4,14,14,13	171,50,117,138,244,282,195,199,198,177
hsa_circ_0004419	chr10	98156092	98163397	+	7305	6988	ENSG00000166024;	exon:98156093-98156147,exon:98162883-98162975,exon:98163293-98163397	CVB5_5Y1,CVB5_5Y2,CVB5_5Y3,CVB5_RD2,Con_5Y1,Con_5Y2,Con_5Y3,Con_RD1,Con_RD2,Con_RD3	5,5,4,8,5,9,3,18,5,9	81,100,92,94,87,101,69,115,104,97	R3HCC1L
hsa_circ_0004420	chr2	84870224	84870785	-	561	561	ENSG00000186854;	exon:84870225-84870785	CVB5_RD3,Con_RD1	30,15	463597	TRABD2A
hsa_circ_0004422	chr17	46066536	46094701	-	28165	28165	ENSG00000120071;	exon:46066537-46066732,exon:46094560-46094701	CVB5_5Y1,CVB5_5Y2,CVB5_5Y3,CVB5_RD2,Con_5Y1,Con_5Y2,Con_5Y3,Con_RD1,Con_RD2,Con_RD3	20,15,23,15,22,21,26,32,22,13	1.21128e+29	KANSL1
hsa_circ_0004425	chr9	100498764	100516771	+	18007	364	ENSG00000241697;ENSG00000251349;	exon:100498765-100498874,exon:100509005-100509134	CVB5_5Y2,CVB5_5Y3,CVB5_RD2,CVB5_RD3,Con_5Y2,Con_5Y3,Con_RD2	8,4,3,7,9,6,3	48,51,158,227,54,41,320	TMEFF1;MSANTD3-TMEFF1
hsa_circ_0004431	chr3	138681966	138684803	-	2837	368	ENSG00000051382;	exon:138681967-138682045,exon:138683678-138683787,exon:138684625-138684803	CVB5_5Y3,Con_5Y1,Con_5Y3,Con_RD1	4,3,4,2	69,59,40,40	PIK3CB
hsa_circ_0004453	chr11	36081652	36098461	+	16809	261	ENSG00000179241;	exon:36081653-36081778,exon:36098327-36098461	CVB5_5Y1,CVB5_5Y2,CVB5_5Y3,CVB5_RD3,Con_5Y2,Con_RD1,Con_RD3	4,2,3,7,3,7,8	69,81,84,680,115,646,585	LDLRAD3
hsa_circ_0004458	chr8	18799294	18804898	-	5604	448	ENSG00000156011;	exon:18799295-18799353,exon:18801270-18801382,exon:18804522-18804602,exon:18804704-18804898	CVB5_5Y1,CVB5_5Y2,CVB5_5Y3,CVB5_RD1,CVB5_RD2,CVB5_RD3,Con_5Y1,Con_5Y2,Con_5Y3,Con_RD1,Con_RD2,Con_RD3	11,24,25,22,105,88,33,27,30,89,75,98	93,113,99,232,487,458,144,143,97,515,552,474	PSD3
hsa_circ_0004470	chr22	36341369	36349255	-	7886	509	ENSG00000100345;	exon:36341370-36341526,exon:36348904-36349255	CVB5_5Y2,CVB5_RD1,Con_5Y1,Con_5Y2,Con_5Y3,Con_RD1,Con_RD2	5,5,6,5,3,6,15	1.02416e+21	MYH9
hsa_circ_0004472	chr10	68025545	68044558	-	19013	677	ENSG00000148634;	exon:68025546-68025676,exon:68044404-68044558	CVB5_5Y3,Con_5Y3,Con_RD1,Con_RD2	2,2,4,9	180148237187	HERC4
hsa_circ_0004479	chr12	120782654	120791557	-	8903	401	ENSG00000157837;	exon:120782655-120782767,exon:120791469-120791557	CVB5_5Y1,CVB5_5Y3,CVB5_RD1,CVB5_RD2,CVB5_RD3,Con_5Y1,Con_5Y2,Con_5Y3,Con_RD1,Con_RD2,Con_RD3	7,2,5,13,22,9,6,10,19,29,10	52,66,305,165,234,103,154,73,150,136,208	SPPL3
hsa_circ_0004488	chr17	18865468	18911251	+	45783	861	ENSG00000141127;	exon:18865469-18865564,exon:18865802-18865952	CVB5_5Y3,CVB5_RD1,Con_5Y1,Con_5Y2,Con_RD2,Con_RD3	2,6,3,8,4,5	212,85,331,350,276,281	PRPSAP2
hsa_circ_0004489	chr14	100968647	100988790	+	20143	20143	ENSG00000225746;	exon:100968648-100968724,exon:100969459-100969545,exon:100987544-100987630,exon:100988709-100988790	CVB5_RD2,Con_RD1,Con_RD2,Con_RD3	6,14,3,18	258387488390	MEG8
hsa_circ_0004490	chr5	176943334	176951577	-	8243	258	ENSG00000087206;	exon:176943335-176943488,exon:176951474-176951577	CVB5_5Y3,Con_5Y1,Con_5Y2,Con_5Y3,Con_RD1	2,3,4,5,5	122152171112391	UIMC1
hsa_circ_0004491	chr2	147972738	147982081	-	9343	396	ENSG00000115947;	exon:147972739-147972829,exon:147973448-147973524,exon:147975902-147975975,exon:147981928-147982081	CVB5_5Y1,CVB5_5Y2,CVB5_5Y3,Con_5Y1,Con_5Y2,Con_5Y3,Con_RD1	10,6,5,16,14,9,7	142,130,133,177,213,169,84	ORC4
hsa_circ_0004494	chr13	32732100	32735330	+	3230	283	ENSG00000083642;	exon:32732101-32732224,exon:32735172-32735330	CVB5_5Y1,CVB5_5Y2,CVB5_5Y3,CVB5_RD2,CVB5_RD3,Con_5Y1,Con_5Y2,Con_5Y3,Con_RD2	6,5,5,8,12,4,7,5,2	35,40,45,320,294,36,52,40,328	PDS5B
hsa_circ_0004509	chr5	118928536	118944649	-	16113	379	ENSG00000169570;	exon:118928537-118928729,exon:118944559-118944649	CVB5_RD3,Con_5Y3	10,3	38,39	DTWD2
hsa_circ_0004511	chr8	47595810	47599196	+	3386	447	ENSG00000164808;	exon:47595811-47596006,exon:47598946-47599196	CVB5_5Y1,CVB5_5Y2,CVB5_5Y3,CVB5_RD2,Con_5Y2,Con_5Y3,Con_RD1,Con_RD2	3,4,3,9,3,3,27,20	1.19164e+23	SPIDR
hsa_circ_0004516	chr12	110485077	110487943	+	2866	519	ENSG00000204856;	exon:110487861-110487943	CVB5_5Y1,CVB5_5Y3,CVB5_RD1,CVB5_RD2,CVB5_RD3,Con_5Y2,Con_RD1,Con_RD2,Con_RD3	2,2,6,21,12,2,7,15,12	9.21162e+27	FAM216A
hsa_circ_0004520	chr9	133925842	133939219	-	13377	13377	ENSG00000160293;	intron:133925843-133925948,intron:133939103-133939219	CVB5_5Y1,CVB5_5Y2,Con_5Y1,Con_5Y2,Con_5Y3,Con_RD1	4,3,2,6,3,2	36,44,50,73,40,100	VAV2
hsa_circ_0004522	chr1	200614317	200615609	-	1292	343	ENSG00000118193;	exon:200614318-200614405,exon:200615355-200615609	CVB5_5Y1,CVB5_5Y2,CVB5_RD3,Con_5Y1,Con_5Y2,Con_5Y3	2,5,4,3,2,7	60,40,304,59,92,48	KIF14
hsa_circ_0004524	chr3	138570317	138572932	-	2615	470	ENSG00000114107;	exon:138570318-138570498,exon:138571266-138571356,exon:138572859-138572932	CVB5_5Y1,CVB5_5Y2,CVB5_5Y3,CVB5_RD1,CVB5_RD2,CVB5_RD3,Con_5Y1,Con_5Y3,Con_RD1,Con_RD2,Con_RD3	7,8,8,7,29,8,7,14,16,33,19	189,174,226,80,326,386,262,193,423,400,338	CEP70
hsa_circ_0004527	chr5	170878096	170924550	+	46454	1450	ENSG00000204764;	exon:170878097-170878243,exon:170881806-170881896,exon:170924357-170924550	CVB5_5Y1,CVB5_RD2,Con_5Y3,Con_RD1,Con_RD2	2,12,3,9,8	67,42,91,106,101	RANBP17
hsa_circ_0004531	chr1	230943805	230961303	-	17498	401	ENSG00000143643;	exon:230943806-230943898,exon:230961209-230961303	CVB5_RD3,Con_5Y1,Con_RD1,Con_RD2	10,2,13,5	83,49,84,89	TTC13
hsa_circ_0004539	chr5	78509783	78510398	-	615	615	ENSG00000145685;	exon:78509784-78510398	CVB5_5Y3,Con_5Y3,Con_RD1,Con_RD2	3,4,23,28	41,32,166,194	LHFPL2
hsa_circ_0004543	chr22	37687909	37688992	+	1083	298	ENSG00000273899;ENSG00000100101;	exon:37687910-37688015,exon:37688312-37688360,exon:37688850-37688992	CVB5_5Y1,CVB5_5Y2,CVB5_5Y3,CVB5_RD2,Con_5Y1,Con_5Y2,Con_5Y3	6,9,5,7,21,18,14	2.73239e+20	NOL12;Z83844.1
hsa_circ_0004546	chr19	45368629	45369147	-	518	255	ENSG00000104884;	exon:45368630-45368743,exon:45368930-45369147	CVB5_5Y2,Con_RD2	2,6	201161	ERCC2
hsa_circ_0004549	chrX	134473358	134493590	+	20232	458	ENSG00000165704;	exon:134473359-134473465,exon:134475181-134475364	CVB5_5Y1,CVB5_5Y2,CVB5_5Y3,CVB5_RD2,Con_5Y1,Con_5Y2,Con_5Y3,Con_RD1	4,8,6,6,3,12,6,4	61,86,92,697,108,141,100,1179	HPRT1
hsa_circ_0004552	chr19	10904950	10909207	+	4257	338	ENSG00000142453;	exon:10904951-10905076	CVB5_5Y1,CVB5_5Y3,Con_5Y1,Con_5Y2,Con_RD1	2,4,11,5,6	179224218241284	CARM1
hsa_circ_0004553	chr9	112252677	112297916	-	45239	678	ENSG00000119314;	exon:112252678-112252788,exon:112297841-112297916	CVB5_RD2,CVB5_RD3,Con_5Y1,Con_RD1	6,20,2,9	161917175341735	PTBP3
hsa_circ_0004556	chr6	167022408	167024894	+	2486	340	ENSG00000213066;ENSG00000272980;	exon:167022409-167022635,exon:167024782-167024894	CVB5_5Y2,Con_5Y1,Con_5Y3,Con_RD1,Con_RD2	2,2,4,4,4	190190151296297	FGFR1OP;Z94721.2
hsa_circ_0004557	chr4	84702352	84709347	-	6995	554	ENSG00000163625;	exon:84702353-84702506,exon:84704338-84704444,exon:84709293-84709347	Con_RD2	5	249	WDFY3
hsa_circ_0004558	chr6	167022408	167033971	+	11563	546	ENSG00000213066;ENSG00000272980;	exon:167022409-167022635,exon:167024782-167024894,exon:167032603-167032642,exon:167033875-167033971	CVB5_5Y1,CVB5_5Y3,CVB5_RD2,CVB5_RD3,Con_5Y1,Con_5Y2,Con_RD2,Con_RD3	8,5,14,11,2,3,18,25	1.40168e+23	FGFR1OP;Z94721.2
hsa_circ_0004565	chr3	149846010	149902162	+	56152	516	ENSG00000082996;	exon:149846011-149846140,exon:149901771-149901854,exon:149902072-149902162	CVB5_5Y2,CVB5_5Y3,CVB5_RD1,Con_5Y1,Con_5Y2,Con_5Y3,Con_RD1,Con_RD2,Con_RD3	5,4,13,4,6,6,13,22,14	154,147,57,181,263,157,178,236,123	RNF13
hsa_circ_0004566	chr16	89418283	89422305	-	4022	4022	ENSG00000167522;	intron:89418284-89418368,intron:89422162-89422305	CVB5_5Y1,CVB5_5Y2,CVB5_5Y3,CVB5_RD3,Con_5Y1,Con_5Y2,Con_5Y3,Con_RD1,Con_RD2,Con_RD3	17,17,15,13,15,22,18,9,12,17	96,155,179,45,99,162,103,36,50,45	ANKRD11
hsa_circ_0004568	chr10	73536268	73539593	-	3325	319	ENSG00000166348;	exon:73536269-73536437,exon:73539444-73539593	CVB5_5Y1,CVB5_5Y3,CVB5_RD2,Con_5Y1,Con_5Y2	2,2,7,3,4	34,51,79,42,84	USP54
hsa_circ_0004573	chr1	183114530	183115637	+	1107	307	ENSG00000135862;	exon:183114531-183114719,exon:183115520-183115637	CVB5_5Y1,Con_RD1	4,5	1321609	LAMC1
hsa_circ_0004576	chr17	66687110	66689047	+	1937	389	ENSG00000154229;	exon:66687111-66687267,exon:66688302-66688436,exon:66688951-66689047	Con_RD1	4	100	PRKCA
hsa_circ_0004582	chr7	24620051	24650712	+	30661	822	ENSG00000105926;	exon:24620052-24620187,exon:24623666-24623784	CVB5_5Y2,CVB5_RD2,Con_5Y1,Con_5Y2,Con_5Y3,Con_RD2	2,3,7,4,4,4	77,176,98,129,80,210	MPP6
hsa_circ_0004587	chr6	158573419	158589782	+	16363	484	ENSG00000146433;	exon:158573420-158573523,exon:158580940-158580995,exon:158583954-158584044,exon:158585304-158585425,exon:158589672-158589782	CVB5_5Y1,CVB5_5Y2,CVB5_5Y3,CVB5_RD1,CVB5_RD2,CVB5_RD3,Con_5Y1,Con_5Y2,Con_5Y3,Con_RD1,Con_RD2,Con_RD3	16,14,23,47,75,71,13,29,9,123,128,43	1.93241e+35	TMEM181
hsa_circ_0004592	chr8	98706466	98707311	-	845	333	ENSG00000104375;	exon:98706467-98706634,exon:98707147-98707311	CVB5_5Y1,CVB5_5Y2,CVB5_5Y3,CVB5_RD1,CVB5_RD2,CVB5_RD3,Con_5Y1,Con_5Y2,Con_5Y3,Con_RD1,Con_RD2,Con_RD3	34,34,29,8,21,24,54,70,53,37,58,33	2.25246e+35	STK3
hsa_circ_0004593	chr11	77624962	77629899	-	4937	347	ENSG00000074201;	exon:77624963-77625070,exon:77625717-77625818,exon:77629763-77629899	CVB5_5Y1,CVB5_5Y2,CVB5_5Y3,Con_5Y1,Con_5Y2,Con_5Y3,Con_RD1	6,3,5,8,7,10,7	5.66633e+23	CLNS1A
hsa_circ_0004594	chr19	6230569	6270759	-	40190	408	ENSG00000130382;	exon:6230570-6230713,exon:6262228-6262310	CVB5_5Y1,CVB5_5Y2,CVB5_5Y3,Con_5Y1,Con_5Y2,Con_5Y3,Con_RD1,Con_RD2	8,8,5,9,11,8,7,3	74,110,106,93,113,58,19,32	MLLT1
hsa_circ_0004595	chr1	236178413	236183906	+	5493	502	ENSG00000077585;	exon:236183778-236183906	Con_5Y1,Con_RD1,Con_RD2	3,7,2	91,23,34	GPR137B
hsa_circ_0004606	chr10	70702311	70708778	+	6467	348	ENSG00000138316;	exon:70702312-70702468	CVB5_5Y1,CVB5_5Y2,CVB5_5Y3,Con_5Y1,Con_5Y2,Con_5Y3,Con_RD2	9,9,7,11,12,12,4	68,78,81,162,205,105,12	ADAMTS14
hsa_circ_0004608	chr5	41927012	41929917	+	2905	457	ENSG00000151876;	exon:41927013-41927248,exon:41929697-41929917	CVB5_RD3,Con_RD1	6,7	92175	FBXO4
hsa_circ_0004615	chr3	47086194	47106120	-	19926	682	ENSG00000181555;	exon:47103346-47103423,exon:47105997-47106120	Con_RD2	2	139	SETD2
hsa_circ_0004617	chr1	159918762	159920537	-	1775	665	ENSG00000158710;	exon:159918763-159918941	CVB5_5Y3,Con_5Y1,Con_5Y2,Con_RD2	4,8,7,11	3374325152712	TAGLN2
hsa_circ_0004623	chr14	61720381	61727655	+	7274	738	ENSG00000100644;	exon:61720382-61720572,exon:61727453-61727655	CVB5_RD3,Con_RD1	5,4	356459	HIF1A
hsa_circ_0004628	chr1	41113282	41117010	-	3728	333	ENSG00000010803;	exon:41113283-41113526,exon:41116922-41117010	CVB5_5Y1,CVB5_5Y2,CVB5_5Y3,CVB5_RD2,CVB5_RD3,Con_5Y1,Con_5Y2,Con_5Y3,Con_RD1,Con_RD2,Con_RD3	5,6,6,17,4,5,14,7,24,4,7	36,36,51,233,199,71,69,43,284,277,243	SCMH1
hsa_circ_0004629	chr5	113082859	113085310	-	2451	386	ENSG00000171444;	exon:113082860-113083008,exon:113084101-113084190,exon:113085164-113085310	CVB5_5Y1,CVB5_5Y2,Con_5Y1,Con_5Y2,Con_5Y3,Con_RD3	2,7,4,2,2,8	113,101,147,163,99,55	MCC
hsa_circ_0004630	chr10	12081471	12094271	+	12800	1204	ENSG00000181192;	exon:12094073-12094271	CVB5_5Y1,CVB5_RD2,Con_RD1,Con_RD2,Con_RD3	2,15,7,4,4	79,79,148,166,114	DHTKD1
hsa_circ_0004631	chr3	3137259	3140648	+	3389	333	ENSG00000072756;	exon:3137260-3137453,exon:3140510-3140648	CVB5_5Y1,CVB5_5Y3,CVB5_RD1,CVB5_RD3,Con_5Y1,Con_5Y2,Con_5Y3,Con_RD2,Con_RD3	5,4,9,3,17,10,13,3,11	3.35309e+26	TRNT1
hsa_circ_0004648	chr20	49135832	49166285	-	30453	693	ENSG00000124214;	exon:49135833-49135931	CVB5_5Y2,Con_5Y2,Con_RD2,Con_RD3	2,2,4,8	147267134123	STAU1
hsa_circ_0004657	chr12	1104749	1116033	+	11284	483	ENSG00000082805;	exon:1104750-1104824,exon:1115866-1116033	CVB5_5Y1,CVB5_5Y2,CVB5_5Y3,Con_5Y2,Con_5Y3,Con_RD2	3,2,2,12,4,4	45,67,101,123,75,14	ERC1
hsa_circ_0004665	chr2	15504144	15539356	-	35212	575	ENSG00000151779;	exon:15536418-15536551,exon:15539223-15539356	CVB5_5Y1,CVB5_RD2,Con_5Y1	3,6,2	87169181	NBAS
hsa_circ_0004669	chr4	48684672	48687160	-	2488	2488	ENSG00000075539;	intron:48684673-48684795,intron:48687048-48687160	Con_5Y3,Con_RD2	2,2	54176	FRYL
hsa_circ_0004670	chr7	73459535	73470483	-	10948	839	ENSG00000009954;	exon:73459536-73459718,exon:73470345-73470483	CVB5_5Y1,CVB5_5Y2,CVB5_5Y3,CVB5_RD1,Con_5Y1,Con_5Y2,Con_5Y3,Con_RD1,Con_RD2,Con_RD3	3,6,5,7,13,9,7,9,6,7	351,419,418,35,469,564,365,85,84,68	BAZ1B
hsa_circ_0004671	chr7	17868406	17897446	-	29040	825	ENSG00000071189;	exon:17868407-17868490,exon:17873528-17873616,exon:17875480-17875581,exon:17897334-17897446	CVB5_5Y1,CVB5_5Y2,CVB5_5Y3,CVB5_RD1,CVB5_RD2,CVB5_RD3,Con_5Y1,Con_5Y2,Con_RD1,Con_RD2,Con_RD3	5,6,8,14,41,18,6,6,27,28,11	2.03214e+32	SNX13
hsa_circ_0004672	chr11	9420410	9425262	+	4852	609	ENSG00000205339;	exon:9420411-9420505	CVB5_5Y2,Con_5Y1,Con_5Y2,Con_RD1,Con_RD2	6,4,4,24,3	3.98488e+16	IPO7
hsa_circ_0004682	chr16	22349278	22349849	-	571	314	ENSG00000140743;	exon:22349279-22349443,exon:22349701-22349849	CVB5_5Y1,CVB5_5Y2,CVB5_5Y3,CVB5_RD2,Con_5Y1,Con_5Y2,Con_5Y3	7,7,4,4,10,11,9	1.08137e+20	CDR2
hsa_circ_0004687	chr5	6651841	6662966	+	11125	420	ENSG00000145545;	exon:6651842-6652008	Con_RD3	6	59	SRD5A1
hsa_circ_0004689	chr1	185214506	185231708	+	17202	469	ENSG00000116668;	exon:185214507-185214655,exon:185221849-185222036,exon:185231577-185231708	Con_5Y2,Con_RD2	3,5	62,87	SWT1
hsa_circ_0004692	chr3	47037665	47067118	-	29453	1290	ENSG00000181555;	exon:47037666-47037777,exon:47067070-47067118	CVB5_5Y1,CVB5_5Y2,CVB5_RD2,CVB5_RD3,Con_5Y1,Con_5Y2,Con_5Y3,Con_RD2	3,3,7,7,3,2,4,11	111,162,77,59,135,166,113,58	SETD2
hsa_circ_0004698	chr7	38207446	38219660	+	12214	707	ENSG00000010270;	exon:38219565-38219660	CVB5_RD2,Con_5Y1,Con_RD2,Con_RD3	6,4,16,10	89348013251153	STARD3NL
hsa_circ_0004705	chr3	14443623	14447816	+	4193	610	ENSG00000131389;	exon:14443624-14443863,exon:14447582-14447816	CVB5_5Y1,CVB5_5Y2,CVB5_5Y3,CVB5_RD3,Con_5Y1,Con_5Y2,Con_5Y3	5,2,5,15,8,9,6	1.73238e+20	SLC6A6
hsa_circ_0004709	chr1	35413971	35415714	+	1743	361	ENSG00000146463;	exon:35413972-35414083,exon:35415466-35415714	CVB5_5Y1,CVB5_5Y2,CVB5_5Y3,Con_5Y1,Con_5Y2,Con_5Y3,Con_RD2	4,6,2,7,12,8,5	2.0422e+20	ZMYM4
hsa_circ_0004711	chr13	41811224	41819386	-	8162	363	ENSG00000102763;	exon:41811225-41811340,exon:41816698-41816775,exon:41818766-41818859,exon:41819218-41819386	CVB5_5Y1,CVB5_5Y2,CVB5_5Y3,CVB5_RD2,CVB5_RD3,Con_5Y1,Con_5Y2,Con_5Y3,Con_RD1,Con_RD2,Con_RD3	3,2,3,10,17,15,9,5,7,5,29	103,95,86,255,265,101,125,109,188,238,165	VWA8
hsa_circ_0004714	chr13	49721954	49725501	-	3547	343	ENSG00000102753;	exon:49721955-49722124,exon:49722477-49722563,exon:49725416-49725501	Con_5Y3,Con_RD2	2,6	103968	KPNA3
hsa_circ_0004720	chr19	5039835	5047669	+	7834	485	ENSG00000127663;	exon:5039836-5040011,exon:5041137-5041251,exon:5047476-5047669	CVB5_5Y1,CVB5_RD2,Con_RD1,Con_RD2	2,19,3,20	92210151117	KDM4B
hsa_circ_0004724	chr17	59051213	59057054	-	5841	295	ENSG00000108395;	exon:59056875-59057054	Con_RD1	6	447	TRIM37
hsa_circ_0004726	chr2	85368685	85371562	+	2877	408	ENSG00000115459;	exon:85368686-85368754,exon:85369739-85369830,exon:85371086-85371209,exon:85371440-85371562	CVB5_5Y1,CVB5_5Y2,CVB5_5Y3,Con_5Y1,Con_5Y2,Con_5Y3,Con_RD2,Con_RD3	5,2,3,3,13,2,8,12	38,45,53,44,65,34,69,90	ELMOD3
hsa_circ_0004730	chr7	33146241	33155702	+	9461	339	ENSG00000122507;	exon:33146242-33146364,exon:33155638-33155702	CVB5_5Y1,CVB5_RD3,Con_RD2,Con_RD3	4,7,5,7	36,67,92,63	BBS9
hsa_circ_0004738	chr5	171240927	171242820	+	1893	354	ENSG00000204764;	exon:171240928-171241142,exon:171242682-171242820	CVB5_5Y3,Con_RD1,Con_RD2	4,4,3	43,22,43	RANBP17
hsa_circ_0004752	chr1	42773562	42775479	+	1917	490	ENSG00000164008;ENSG00000283580;	exon:42773563-42773649	CVB5_RD2,Con_5Y1,Con_RD2	8,4,3	92191116	C1orf50;AC098484.3
hsa_circ_0004755	chr7	157220688	157231327	+	10639	567	ENSG00000009335;	exon:157231080-157231327	CVB5_RD2,Con_5Y1,Con_5Y2,Con_RD3	4,6,3,3	562448549524	UBE3C
hsa_circ_0004763	chr5	138424074	138425582	+	1508	439	ENSG00000120733;	exon:138424075-138424341,exon:138425411-138425582	CVB5_5Y1,CVB5_5Y3,CVB5_RD3,Con_5Y2,Con_5Y3	2,3,6,7,3	244297260392277	KDM3B
hsa_circ_0004767	chr17	4066446	4072756	-	6310	564	ENSG00000074755;	exon:4071339-4071446,exon:4072608-4072756	CVB5_RD2,Con_RD2,Con_RD3	13,11,6	325254204	ZZEF1
hsa_circ_0004769	chr10	127031649	127043164	+	11515	577	ENSG00000150760;	exon:127031650-127031753,exon:127042625-127042714,exon:127043064-127043164	Con_RD1	4	457	DOCK1
hsa_circ_0004771	chr21	15014343	15043574	-	29231	203	ENSG00000180530;	exon:15014344-15014466,exon:15015145-15015225,exon:15043495-15043574	CVB5_5Y1,CVB5_RD1,CVB5_RD2,CVB5_RD3,Con_5Y1,Con_5Y2,Con_RD1,Con_RD2,Con_RD3	5,16,18,4,8,2,26,35,30	47,188,387,368,53,53,489,439,377	NRIP1
hsa_circ_0004776	chr2	189791789	189805754	+	13965	438	ENSG00000064933;	exon:189791790-189791941,exon:189795769-189795951,exon:189805652-189805754	CVB5_5Y1,CVB5_5Y2,CVB5_5Y3,CVB5_RD1,CVB5_RD2,CVB5_RD3,Con_5Y2,Con_RD1,Con_RD2,Con_RD3	3,2,7,13,10,12,6,12,12,27	1.84235e+29	PMS1
hsa_circ_0004780	chr4	150588047	150599131	-	11084	442	ENSG00000198589;	exon:150588048-150588184,exon:150590713-150590859	CVB5_5Y2,CVB5_5Y3,CVB5_RD3,Con_5Y1,Con_5Y2,Con_5Y3,Con_RD2	3,3,2,3,7,4,5	3.32338e+20	LRBA
hsa_circ_0004788	chr3	78938600	78938927	-	327	327	ENSG00000169855;	exon:78938601-78938927	CVB5_RD1,CVB5_RD2,CVB5_RD3,Con_RD1	6,14,10,9	277525648463	ROBO1
hsa_circ_0004791	chr16	47497398	47547548	+	50150	634	ENSG00000102893;	exon:47497399-47497488,exon:47499756-47499894,exon:47547433-47547548	CVB5_5Y1,CVB5_5Y3,CVB5_RD2,CVB5_RD3,Con_5Y1,Con_5Y2,Con_5Y3,Con_RD1,Con_RD2,Con_RD3	5,3,13,17,7,10,4,11,18,11	1.01105e+29	PHKB
hsa_circ_0004793	chr9	122285168	122291840	+	6672	211	ENSG00000148187;	exon:122286039-122286166,exon:122291749-122291840	CVB5_5Y1,CVB5_5Y2,Con_RD2	2,4,7	76,77,257	MRRF
hsa_circ_0004803	chr4	2490336	2500738	+	10402	361	ENSG00000063978;	exon:2490337-2490502,exon:2500659-2500738	CVB5_5Y1,CVB5_5Y2,CVB5_5Y3,Con_5Y1,Con_5Y2,Con_5Y3,Con_RD2,Con_RD3	3,9,6,11,11,14,9,15	2.4935e+23	RNF4
hsa_circ_0004805	chr17	4282797	4307123	-	24326	504	ENSG00000132388;	exon:4282798-4282921,exon:4307021-4307123	CVB5_5Y2,CVB5_5Y3,CVB5_RD1,CVB5_RD2,CVB5_RD3,Con_5Y1,Con_5Y2,Con_RD1,Con_RD2,Con_RD3	7,5,19,9,16,8,4,14,27,18	2.67266e+34	UBE2G1
hsa_circ_0004811	chr22	28694031	28695873	-	1842	366	ENSG00000183765;	exon:28694032-28694117	CVB5_5Y1,CVB5_5Y2,CVB5_5Y3,Con_5Y2,Con_5Y3,Con_RD1,Con_RD2,Con_RD3	4,5,5,14,5,7,4,2	96,101,128,179,89,626,696,465	CHEK2
hsa_circ_0004813	chr2	171046173	171050174	-	4001	437	ENSG00000198586;	exon:171046174-171046362,exon:171049814-171049950,exon:171050064-171050174	CVB5_5Y3,CVB5_RD2,CVB5_RD3,Con_5Y1,Con_5Y3	2,2,10,3,3	25,58,38,18,29	TLK1
hsa_circ_0004815	chr12	42351884	42398994	+	47110	837	ENSG00000134283;	exon:42351885-42352049	CVB5_5Y2,CVB5_5Y3,CVB5_RD3,Con_5Y1,Con_5Y2,Con_RD2	2,7,7,3,4,4	3.20326e+17	PPHLN1
hsa_circ_0004820	chr2	183128286	183130545	+	2259	299	ENSG00000163002;	exon:183128287-183128457,exon:183130418-183130545	CVB5_5Y1,CVB5_5Y2,CVB5_5Y3,CVB5_RD2,CVB5_RD3,Con_5Y1,Con_5Y2,Con_5Y3,Con_RD1,Con_RD2,Con_RD3	13,7,5,6,21,9,11,8,21,5,21	1.24157e+32	NUP35
hsa_circ_0004821	chr2	222900673	222909150	+	8477	525	ENSG00000123983;	exon:222900674-222900780,exon:222908733-222909150	CVB5_5Y2,CVB5_5Y3,Con_5Y1,Con_5Y2,Con_5Y3,Con_RD1	10,2,2,7,4,18	5.33573e+17	ACSL3
hsa_circ_0004822	chr9	4286037	4286435	-	398	398	ENSG00000107249;	exon:4286038-4286435	CVB5_5Y2,CVB5_5Y3,CVB5_RD2,Con_5Y1,Con_5Y2,Con_RD2	4,3,11,2,3,2	27,27,62,42,46,62	GLIS3
hsa_circ_0004825	chr9	99915177	99928843	+	13666	251	ENSG00000136874;	exon:99915178-99915362,exon:99928778-99928843	CVB5_5Y2,CVB5_RD2,Con_5Y1,Con_5Y2,Con_5Y3,Con_RD1,Con_RD2	4,7,5,3,3,4,4	1.27111e+20	STX17
hsa_circ_0004829	chr14	31112415	31114340	-	1925	660	ENSG00000092148;	exon:31112416-31112543,exon:31113104-31113189,exon:31114286-31114340	CVB5_5Y1,Con_RD3	2,17	367,29	HECTD1
hsa_circ_0004830	chr9	111922848	111931357	+	8509	584	ENSG00000148154;	exon:111924777-111924878,exon:111931271-111931357	CVB5_RD2	3	2573	UGCG
hsa_circ_0004832	chr17	30607551	30610942	+	3391	301	ENSG00000214719;	exon:30607552-30607665,exon:30608430-30608562,exon:30610889-30610942	CVB5_5Y3,Con_5Y1,Con_5Y2,Con_5Y3,Con_RD1	3,5,6,4,10	106,109,159,88,157	AC005562.1
hsa_circ_0004833	chr16	18797924	18798834	-	910	254	ENSG00000260342;ENSG00000170540;	exon:18797925-18798044,exon:18798701-18798834	CVB5_5Y1,CVB5_5Y2,CVB5_5Y3,Con_5Y1,Con_5Y2,Con_5Y3,Con_RD1	5,11,2,4,7,2,8	3.22349e+20	AC138811.2;ARL6IP1
hsa_circ_0004836	chr2	20307977	20333063	-	25086	6586	ENSG00000055917;	exon:20307978-20308071,exon:20332967-20333063	CVB5_5Y2,CVB5_5Y3,Con_5Y2,Con_5Y3,Con_RD1,Con_RD2	2,5,4,4,12,8	1.76155e+17	PUM2
hsa_circ_0004843	chr12	56603358	56605327	-	1969	786	ENSG00000076108;	exon:56603359-56603418	CVB5_5Y1,CVB5_5Y2,CVB5_5Y3,CVB5_RD2,Con_5Y1,Con_5Y2,Con_RD1,Con_RD2	5,9,2,7,11,8,6,7	127,142,120,108,78,124,101,92	BAZ2A
hsa_circ_0004846	chr14	54702061	54702580	+	519	519	ENSG00000020577;	exon:54702062-54702580	CVB5_5Y1,Con_5Y2,Con_5Y3,Con_RD2	3,6,3,5	70,77,49,117	SAMD4A
hsa_circ_0004849	chr1	213077695	213117410	+	39715	331	ENSG00000136643;	exon:213077696-213077816,exon:213104454-213104569,exon:213108169-213108237,exon:213117317-213117410	CVB5_5Y1,CVB5_5Y2,CVB5_5Y3,CVB5_RD2,CVB5_RD3,Con_5Y1,Con_5Y2,Con_5Y3,Con_RD1,Con_RD2	17,8,11,35,6,10,16,11,36,25	1.10117e+29	RPS6KC1
hsa_circ_0004864	chr18	23234607	23237245	+	2638	358	ENSG00000134508;	exon:23234608-23234704,exon:23235895-23236051,exon:23237142-23237245	CVB5_RD2,CVB5_RD3,Con_RD1,Con_RD2	3,13,7,13	109158108107	CABLES1
hsa_circ_0004870	chr20	35714184	35725155	-	10971	680	ENSG00000131051;	exon:35714185-35714389	CVB5_5Y1,CVB5_5Y2,CVB5_5Y3,CVB5_RD2,Con_5Y1,Con_5Y2,Con_5Y3,Con_RD2,Con_RD3	27,23,18,7,26,25,15,8,4	4.46449e+26	RBM39
hsa_circ_0004872	chr22	21799011	21807846	-	8835	490	ENSG00000100030;	exon:21799012-21799128,exon:21807664-21807846	CVB5_5Y1,CVB5_5Y2,CVB5_5Y3,CVB5_RD3,Con_5Y1,Con_5Y2,Con_5Y3,Con_RD2	3,3,7,9,4,4,4,9	3.2338e+23	MAPK1
hsa_circ_0004873	chr5	41794002	41807438	-	13436	516	ENSG00000083720;	exon:41794003-41794078,exon:41801022-41801070,exon:41803069-41803163,exon:41805567-41805681,exon:41807331-41807438	CVB5_5Y1,CVB5_5Y2,CVB5_RD1,CVB5_RD2,Con_5Y1,Con_5Y2,Con_RD1,Con_RD2	5,2,8,6,5,6,3,5	220,233,22,125,332,360,208,204	OXCT1
hsa_circ_0004874	chr4	185247293	185267155	+	19862	662	ENSG00000109762;	exon:185247294-185247378,exon:185255683-185255742,exon:185266969-185267155	CVB5_5Y1,CVB5_5Y2,CVB5_5Y3,CVB5_RD2,CVB5_RD3,Con_5Y1,Con_5Y2,Con_5Y3,Con_RD1,Con_RD2	8,17,9,27,18,9,12,10,26,27	43,48,55,59,83,61,78,48,78,91	SNX25
hsa_circ_0004879	chr1	223759269	223772239	+	12970	762	ENSG00000162909;	exon:223759270-223759481,exon:223771809-223771925,exon:223772181-223772239	Con_5Y2,Con_5Y3,Con_RD1	4,5,13	16671077970	CAPN2
hsa_circ_0004882	chr10	95637092	95643206	-	6114	470	ENSG00000059573;	exon:95637093-95637197	Con_5Y1,Con_RD2	2,11	757847	ALDH18A1
hsa_circ_0004884	chr3	52122378	52138302	-	15924	302	ENSG00000164087;	exon:52138169-52138302	Con_5Y1,Con_5Y2,Con_5Y3,Con_RD1,Con_RD2	4,4,2,2,4	139,113,99,175,205	POC1A
hsa_circ_0004887	chr20	56381432	56384324	-	2892	386	ENSG00000087586;	exon:56381433-56381571,exon:56384270-56384324	CVB5_5Y1,CVB5_5Y2,CVB5_5Y3,CVB5_RD2,Con_5Y1,Con_5Y2,Con_5Y3,Con_RD1,Con_RD2	5,6,7,10,10,14,5,14,4	27,22,30,345,39,38,27,404,398	AURKA
hsa_circ_0004888	chr2	169603641	169614724	+	11083	616	ENSG00000138398;	exon:169603642-169603694,exon:169614464-169614493,exon:169614585-169614724	CVB5_5Y2,CVB5_5Y3,CVB5_RD1,CVB5_RD2,CVB5_RD3,Con_5Y1,Con_5Y2,Con_5Y3,Con_RD1,Con_RD2,Con_RD3	6,5,10,28,9,2,3,4,31,21,7	345,335,36,58,62,373,397,275,66,98,83	PPIG
hsa_circ_0004889	chr15	57091788	57095163	+	3375	3375	ENSG00000140262;	intron:57091789-57091891,intron:57095077-57095163	CVB5_5Y1,CVB5_5Y2,CVB5_5Y3,Con_5Y2,Con_5Y3,Con_RD1,Con_RD2	5,6,2,5,5,6,3	96,128,150,181,120,93,77	TCF12
hsa_circ_0004901	chr12	98677424	98686873	+	9449	511	ENSG00000120868;	exon:98686748-98686873	Con_5Y3,Con_RD1,Con_RD2	3,6,3	85299216	APAF1
hsa_circ_0004908	chr6	83018972	83044659	-	25687	645	ENSG00000118420;	exon:83018973-83019136,exon:83044428-83044659	CVB5_5Y1,CVB5_5Y2,CVB5_5Y3,CVB5_RD2,CVB5_RD3,Con_5Y1,Con_5Y2,Con_5Y3,Con_RD1,Con_RD2,Con_RD3	13,11,8,16,9,8,11,6,10,24,16	47,77,90,145,116,84,95,58,207,182,149	UBE3D
hsa_circ_0004912	chr3	52412810	52414587	+	1777	255	ENSG00000010318;	exon:52412811-52412920,exon:52413996-52414048,exon:52414496-52414587	CVB5_RD2,Con_5Y1,Con_5Y2,Con_5Y3,Con_RD2	5,3,4,2,5	111,28,46,19,161	PHF7
hsa_circ_0004920	chr2	208285725	208288818	+	3093	298	ENSG00000115020;	exon:208285726-208285933,exon:208288729-208288818	CVB5_5Y3,CVB5_RD1,CVB5_RD3,Con_5Y1,Con_RD1	3,6,3,3,9	129198287133316	PIKFYVE
hsa_circ_0004924	chr2	241403827	241418109	+	14282	588	ENSG00000006607;	exon:241403828-241403932,exon:241404799-241404841,exon:241407537-241407615,exon:241417962-241418109	CVB5_5Y1,CVB5_RD2,CVB5_RD3,Con_5Y2,Con_RD1,Con_RD2,Con_RD3	4,27,16,3,29,32,11	46,126,145,99,138,120,99	FARP2
hsa_circ_0004926	chr20	62854015	62860308	-	6293	733	ENSG00000101190;	exon:62854016-62854157	CVB5_5Y3,Con_5Y1,Con_RD1,Con_RD2	4,4,3,4	159172444509	TCFL5
hsa_circ_0004927	chr1	173992754	173993135	-	381	381	ENSG00000135870;	exon:173992755-173993135	CVB5_5Y1,CVB5_5Y2,CVB5_5Y3,CVB5_RD2,CVB5_RD3,Con_5Y1,Con_5Y2,Con_5Y3,Con_RD1,Con_RD2	4,6,5,21,16,6,3,2,19,16	1.19168e+29	RC3H1
hsa_circ_0004929	chr4	88038250	88052158	+	13908	873	ENSG00000118762;	exon:88046794-88046870,exon:88051991-88052158	CVB5_5Y3,CVB5_RD2,Con_RD1	3,4,9	71100108	PKD2
hsa_circ_0004931	chr17	819438	826078	-	6640	460	ENSG00000167693;	exon:819439-819545,exon:822357-822457	Con_5Y1,Con_5Y2,Con_RD1,Con_RD2	4,7,2,5	582727252184	NXN
hsa_circ_0004936	chr13	48077152	48090418	-	13266	674	ENSG00000136146;	exon:48077153-48077311,exon:48090352-48090418	CVB5_5Y2,CVB5_5Y3,CVB5_RD1,Con_5Y1,Con_5Y2,Con_RD1,Con_RD2,Con_RD3	4,5,8,3,4,6,8,18	3.77345e+23	MED4
hsa_circ_0004938	chr2	24554388	24584560	+	30172	30172	ENSG00000084676;	exon:24556015-24556055,exon:24564295-24564430,exon:24584476-24584560	CVB5_RD3,Con_5Y1,Con_5Y2	7,2,3	46,16,24	NCOA1
hsa_circ_0004949	chr1	31005852	31007102	-	1250	288	ENSG00000134644;	exon:31005853-31006031,exon:31006994-31007102	CVB5_5Y1,CVB5_5Y2,CVB5_5Y3,CVB5_RD3,Con_5Y1,Con_5Y2,Con_5Y3,Con_RD1,Con_RD2,Con_RD3	6,8,6,13,5,9,4,7,7,12	4.34541e+29	PUM1
hsa_circ_0004951	chr15	50643339	50663046	-	19707	532	ENSG00000092439;	exon:50648687-50648885,exon:50657781-50657819,exon:50662967-50663046	Con_5Y3,Con_RD2	3,2	299228	TRPM7
hsa_circ_0004956	chr19	34431860	34438766	+	6906	359	ENSG00000126261;	exon:34438645-34438766	CVB5_5Y1,CVB5_5Y2,CVB5_5Y3,Con_5Y1,Con_5Y2,Con_5Y3,Con_RD2	3,8,7,2,8,5,5	3.45348e+20	UBA2
hsa_circ_0004961	chr7	2229983	2230727	-	744	339	ENSG00000286192;	exon:2229984-2230143,exon:2230545-2230727	CVB5_5Y1,CVB5_5Y2,CVB5_5Y3,CVB5_RD1,CVB5_RD2,CVB5_RD3,Con_5Y1,Con_5Y2,Con_5Y3,Con_RD1,Con_RD2	5,2,9,10,3,22,10,11,3,19,11	129,130,116,40,94,85,137,159,83,96,74	--
hsa_circ_0004968	chr3	98881539	98881767	-	228	228	ENSG00000057019;	exon:98881540-98881767	CVB5_5Y1,CVB5_5Y2,CVB5_5Y3,Con_5Y1,Con_5Y2,Con_5Y3,Con_RD2	26,33,20,17,46,19,2	2.28226e+27	DCBLD2
hsa_circ_0004973	chr6	73480674	73482244	+	1570	456	ENSG00000135297;	exon:73480675-73480805,exon:73482040-73482244	CVB5_5Y1,CVB5_5Y2,CVB5_5Y3,Con_5Y1,Con_5Y2,Con_5Y3,Con_RD1,Con_RD2,Con_RD3	3,2,6,5,6,5,2,13,5	91,88,113,150,166,91,345,344,256	MTO1
hsa_circ_0004977	chr10	70844472	70859499	+	15027	588	ENSG00000166224;	exon:70844473-70844638,exon:70851143-70851210	CVB5_5Y1,CVB5_5Y2,Con_5Y1,Con_5Y2,Con_RD2	3,4,2,4,3	416,467,525,587,59	SGPL1
hsa_circ_0004979	chr18	76849525	76851939	+	2414	308	ENSG00000130856;	exon:76849526-76849668,exon:76851775-76851939	CVB5_5Y1,CVB5_5Y2,CVB5_5Y3,CVB5_RD1,CVB5_RD2,CVB5_RD3,Con_5Y1,Con_5Y2,Con_5Y3,Con_RD1,Con_RD2,Con_RD3	12,14,13,4,21,33,15,27,16,7,16,17	55,75,91,18,52,53,59,76,51,51,46,70	ZNF236
hsa_circ_0004981	chr1	202755270	202764145	-	8875	827	ENSG00000117139;	exon:202755271-202755452,exon:202762699-202762808,exon:202764049-202764145	CVB5_RD2	11	460	KDM5B
hsa_circ_0004985	chr12	45891779	45893721	+	1942	441	ENSG00000189079;	exon:45893420-45893543,exon:45893630-45893721	CVB5_RD2,CVB5_RD3,Con_5Y1,Con_RD1,Con_RD2	3,10,3,5,2	138225139189219	ARID2
hsa_circ_0004991	chr15	85521427	85533880	+	12453	445	ENSG00000170776;	exon:85521428-85521575,exon:85533584-85533880	CVB5_RD2,Con_5Y3,Con_RD2	6,3,9	88,172,91	AKAP13
hsa_circ_0004994	chr20	35366556	35384133	-	17577	335	ENSG00000101019;	exon:35374184-35374256,exon:35381918-35382025,exon:35384038-35384133	CVB5_5Y1,CVB5_5Y2,CVB5_5Y3,CVB5_RD2,CVB5_RD3,Con_5Y1,Con_5Y2,Con_5Y3,Con_RD1	6,8,12,3,10,10,13,5,12	2.44298e+26	UQCC1
hsa_circ_0004995	chr10	884446	890829	-	6383	5249	ENSG00000107929;	intron:884447-884506,intron:890584-890829	CVB5_5Y1,CVB5_5Y3,Con_5Y1,Con_5Y2,Con_RD2	2,3,3,6,6	110,107,97,135,226	LARP4B
hsa_circ_0004996	chr1	179131310	179133374	-	2064	234	ENSG00000143322;	exon:179131311-179131481,exon:179133312-179133374	CVB5_5Y3,Con_RD3	3,18	100116	ABL2
hsa_circ_0004999	chr6	99464603	99468618	-	4015	375	ENSG00000123552;	exon:99466672-99466763,exon:99468537-99468618	CVB5_5Y1,CVB5_5Y2,CVB5_RD2,Con_5Y1,Con_5Y2	2,3,7,3,2	75,112,62,139,139	USP45
hsa_circ_0005003	chr2	235740962	235750488	+	9526	363	ENSG00000157985;	exon:235740963-235741048,exon:235750354-235750488	CVB5_5Y3,CVB5_RD2,Con_5Y1,Con_5Y2,Con_RD1	3,4,2,3,2	70,241,86,103,217	AGAP1
hsa_circ_0005006	chr7	155763808	155774647	+	10839	488	ENSG00000184863;	exon:155774559-155774647	CVB5_5Y3,Con_5Y1,Con_5Y2,Con_5Y3,Con_RD1,Con_RD2	3,4,4,5,12,3	84,73,84,48,40,63	RBM33
hsa_circ_0005009	chr3	179413411	179426242	-	12831	741	ENSG00000114450;	exon:179420889-179420927,exon:179426144-179426242	Con_RD2,Con_RD3	8,8	814612	GNB4
hsa_circ_0005013	chr8	26581968	26583983	+	2015	274	ENSG00000092964;	exon:26581969-26582057,exon:26583799-26583983	CVB5_5Y3,Con_5Y2,Con_RD2	2,2,2	164306629	DPYSL2
hsa_circ_0005019	chr15	101235081	101235577	-	496	496	ENSG00000131873;	exon:101235082-101235577	CVB5_5Y1,CVB5_5Y2,CVB5_5Y3,CVB5_RD3,Con_5Y1,Con_5Y2,Con_5Y3,Con_RD1,Con_RD2,Con_RD3	6,8,12,27,9,12,14,7,29,12	1.28132e+29	CHSY1
hsa_circ_0005027	chr11	129123445	129127305	-	3860	2588	ENSG00000134909;	intron:129123446-129123530,intron:129124803-129124894,intron:129127212-129127305	CVB5_5Y2,CVB5_RD2,CVB5_RD3,Con_5Y1,Con_5Y2,Con_RD2,Con_RD3	4,8,11,3,3,7,7	19,58,71,39,45,63,57	ARHGAP32
hsa_circ_0005029	chr2	26364301	26373629	+	9328	516	ENSG00000138018;	exon:26364302-26364370,exon:26364832-26364940,exon:26367146-26367220	CVB5_5Y3,CVB5_RD1,Con_5Y1,Con_5Y3	3,4,6,2	405259486397	SELENOI
hsa_circ_0005033	chr7	27629370	27632426	-	3056	213	ENSG00000106049;	exon:27632336-27632426	Con_RD3	6	374	HIBADH
hsa_circ_0005034	chr1	246327200	246355094	-	27894	367	ENSG00000185420;	exon:246327201-246327337,exon:246330480-246330537,exon:246335367-246335474,exon:246355031-246355094	Con_5Y1,Con_5Y2,Con_RD3	2,3,8	154205300	SMYD3
hsa_circ_0005035	chr15	98707561	98708107	+	546	546	ENSG00000140443;	exon:98707562-98708107	CVB5_RD2,Con_5Y1,Con_RD1	24,4,31	108,59,103	IGF1R
hsa_circ_0005044	chr11	36393845	36403378	+	9533	7521	ENSG00000135362;	exon:36403298-36403378	Con_RD1	8	16	PRR5L
hsa_circ_0005046	chr3	5170502	5174414	+	3912	388	ENSG00000134108;	exon:5170503-5170583	CVB5_5Y2,CVB5_5Y3,CVB5_RD1,CVB5_RD3,Con_5Y1,Con_5Y2,Con_5Y3,Con_RD1,Con_RD2,Con_RD3	3,4,5,12,6,5,6,2,10,8	56,39,129,230,62,53,44,184,176,199	ARL8B
hsa_circ_0005050	chr2	61485767	61490776	-	5009	621	ENSG00000082898;	exon:61490642-61490776	CVB5_5Y1,CVB5_5Y2,CVB5_5Y3,CVB5_RD3,Con_5Y1,Con_5Y2,Con_5Y3,Con_RD1,Con_RD2,Con_RD3	8,4,7,19,7,12,6,18,9,8	1.20414e+38	XPO1
hsa_circ_0005060	chr8	30786210	30799755	-	13545	852	ENSG00000104695;	exon:30786211-30786307,exon:30791197-30791315	CVB5_5Y3,CVB5_RD2,CVB5_RD3,Con_5Y2,Con_5Y3,Con_RD1,Con_RD2	3,11,3,8,3,10,6	3.88346e+20	PPP2CB
hsa_circ_0005061	chr6	158028755	158043399	+	14644	581	ENSG00000078269;	exon:158028756-158029026,exon:158043316-158043399	Con_RD1	4	400	SYNJ2
hsa_circ_0005065	chr15	67226900	67236820	-	9920	5375	ENSG00000103591;	exon:67226901-67226950	CVB5_RD3,Con_RD3	15,6	225261	AAGAB
hsa_circ_0005066	chr4	185258847	185267155	+	8308	577	ENSG00000109762;	exon:185258848-185259064	CVB5_5Y2,CVB5_5Y3,Con_5Y2,Con_RD2	2,2,3,7	47,57,83,108	SNX25
hsa_circ_0005067	chr1	31915890	31919658	-	3768	786	ENSG00000184007;	exon:31915891-31915987	CVB5_RD3,Con_RD2	5,18	316238	PTP4A2
hsa_circ_0005069	chr17	16171802	16194639	-	22837	505	ENSG00000141027;	exon:16194462-16194639	CVB5_RD3,Con_RD3	8,18	202170	NCOR1
hsa_circ_0005070	chr8	102329089	102345545	-	16456	590	ENSG00000104517;	exon:102329090-102329200,exon:102345396-102345545	Con_RD2	3	709	UBR5
hsa_circ_0005071	chr4	76130655	76132719	-	2064	346	ENSG00000138750;	exon:76130656-76130749,exon:76131230-76131284	CVB5_5Y2,Con_RD1,Con_RD3	3,9,6	2631257892	NUP54
hsa_circ_0005074	chr4	101080531	101099722	-	19191	571	ENSG00000138814;	exon:101080532-101080626,exon:101083186-101083263,exon:101099611-101099722	Con_5Y1,Con_RD2	4,5	670364	PPP3CA
hsa_circ_0005077	chr17	59731420	59773885	+	42465	740	ENSG00000062716;	exon:59731421-59731522,exon:59735338-59735473,exon:59737453-59737543,exon:59764971-59765138,exon:59773754-59773885	CVB5_5Y1,CVB5_5Y3,Con_5Y1,Con_5Y2,Con_5Y3,Con_RD2	3,4,9,16,4,19	3.64432e+17	VMP1
hsa_circ_0005085	chr2	9279316	9297445	+	18129	219	ENSG00000151693;	exon:9279317-9279389	CVB5_5Y1,CVB5_5Y3,CVB5_RD3,Con_5Y3,Con_RD1,Con_RD3	4,2,6,3,6,5	1.69206e+17	ASAP2
hsa_circ_0005090	chr1	245915529	245929937	-	14408	282	ENSG00000185420;	exon:245915530-245915640,exon:245927931-245928033,exon:245929870-245929937	CVB5_5Y1,CVB5_5Y2,CVB5_5Y3,Con_5Y1,Con_5Y2,Con_5Y3,Con_RD1,Con_RD3	2,6,3,6,4,6,5,11	60,71,79,127,145,111,306,204	SMYD3
hsa_circ_0005092	chr11	9429673	9431003	+	1330	290	ENSG00000205339;	exon:9429674-9429834,exon:9430875-9431003	CVB5_5Y1,CVB5_5Y2,CVB5_5Y3,CVB5_RD2,Con_5Y1,Con_5Y2,Con_5Y3,Con_RD1,Con_RD2,Con_RD3	21,23,16,8,23,34,15,23,20,20	28,50,44,94,75,56,46,116,151,233	IPO7
hsa_circ_0005099	chr9	36597221	36607673	+	10452	261	ENSG00000165304;	exon:36597222-36597290,exon:36599394-36599486,exon:36607579-36607673	CVB5_5Y2,CVB5_5Y3,Con_5Y1,Con_5Y2,Con_5Y3,Con_RD2	4,4,3,3,2,4	1.69161e+17	MELK
hsa_circ_0005115	chr6	107912715	107924932	-	12217	349	ENSG00000025796;	exon:107912716-107912774,exon:107913366-107913427,exon:107921797-107921909,exon:107924818-107924932	CVB5_5Y2,CVB5_RD2,Con_5Y1,Con_5Y2,Con_RD1	2,5,3,7,5	69,186,62,70,181	SEC63
hsa_circ_0005132	chr8	1876570	1885707	+	9137	503	ENSG00000104728;ENSG00000283239;	exon:1876571-1876734,exon:1885601-1885707	CVB5_5Y1,CVB5_5Y2,CVB5_5Y3,CVB5_RD2,Con_5Y1,Con_5Y3	2,2,2,4,3,7	176,215,212,93,158,146	ARHGEF10;KBTBD11-OT1
hsa_circ_0005142	chr9	83682950	83686155	-	3205	268	ENSG00000135018;	exon:83682951-83683066,exon:83686004-83686155	CVB5_5Y1,CVB5_5Y2,CVB5_5Y3,CVB5_RD2,CVB5_RD3,Con_5Y1,Con_5Y2,Con_5Y3,Con_RD1,Con_RD2	11,10,6,16,8,14,13,7,12,8	4.36535e+33	UBQLN1
hsa_circ_0005147	chr15	25405460	25415842	-	10382	4162	ENSG00000114062;	exon:25405461-25405502,exon:25407067-25407232,exon:25415710-25415842	CVB5_5Y1,CVB5_5Y3,CVB5_RD2,CVB5_RD3,Con_5Y1,Con_5Y2,Con_5Y3,Con_RD1,Con_RD3	10,2,4,6,3,6,5,6,6	1.92211e+26	UBE3A
hsa_circ_0005154	chr2	241325992	241336098	+	10106	332	ENSG00000168385;	exon:241325993-241326113,exon:241335975-241336098	Con_5Y2,Con_RD1,Con_RD2	2,2,3	127710571022	44441
hsa_circ_0005158	chr18	9524593	9525851	+	1258	294	ENSG00000017797;	exon:9525720-9525851	CVB5_5Y1,CVB5_5Y2,CVB5_5Y3,CVB5_RD2,Con_5Y1,Con_5Y2,Con_5Y3,Con_RD1	24,27,16,9,45,40,24,3	70,80,63,11,124,115,78,3	RALBP1
hsa_circ_0005164	chr10	74838682	74843478	+	4796	949	ENSG00000156650;	exon:74838683-74838752	CVB5_5Y1,CVB5_5Y2,CVB5_5Y3,CVB5_RD1,CVB5_RD3,Con_5Y1,Con_5Y2,Con_5Y3,Con_RD1,Con_RD2,Con_RD3	3,5,2,11,7,4,7,2,24,10,15	62,80,74,60,19,67,90,50,44,45,57	KAT6B
hsa_circ_0005171	chr9	105705596	105722621	+	17025	430	ENSG00000095209;	exon:105705597-105705753,exon:105721537-105721721,exon:105722534-105722621	CVB5_5Y2,CVB5_5Y3,CVB5_RD1,CVB5_RD2,CVB5_RD3,Con_5Y1,Con_5Y2,Con_5Y3,Con_RD1,Con_RD2,Con_RD3	4,3,5,12,15,4,6,3,29,28,39	1.32114e+37	TMEM38B
hsa_circ_0005178	chr14	102999564	103012188	-	12624	421	ENSG00000198752;	exon:102999565-102999713,exon:103008472-103008555,exon:103012097-103012188	CVB5_RD2,Con_5Y3,Con_RD1	12,2,2	556178345	CDC42BPB
hsa_circ_0005191	chr1	50787999	50801677	-	13678	253	ENSG00000185104;	exon:50788000-50788205,exon:50801631-50801677	CVB5_5Y1,CVB5_5Y2,CVB5_5Y3,Con_5Y2,Con_5Y3,Con_RD2	2,7,4,7,3,5	1.63165e+18	FAF1
hsa_circ_0005198	chr13	24498115	24503777	-	5662	592	ENSG00000102699;	exon:24498116-24498229,exon:24503645-24503777	CVB5_RD3,Con_5Y2,Con_5Y3	11,3,2	117599383	PARP4
hsa_circ_0005199	chr1	10095460	10105744	+	10284	598	ENSG00000130939;	exon:10095461-10095596,exon:10101108-10101195,exon:10105516-10105744	CVB5_5Y2,CVB5_5Y3,CVB5_RD2,CVB5_RD3,Con_5Y2,Con_5Y3,Con_RD1,Con_RD2,Con_RD3	3,5,10,5,2,3,30,27,15	9.71152e+25	UBE4B
hsa_circ_0005202	chr9	85575314	85596449	-	21135	1168	ENSG00000135049;	exon:85575315-85575475,exon:85592560-85592704,exon:85596362-85596449	CVB5_5Y2,Con_5Y2,Con_RD1,Con_RD2,Con_RD3	2,4,4,2,8	129195545517383	AGTPBP1
hsa_circ_0005204	chr11	57491223	57491862	-	639	322	ENSG00000149150;	exon:57491224-57491362,exon:57491591-57491626,exon:57491716-57491862	CVB5_5Y2,CVB5_RD2,Con_5Y2,Con_5Y3,Con_RD1,Con_RD2	3,4,2,2,6,9	11,73,22,14,61,95	SLC43A1
hsa_circ_0005206	chr22	40277076	40285770	+	8694	567	ENSG00000100354;	exon:40277077-40277151,exon:40277999-40278044	Con_RD1	8	27	TNRC6B
hsa_circ_0005210	chr6	138941334	138947913	-	6579	982	ENSG00000135597;	exon:138941335-138941489,exon:138943513-138943576,exon:138947790-138947913	Con_5Y1,Con_RD1,Con_RD2	3,3,8	190270290	REPS1
hsa_circ_0005216	chr17	4206320	4217118	-	10798	576	ENSG00000185722;	exon:4206321-4206486	CVB5_RD3,Con_RD1	11,4	352322	ANKFY1
hsa_circ_0005218	chr9	93471140	93497599	+	26459	459	ENSG00000048828;	exon:93497471-93497599	CVB5_5Y1,CVB5_5Y3,CVB5_RD1,CVB5_RD3,Con_RD1,Con_RD2	4,2,9,10,7,3	2.28324e+20	FAM120A
hsa_circ_0005223	chr1	233198938	233208689	-	9751	375	ENSG00000135749;	exon:233198939-233199030,exon:233200154-233200264,exon:233208518-233208689	CVB5_5Y2,CVB5_5Y3,Con_5Y2,Con_5Y3,Con_RD2	4,4,5,4,2	72,58,115,69,28	PCNX2
hsa_circ_0005224	chr3	30644746	30650460	+	5714	360	ENSG00000163513;	exon:30644747-30644915	CVB5_5Y3,Con_5Y1,Con_5Y3,Con_RD3	4,7,3,7	98106112353	TGFBR2
hsa_circ_0005225	chr1	77783237	77815231	+	31994	814	ENSG00000180488;	exon:77815108-77815231	Con_RD3	12	265	MIGA1
hsa_circ_0005227	chr2	161179613	161204793	+	25180	376	ENSG00000136560;	exon:161179614-161179761,exon:161204675-161204793	CVB5_5Y1,CVB5_5Y2,CVB5_5Y3,Con_5Y1,Con_5Y2,Con_5Y3,Con_RD2	10,9,8,18,18,6,4	7.21757e+22	TANK
hsa_circ_0005231	chr8	116655855	116658980	-	3125	418	ENSG00000147677;	exon:116655856-116656005,exon:116657215-116657314,exon:116658813-116658980	CVB5_5Y1,CVB5_5Y2,CVB5_RD1,CVB5_RD2,CVB5_RD3,Con_5Y1,Con_5Y2,Con_5Y3,Con_RD1,Con_RD2,Con_RD3	3,11,20,66,41,9,7,6,74,81,31	2.00624e+46	EIF3H
hsa_circ_0005238	chr21	15833347	15842540	+	9193	344	ENSG00000155313;	exon:15833348-15833548	CVB5_5Y1,CVB5_5Y2,CVB5_5Y3,Con_5Y1,Con_5Y2,Con_5Y3,Con_RD2	4,7,7,14,8,4,5	1.13125e+20	USP25
hsa_circ_0005240	chr1	16137852	16138430	-	578	489	ENSG00000142627;	exon:16138275-16138430	CVB5_5Y1,CVB5_5Y2,CVB5_5Y3,Con_5Y1,Con_5Y2,Con_5Y3,Con_RD2	4,9,4,7,6,3,6	8.78101e+22	EPHA2
hsa_circ_0005243	chr22	38245934	38248019	-	2085	517	ENSG00000198792;	exon:38247770-38248019	CVB5_5Y1,CVB5_5Y2,CVB5_5Y3,Con_5Y1,Con_5Y2,Con_5Y3,Con_RD1,Con_RD2	3,2,7,3,6,9,10,6	115,135,101,172,172,116,69,55	TMEM184B
hsa_circ_0005251	chr7	22976209	22991139	-	14930	654	ENSG00000122591;	exon:22976210-22976305,exon:22976693-22976808,exon:22977341-22977421,exon:22983944-22984045,exon:22991061-22991139	CVB5_RD1,CVB5_RD2,CVB5_RD3,Con_RD1,Con_RD2,Con_RD3	20,30,41,30,45,27	1.81294e+17	FAM126A
hsa_circ_0005252	chr14	76166662	76195972	+	29310	626	ENSG00000089916;	exon:76166663-76166727,exon:76171843-76172019,exon:76173546-76173625	CVB5_5Y1,CVB5_5Y2,CVB5_5Y3,CVB5_RD3,Con_5Y1,Con_5Y2,Con_5Y3,Con_RD1,Con_RD2	6,7,4,15,8,9,4,8,5	1.68178e+26	GPATCH2L
hsa_circ_0005253	chr7	102158559	102178657	+	20098	343	ENSG00000257923;	exon:102158560-102158608,exon:102178469-102178657	CVB5_5Y1,CVB5_5Y3,CVB5_RD2,Con_5Y1,Con_5Y2,Con_RD1,Con_RD2,Con_RD3	3,5,9,5,5,15,8,14	202,262,115,293,351,104,99,43	CUX1
hsa_circ_0005255	chr3	47977864	47998879	-	21015	311	ENSG00000047849;	exon:47977865-47977933,exon:47998638-47998879	CVB5_5Y2,Con_5Y1,Con_RD1,Con_RD2	2,3,8,7	354366557533	MAP4
hsa_circ_0005257	chr12	19473247	19500221	+	26974	420	ENSG00000139154;	exon:19473248-19473355,exon:19493800-19493986,exon:19500097-19500221	CVB5_5Y1,CVB5_5Y2,CVB5_RD2,Con_5Y1,Con_5Y2,Con_5Y3	2,3,8,2,3,2	152,196,67,187,207,149	AEBP2
hsa_circ_0005260	chr5	14316512	14336727	+	20215	546	ENSG00000038382;	exon:14316513-14316743,exon:14336536-14336727	CVB5_5Y1,CVB5_5Y2,CVB5_5Y3,CVB5_RD2,CVB5_RD3,Con_5Y1,Con_5Y2,Con_5Y3,Con_RD2	8,5,7,20,14,9,14,2,15	1.83224e+26	TRIO
hsa_circ_0005263	chr13	49196876	49198574	+	1698	761	ENSG00000102531;	exon:49198362-49198574	Con_5Y1,Con_5Y2,Con_RD1,Con_RD2	4,3,5,3	32541816531806	FNDC3A
hsa_circ_0005264	chr8	131940498	131955905	+	15407	766	ENSG00000132294;	exon:131940499-131940575,exon:131944745-131944872	CVB5_RD2,Con_5Y1	5,2	541530	EFR3A
hsa_circ_0005265	chr20	2947981	2965202	+	17221	554	ENSG00000132670;	exon:2947982-2948024,exon:2964272-2964350	CVB5_5Y3,Con_5Y1,Con_5Y2,Con_5Y3,Con_RD2	4,9,4,3,3	130176254154494	PTPRA
hsa_circ_0005267	chr14	76166662	76180849	+	14187	531	ENSG00000089916;	exon:76166663-76166727,exon:76177988-76178042,exon:76180764-76180849	CVB5_5Y2,CVB5_RD3,Con_5Y1,Con_5Y2,Con_5Y3,Con_RD1,Con_RD2	3,5,11,7,3,4,5	1.88131e+20	GPATCH2L
hsa_circ_0005269	chr12	48923781	48925678	-	1897	638	ENSG00000134285;	exon:48923782-48923852,exon:48924223-48924256,exon:48924561-48924648,exon:48925046-48925111	CVB5_5Y1,CVB5_5Y3,Con_5Y1,Con_5Y2,Con_5Y3,Con_RD2	3,5,3,4,2,2	55,64,55,74,43,65	FKBP11
hsa_circ_0005272	chr4	153270334	153276130	+	5796	423	ENSG00000109654;	exon:153270335-153270519,exon:153275893-153276130	CVB5_RD2,Con_RD1,Con_RD2,Con_RD3	20,13,9,18	416574595395	TRIM2
hsa_circ_0005273	chr8	140700890	140706205	-	5315	357	ENSG00000169398;	exon:140700891-140701022,exon:140702570-140702707,exon:140706119-140706205	CVB5_5Y1,CVB5_5Y3,CVB5_RD3,Con_5Y1,Con_5Y2,Con_5Y3,Con_RD1	11,20,7,7,16,8,6	3.48446e+20	PTK2
hsa_circ_0005274	chr4	182891348	182915575	-	24227	594	ENSG00000129187;	exon:182915461-182915575	CVB5_5Y1,CVB5_5Y2,CVB5_5Y3,Con_5Y1,Con_5Y2,Con_5Y3,Con_RD2	6,2,5,2,4,4,2	2.99366e+20	DCTD
hsa_circ_0005275	chr13	49168612	49175541	+	6929	493	ENSG00000102531;	exon:49174435-49174559,exon:49175367-49175541	CVB5_RD2	10	885	FNDC3A
hsa_circ_0005281	chr17	82763964	82772507	+	8543	403	ENSG00000141556;	exon:82763965-82764062,exon:82766267-82766368,exon:82768420-82768566,exon:82772452-82772507	CVB5_5Y1,CVB5_5Y2,CVB5_5Y3,CVB5_RD1,CVB5_RD2,CVB5_RD3,Con_5Y1,Con_5Y2,Con_5Y3,Con_RD1,Con_RD2,Con_RD3	6,3,10,5,16,22,4,15,12,34,60,13	179,179,228,96,115,97,236,284,185,114,129,102	TBCD
hsa_circ_0005288	chr1	176149005	176176007	-	27002	364	ENSG00000143207;	exon:176163815-176163891,exon:176175910-176176007	CVB5_5Y1,CVB5_5Y2,CVB5_RD1,CVB5_RD2,CVB5_RD3,Con_RD1,Con_RD2,Con_RD3	2,2,10,6,5,14,7,10	46,65,117,277,239,418,441,307	COP1
hsa_circ_0005289	chr2	128172572	128174858	+	2286	435	ENSG00000136731;	exon:128173781-128173939,exon:128174773-128174858	CVB5_5Y3,CVB5_RD2	3,7	224692	UGGT1
hsa_circ_0005292	chr3	179592643	179601790	-	9147	385	ENSG00000136522;	exon:179592644-179592739,exon:179593765-179593895,exon:179598675-179598771,exon:179601730-179601790	CVB5_5Y1,CVB5_5Y2,CVB5_5Y3,Con_5Y1,Con_5Y2,Con_5Y3,Con_RD2	5,5,6,4,6,7,3	5.46582e+21	MRPL47
hsa_circ_0005303	chr1	41186120	41194399	-	8279	8279	ENSG00000010803;	intron:41186121-41186250,intron:41192775-41192900,intron:41194323-41194399	Con_5Y2,Con_5Y3,Con_RD1,Con_RD2	5,3,3,3	39,30,208,228	SCMH1
hsa_circ_0005305	chr12	122232325	122244762	-	12437	936	ENSG00000256861;	exon:122232326-122232427	Con_RD1	6	528	AC048338.1
hsa_circ_0005308	chr1	30980061	30982640	-	2579	1431	ENSG00000134644;	intron:30980062-30980163,intron:30981312-30981405,intron:30982540-30982640	Con_5Y1,Con_5Y2,Con_RD2	4,2,4	263268133	PUM1
hsa_circ_0005309	chr14	105252506	105272894	-	20388	279	ENSG00000185024;	exon:105252507-105252579,exon:105256518-105256549,exon:105272721-105272894	CVB5_5Y1,CVB5_5Y2,CVB5_RD1,CVB5_RD2,CVB5_RD3,Con_5Y1,Con_5Y2,Con_RD1,Con_RD2,Con_RD3	4,6,9,6,15,3,3,16,10,21	62,68,55,109,72,76,89,106,101,75	BRF1
hsa_circ_0005311	chr5	14304460	14336727	+	32267	678	ENSG00000038382;	exon:14336536-14336727	CVB5_5Y1,CVB5_5Y2,CVB5_5Y3,Con_5Y1,Con_5Y2,Con_5Y3,Con_RD1	5,6,3,11,2,2,5	1.87238e+20	TRIO
hsa_circ_0005322	chr1	227193785	227213219	-	19434	329	ENSG00000143776;	exon:227213136-227213219	CVB5_5Y1,CVB5_5Y3,CVB5_RD2,CVB5_RD3,Con_5Y1,Con_5Y2,Con_5Y3,Con_RD1,Con_RD2,Con_RD3	2,4,3,4,12,9,2,5,10,10	1.95229e+29	CDC42BPA
hsa_circ_0005323	chr5	14270824	14287063	+	16239	383	ENSG00000038382;	exon:14270825-14270899	CVB5_5Y2,CVB5_RD1	2,4	119334	TRIO
hsa_circ_0005324	chr3	33606590	33644903	-	38313	982	ENSG00000163539;	exon:33606591-33606758,exon:33607384-33607461	Con_5Y1,Con_RD2	3,5	140336	CLASP2
hsa_circ_0005325	chr19	34430575	34434968	+	4393	321	ENSG00000126261;	exon:34430576-34430659,exon:34434868-34434968	CVB5_5Y1,CVB5_5Y2,CVB5_5Y3,CVB5_RD1,CVB5_RD2,CVB5_RD3,Con_5Y1,Con_5Y2,Con_5Y3,Con_RD1,Con_RD2,Con_RD3	25,15,8,9,12,10,22,31,19,19,14,13	2.96267e+35	UBA2
hsa_circ_0005328	chr6	163455278	163478896	+	23618	260	ENSG00000112531;	exon:163455279-163455421	CVB5_RD3,Con_5Y2,Con_RD2,Con_RD3	10,4,4,5	182108215134	QKI
hsa_circ_0005329	chr3	127003329	127007913	+	4584	735	ENSG00000114554;	exon:127006079-127006178,exon:127007799-127007913	Con_RD1	5	370	PLXNA1
hsa_circ_0005339	chr1	32326938	32327677	+	739	281	ENSG00000116478;	exon:32327536-32327677	Con_RD1,Con_RD2	5,3	103,63	HDAC1
hsa_circ_0005342	chr3	149902071	149921227	+	19156	291	ENSG00000082996;	exon:149902072-149902162,exon:149911978-149912083,exon:149921134-149921227	CVB5_5Y3,Con_5Y2,Con_5Y3,Con_RD2	5,9,3,6	42,65,32,131	RNF13
hsa_circ_0005346	chr8	47969797	47976866	+	7069	1506	ENSG00000104738;	exon:47969798-47970057,exon:47976686-47976866	CVB5_5Y2,Con_RD2	4,10	6342833	MCM4
hsa_circ_0005351	chr17	803681	805247	-	1566	305	ENSG00000167693;	exon:803682-803806,exon:805068-805247	CVB5_5Y2,CVB5_5Y3,CVB5_RD1,Con_5Y1,Con_5Y2,Con_5Y3	5,5,6,7,4,2	366,399,45,569,672,426	NXN
hsa_circ_0005361	chr1	45633488	45642499	-	9011	567	ENSG00000159592;	exon:45642427-45642499	CVB5_5Y2,Con_5Y3,Con_RD1	2,4,8	5875311267	GPBP1L1
hsa_circ_0005367	chr3	47736033	47772936	-	36903	381	ENSG00000173473;	exon:47736034-47736126,exon:47772817-47772936	CVB5_5Y1,CVB5_5Y2,CVB5_5Y3,CVB5_RD2,Con_5Y1,Con_5Y2,Con_5Y3,Con_RD1,Con_RD2,Con_RD3	3,2,4,5,5,6,6,4,13,4	5.42644e+29	SMARCC1
hsa_circ_0005370	chr1	227028656	227035607	-	6951	1233	ENSG00000143776;	exon:227028657-227028736,exon:227035471-227035607	CVB5_RD2	6	153	CDC42BPA
hsa_circ_0005374	chr1	77711746	77715868	-	4122	488	ENSG00000077254;	exon:77711747-77711855,exon:77713200-77713281	CVB5_5Y1,CVB5_5Y3,Con_5Y2,Con_5Y3,Con_RD1	3,3,2,3,2	247347515367667	USP33
hsa_circ_0005379	chr10	5785141	5800705	-	15564	674	ENSG00000057608;	exon:5785142-5785273,exon:5796763-5796862,exon:5800598-5800705	CVB5_5Y1,CVB5_5Y2,CVB5_5Y3,CVB5_RD1,CVB5_RD2,CVB5_RD3,Con_5Y1,Con_5Y2,Con_5Y3,Con_RD1,Con_RD2,Con_RD3	7,22,13,35,125,102,10,22,26,107,132,105	7.44858e+44	GDI2
hsa_circ_0005380	chr2	70051202	70085624	-	34422	490	ENSG00000179818;	exon:70051203-70051305,exon:70085547-70085624	CVB5_5Y1,CVB5_5Y3,Con_5Y1,Con_5Y2,Con_5Y3,Con_RD1,Con_RD2	3,2,3,3,3,3,5	140,165,128,162,99,210,283	PCBP1-AS1
hsa_circ_0005384	chr4	87178476	87195690	-	17214	1247	ENSG00000145332;	exon:87178477-87178620	Con_RD2,Con_RD3	3,6	308253	KLHL8
hsa_circ_0005386	chr22	29636750	29642285	+	5535	333	ENSG00000186575;	exon:29639090-29639212,exon:29642202-29642285	CVB5_5Y1,CVB5_5Y2,CVB5_5Y3,CVB5_RD3,Con_5Y1,Con_5Y2,Con_5Y3,Con_RD1,Con_RD2	4,4,13,7,2,11,8,7,3	1.81186e+26	NF2
hsa_circ_0005389	chr17	81280608	81284895	-	4287	409	ENSG00000157637;	exon:81280609-81280733,exon:81282189-81282332,exon:81283409-81283502,exon:81284850-81284895	CVB5_5Y1,CVB5_5Y2,CVB5_5Y3,Con_5Y1,Con_5Y2,Con_5Y3,Con_RD1	12,16,10,22,21,15,3	161,183,176,275,284,199,91	SLC38A10
hsa_circ_0005394	chr16	11774235	11782388	-	8153	937	ENSG00000122299;	exon:11781408-11781464,exon:11782287-11782388	Con_RD1,Con_RD2	3,9	248213	ZC3H7A
hsa_circ_0005398	chr5	79668891	79682061	+	13170	309	ENSG00000164329;	exon:79668892-79669028,exon:79679579-79679670,exon:79681982-79682061	CVB5_5Y3,Con_5Y2,Con_RD2	2,7,8	223269472	TENT2
hsa_circ_0005399	chr5	61472680	61473037	+	357	357	ENSG00000130449;	exon:61472681-61473037	CVB5_5Y1,CVB5_5Y2,CVB5_5Y3,CVB5_RD1,CVB5_RD2,CVB5_RD3,Con_5Y1,Con_5Y2,Con_5Y3,Con_RD1,Con_RD2,Con_RD3	9,11,15,25,38,43,18,17,7,43,52,21	41,44,37,62,135,128,56,73,48,160,163,159	ZSWIM6
hsa_circ_0005403	chr8	47969797	47971468	+	1671	754	ENSG00000104738;	exon:47971341-47971468	CVB5_5Y2,CVB5_RD1,Con_5Y1,Con_5Y2,Con_5Y3,Con_RD1,Con_RD2,Con_RD3	6,9,2,3,2,4,10,7	5.89891e+26	MCM4
hsa_circ_0005405	chr9	33351559	33352719	+	1160	305	ENSG00000086102;	exon:33351560-33351790,exon:33352646-33352719	CVB5_5Y1,CVB5_5Y2,CVB5_5Y3,CVB5_RD3,Con_5Y1,Con_5Y2,Con_5Y3,Con_RD1,Con_RD2	7,6,6,11,6,10,10,15,10	60,80,83,88,66,53,58,127,120	NFX1
hsa_circ_0005406	chr1	28459084	28466535	+	7451	574	ENSG00000204138;	exon:28466382-28466535	Con_RD2	2	72	PHACTR4
hsa_circ_0005410	chr16	3536121	3536994	+	873	873	ENSG00000103351;	exon:3536122-3536318,exon:3536887-3536994	Con_RD2	6	67	CLUAP1
hsa_circ_0005420	chr16	11779165	11782388	-	3223	340	ENSG00000122299;	exon:11779166-11779363,exon:11781408-11781464,exon:11782287-11782388	CVB5_RD2,Con_5Y1,Con_5Y3,Con_RD2	7,2,3,5	176,95,60,290	ZC3H7A
hsa_circ_0005423	chr1	154588550	154597267	-	8717	951	ENSG00000160710;	exon:154588551-154588673,exon:154589369-154589462	Con_RD1	8	1462	ADAR
hsa_circ_0005428	chr1	47295764	47304996	-	9232	741	ENSG00000123473;	exon:47295765-47295848,exon:47299905-47299968,exon:47300110-47300152	Con_RD1,Con_RD2	13,6	734680	STIL
hsa_circ_0005435	chr3	47729024	47772936	-	43912	451	ENSG00000173473;	exon:47729025-47729094,exon:47736034-47736126,exon:47738029-47738110,exon:47745908-47745993,exon:47772817-47772936	CVB5_5Y1,CVB5_5Y2,CVB5_5Y3,CVB5_RD2,CVB5_RD3,Con_5Y1,Con_5Y2,Con_5Y3,Con_RD1,Con_RD2,Con_RD3	6,4,8,20,14,11,13,5,6,23,14	571,675,699,169,204,764,876,499,142,120,87	SMARCC1
hsa_circ_0005438	chr8	81025219	81030089	-	4870	4870	ENSG00000076641;	intron:81025220-81025296,intron:81026223-81026340,intron:81029996-81030089	Con_RD1	16	130	PAG1
hsa_circ_0005465	chr12	122377388	122380558	-	3170	763	ENSG00000130779;	exon:122380368-122380558	CVB5_RD2,Con_5Y2,Con_RD2,Con_RD3	6,3,19,4	64,159,51,45	CLIP1
hsa_circ_0005467	chr3	48167845	48177988	-	10143	480	ENSG00000164045;	exon:48167846-48167944,exon:48174284-48174457	Con_5Y1,Con_5Y2,Con_5Y3,Con_RD2	5,6,2,10	120,131,97,1048	CDC25A
hsa_circ_0005469	chr3	52930328	52932308	-	1980	444	ENSG00000163935;	exon:52930329-52930430,exon:52930941-52931035	Con_RD1	5	189	SFMBT1
hsa_circ_0005471	chr17	16186553	16194639	-	8086	312	ENSG00000141027;	exon:16186554-16186687,exon:16194462-16194639	CVB5_5Y1,CVB5_5Y3,CVB5_RD2,Con_5Y3,Con_RD1,Con_RD2	3,3,10,2,7,7	87,104,304,75,279,296	NCOR1
hsa_circ_0005476	chr5	88220562	88245792	-	25230	5319	ENSG00000164180;	intron:88220563-88220719,intron:88225769-88225866,intron:88240813-88240916,intron:88245684-88245792	CVB5_5Y1,CVB5_5Y2,CVB5_5Y3,CVB5_RD1,CVB5_RD2,CVB5_RD3,Con_5Y1,Con_5Y2,Con_5Y3,Con_RD1,Con_RD2,Con_RD3	3,5,11,12,14,19,10,22,7,11,13,13	40,39,38,55,73,72,51,52,49,129,182,130	TMEM161B
hsa_circ_0005479	chr17	4051970	4058155	-	6185	597	ENSG00000074755;	exon:4051971-4052136,exon:4057994-4058155	Con_RD2,Con_RD3	7,7	205173	ZZEF1
hsa_circ_0005480	chr4	150102477	150102812	+	335	335	ENSG00000170390;	exon:150102478-150102812	CVB5_5Y1,CVB5_5Y3,CVB5_RD2,Con_5Y1,Con_5Y2,Con_5Y3,Con_RD1,Con_RD2	3,3,5,3,3,4,5,10	15,20,39,13,29,15,38,62	DCLK2
hsa_circ_0005486	chr10	34359146	34384254	-	25108	1177	ENSG00000148498;	exon:34384129-34384254	CVB5_RD1,CVB5_RD3,Con_RD1,Con_RD2,Con_RD3	10,4,13,8,7	149321486462407	PARD3
hsa_circ_0005490	chr2	17731077	17745951	-	14874	548	ENSG00000163029;	exon:17731078-17731139,exon:17731741-17731877,exon:17738221-17738311	Con_5Y1,Con_RD1	2,5	303243	SMC6
hsa_circ_0005491	chr8	98746709	98749390	-	2681	2681	ENSG00000104375;	intron:98746710-98746870,intron:98748977-98749062,intron:98749276-98749390	CVB5_5Y1,CVB5_5Y2,CVB5_5Y3,Con_5Y1,Con_5Y2,Con_5Y3,Con_RD1	2,2,2,3,7,3,8	1.14169e+20	STK3
hsa_circ_0005494	chr3	194459470	194462236	-	2766	525	ENSG00000133657;	exon:194459471-194459541,exon:194459789-194459971	CVB5_5Y1,CVB5_5Y2,CVB5_5Y3,Con_5Y1,Con_5Y2,Con_5Y3,Con_RD1,Con_RD3	2,5,5,11,6,4,7,6	3.09406e+23	ATP13A3
hsa_circ_0005505	chr12	66203710	66228370	+	24660	754	ENSG00000090376;	exon:66203711-66203893	Con_RD1	3	46	IRAK3
hsa_circ_0005507	chr2	36378356	36396787	+	18431	18431	ENSG00000150938;	exon:36378357-36378525,exon:36378854-36378924,exon:36387972-36388075,exon:36396614-36396787	CVB5_5Y1,CVB5_RD1,CVB5_RD2,CVB5_RD3,Con_RD1,Con_RD2,Con_RD3	2,11,23,11,11,19,18	6.11922e+19	CRIM1
hsa_circ_0005519	chr7	17868406	17875790	-	7384	397	ENSG00000071189;	exon:17868407-17868490,exon:17873528-17873616,exon:17875480-17875581,exon:17875669-17875790	CVB5_5Y1,CVB5_5Y2,CVB5_5Y3,CVB5_RD1,CVB5_RD3,Con_5Y1,Con_5Y2,Con_5Y3,Con_RD1,Con_RD2,Con_RD3	11,6,6,4,17,10,18,10,6,21,15	1.73214e+32	SNX13
hsa_circ_0005535	chr7	17845594	17850964	-	5370	328	ENSG00000071189;	exon:17845595-17845694,exon:17850347-17850435,exon:17850826-17850964	CVB5_5Y2,CVB5_5Y3,Con_5Y1,Con_5Y2,Con_5Y3,Con_RD2	6,9,7,5,4,3	1.88204e+17	SNX13
hsa_circ_0005539	chr2	43912431	43925961	-	13530	539	ENSG00000138095;	exon:43912432-43912558,exon:43925893-43925961	CVB5_5Y2,CVB5_5Y3,CVB5_RD1,CVB5_RD2,CVB5_RD3,Con_5Y1,Con_5Y2,Con_5Y3,Con_RD1,Con_RD2,Con_RD3	10,4,5,13,16,7,10,5,18,13,9	7.02745e+40	LRPPRC
hsa_circ_0005540	chr5	94868332	94912976	-	44644	1086	ENSG00000175471;	exon:94868333-94868452,exon:94870417-94870491,exon:94912806-94912976	Con_RD1,Con_RD2,Con_RD3	8,6,10	545571408	MCTP1
hsa_circ_0005542	chr2	45546731	45553730	-	6999	465	ENSG00000068784;	exon:45546732-45546839,exon:45547522-45547612	CVB5_5Y1,CVB5_5Y2,CVB5_5Y3,CVB5_RD1,CVB5_RD2,CVB5_RD3,Con_5Y1,Con_5Y2,Con_5Y3,Con_RD1,Con_RD2,Con_RD3	10,20,17,8,43,40,28,18,15,39,56,36	81,114,95,159,227,212,166,155,124,312,336,300	SRBD1
hsa_circ_0005543	chr12	77966228	77968702	+	2474	257	ENSG00000067798;	exon:77968519-77968702	Con_RD2	3	133	NAV3
hsa_circ_0005544	chr2	32543240	32549481	+	6241	853	ENSG00000115760;	exon:32549313-32549481	Con_RD1	8	1622	BIRC6
hsa_circ_0005546	chr19	15268904	15273133	-	4229	457	ENSG00000141867;	exon:15268905-15269042	CVB5_RD2	2	202	BRD4
hsa_circ_0005547	chr17	66129745	66183307	-	53562	650	ENSG00000154240;	exon:66129746-66129823,exon:66132670-66132763	Con_5Y3,Con_RD2	2,4	48,65	CEP112
hsa_circ_0005551	chr2	69328270	69338565	-	10295	690	ENSG00000198380;	exon:69328271-69328438,exon:69329297-69329424,exon:69338445-69338565	Con_RD1	6	1053	GFPT1
hsa_circ_0005564	chr8	38424508	38426245	-	1737	315	ENSG00000077782;	exon:38424509-38424699,exon:38426122-38426245	Con_5Y2,Con_RD1	2,5	164343	FGFR1
hsa_circ_0005567	chr1	51402434	51408332	-	5898	607	ENSG00000085832;	exon:51402435-51402525,exon:51403419-51403532,exon:51408135-51408332	CVB5_5Y1,CVB5_5Y2,CVB5_5Y3,CVB5_RD2,CVB5_RD3,Con_5Y1,Con_5Y2,Con_5Y3,Con_RD1,Con_RD2,Con_RD3	5,7,6,13,17,5,7,5,18,41,43	9.41271e+31	EPS15
hsa_circ_0005569	chr5	66153462	66159334	+	5872	374	ENSG00000153914;	exon:66153463-66153596,exon:66159219-66159334	CVB5_RD3	7	152	SREK1
hsa_circ_0005571	chr19	18175039	18175697	+	658	351	ENSG00000216490;ENSG00000268173;	exon:18175605-18175697	CVB5_5Y2,CVB5_5Y3,Con_5Y1,Con_5Y2,Con_5Y3,Con_RD1	3,6,4,6,4,6	3.85423e+17	IFI30;AC007192.1
hsa_circ_0005572	chr9	20758089	20770238	+	12149	514	ENSG00000188352;	exon:20758090-20758191	CVB5_RD2,Con_5Y1,Con_RD3	8,2,7	145194185	FOCAD
hsa_circ_0005577	chr10	119575690	119580010	-	4320	731	ENSG00000151923;	exon:119575691-119575791,exon:119578726-119578834,exon:119579935-119580010	CVB5_5Y1,CVB5_5Y2,Con_5Y1,Con_5Y2,Con_5Y3,Con_RD2	3,5,6,6,7,6	3.35364e+17	TIAL1
hsa_circ_0005579	chr2	36396613	36464655	+	68042	660	ENSG00000150938;	exon:36396614-36396787,exon:36464534-36464655	CVB5_RD2,Con_5Y3,Con_RD1,Con_RD3	9,3,9,4	325106301241	CRIM1
hsa_circ_0005581	chr5	14290715	14304592	+	13877	960	ENSG00000038382;	exon:14304461-14304592	CVB5_5Y3,CVB5_RD3,Con_5Y3,Con_RD2	2,10,2,10	234188134171	TRIO
hsa_circ_0005583	chr11	108301647	108304852	+	3205	497	ENSG00000149311;	exon:108301648-108301789,exon:108304675-108304852	Con_5Y3,Con_RD1	2,9	111543	ATM
hsa_circ_0005584	chr18	54159764	54205157	-	45393	706	ENSG00000134046;	exon:54159765-54159903	CVB5_5Y1,CVB5_5Y2,Con_RD1	2,2,5	251302293	MBD2
hsa_circ_0005585	chr5	43675510	43704400	+	28890	623	ENSG00000112992;	exon:43675511-43675670,exon:43677725-43677806	CVB5_RD2,CVB5_RD3,Con_RD1,Con_RD2,Con_RD3	6,9,20,12,14	580559828876793	NNT
hsa_circ_0005587	chr20	35655201	35659014	-	3813	228	ENSG00000214078;ENSG00000272897;	exon:35655202-35655344,exon:35658930-35659014	CVB5_5Y1,CVB5_5Y2,CVB5_5Y3,Con_5Y3,Con_RD1	2,2,5,3,4	6757738375261050	CPNE1;AL109827.1
hsa_circ_0005591	chr12	110128949	110132636	+	3687	271	ENSG00000122970;	exon:110128950-110129130,exon:110132547-110132636	Con_RD1	10	120	IFT81
hsa_circ_0005593	chr5	53603451	53604895	+	1444	1444	ENSG00000164258;	exon:53603452-53603530,exon:53604724-53604895	CVB5_5Y1,CVB5_5Y2,CVB5_5Y3,Con_5Y1,Con_5Y2,Con_5Y3,Con_RD2	2,3,2,4,2,2,5	4.12454e+21	NDUFS4
hsa_circ_0005594	chr7	139266332	139272440	+	6108	320	ENSG00000157741;	exon:139266333-139266403,exon:139269394-139269523,exon:139272322-139272440	CVB5_5Y2,CVB5_5Y3,Con_5Y1,Con_5Y2,Con_5Y3,Con_RD1,Con_RD2	5,4,4,6,5,3,11	79,81,75,75,54,92,96	UBN2
hsa_circ_0005597	chr22	27853536	27860241	-	6705	447	ENSG00000180957;	exon:27853537-27853663,exon:27860131-27860241	CVB5_5Y2,CVB5_5Y3,CVB5_RD2,CVB5_RD3,Con_5Y1,Con_5Y2,Con_RD2	2,3,5,6,2,2,9	91,132,232,228,93,142,290	PITPNB
hsa_circ_0005598	chr19	58392975	58393487	+	512	339	ENSG00000083845;	exon:58392976-58393185	CVB5_5Y1,CVB5_5Y2,CVB5_5Y3,CVB5_RD1,CVB5_RD2,CVB5_RD3,Con_5Y1,Con_5Y2,Con_5Y3,Con_RD1,Con_RD2,Con_RD3	29,35,24,17,10,32,35,51,26,24,13,18	2.92232e+47	RPS5
hsa_circ_0005601	chr7	6425987	6435020	-	9033	637	ENSG00000164535;	exon:6425988-6426114	Con_RD2	8	254	DAGLB
hsa_circ_0005613	chr2	203489583	203495353	-	5770	732	ENSG00000173166;	exon:203491214-203491319,exon:203495234-203495353	CVB5_RD3,Con_RD1,Con_RD2,Con_RD3	15,22,8,7	139125127130	RAPH1
hsa_circ_0005623	chr16	68266592	68275249	+	8657	775	ENSG00000103064;	exon:68266593-68266721	CVB5_5Y1,CVB5_5Y3,CVB5_RD1,CVB5_RD2,CVB5_RD3,Con_5Y1,Con_5Y2,Con_RD1,Con_RD2,Con_RD3	3,8,10,11,14,9,8,12,4,9	67,93,27,115,154,67,70,115,170,139	SLC7A6
hsa_circ_0005624	chr10	70152262	70161931	-	9669	826	ENSG00000079332;	exon:70161619-70161738,exon:70161858-70161931	CVB5_5Y1,CVB5_RD2,Con_5Y1,Con_5Y3,Con_RD3	2,22,5,2,13	330668515383598	SAR1A
hsa_circ_0005625	chr2	61876094	61880394	-	4300	647	ENSG00000115484;	exon:61880286-61880394	CVB5_5Y2,Con_RD2,Con_RD3	3,7,4	115371405338	CCT4
hsa_circ_0005630	chr8	37870419	37877551	-	7132	3262	ENSG00000156675;	exon:37870420-37870528	Con_5Y1,Con_5Y2,Con_5Y3,Con_RD1,Con_RD2	9,4,2,3,9	145,223,148,52,36	RAB11FIP1
hsa_circ_0005633	chr10	27142386	27145590	-	3204	262	ENSG00000136758;	exon:27142387-27142485,exon:27145428-27145590	CVB5_5Y2,Con_5Y1,Con_5Y2,Con_5Y3,Con_RD1,Con_RD3	2,3,2,3,3,6	5.82808e+19	YME1L1
hsa_circ_0005638	chr16	71658232	71679535	-	21303	1389	ENSG00000040199;	exon:71658233-71658363	Con_5Y3,Con_RD2	2,2	22,74	PHLPP2
hsa_circ_0005642	chr16	27211145	27215008	+	3863	2739	ENSG00000155666;	exon:27211146-27211217,exon:27214876-27215008	CVB5_5Y1,CVB5_5Y2,Con_5Y3,Con_RD2	4,5,4,8	11,13,9,40	KDM8
hsa_circ_0005646	chr9	20923659	20933132	+	9473	584	ENSG00000188352;	intron:20923660-20923768,intron:20933014-20933132	CVB5_5Y2,CVB5_5Y3,CVB5_RD3	4,3,7	67,63,91	FOCAD
hsa_circ_0005649	chr5	65992709	66014725	+	22016	542	ENSG00000112851;	exon:65992710-65992907,exon:66012049-66012127,exon:66013549-66013638,exon:66014669-66014725	CVB5_RD2,Con_5Y3,Con_RD2	6,3,2	544414863	ERBIN
hsa_circ_0005650	chr20	3907925	3918796	+	10871	1034	ENSG00000125779;	exon:3918671-3918796	Con_RD1	4	201	PANK2
hsa_circ_0005651	chr17	4206320	4209947	-	3627	440	ENSG00000185722;	exon:4207933-4208082,exon:4209824-4209947	CVB5_RD3,Con_5Y2,Con_RD2	8,3,4	403126353	ANKFY1
hsa_circ_0005653	chr18	196636	204692	+	8056	701	ENSG00000101557;	exon:196637-196767,exon:197616-197696,exon:202880-202945,exon:203098-203190,exon:204564-204692	CVB5_5Y1,CVB5_RD2,CVB5_RD3,Con_5Y3,Con_RD1,Con_RD2,Con_RD3	4,16,8,2,19,17,17	102,905,893,83,725,743,899	USP14
hsa_circ_0005663	chr14	22950313	22952683	-	2370	507	ENSG00000092036;	exon:22950314-22950410,exon:22952328-22952459,exon:22952541-22952683	CVB5_5Y1,CVB5_5Y2,CVB5_RD3,Con_5Y1,Con_5Y2,Con_5Y3,Con_RD1,Con_RD2	4,3,10,2,7,2,3,7	1.79184e+23	HAUS4
hsa_circ_0005666	chr1	165679441	165683110	-	3669	603	ENSG00000143149;	exon:165680487-165680613,exon:165682107-165682241,exon:165682981-165683110	Con_5Y1,Con_5Y2,Con_RD2,Con_RD3	5,2,6,18	345392181162	ALDH9A1
hsa_circ_0005667	chr1	247156999	247159813	-	2814	406	ENSG00000196418;	exon:247157000-247157217,exon:247159006-247159066,exon:247159687-247159813	CVB5_5Y1,CVB5_5Y2,CVB5_5Y3,CVB5_RD1,CVB5_RD2,CVB5_RD3,Con_5Y1,Con_5Y2,Con_5Y3,Con_RD1,Con_RD2	4,4,9,4,26,15,7,8,4,19,23	1.34138e+32	ZNF124
hsa_circ_0005683	chr5	14290715	14336727	+	46012	1506	ENSG00000038382;	exon:14330778-14330900	CVB5_5Y3,CVB5_RD3,Con_5Y2,Con_5Y3	2,4,3,3	233220216135	TRIO
hsa_circ_0005689	chr2	229858771	229860531	-	1760	1760	ENSG00000153827;	exon:229860406-229860531	CVB5_5Y1,CVB5_5Y2,CVB5_5Y3,CVB5_RD2,Con_5Y1,Con_5Y3,Con_RD1,Con_RD2,Con_RD3	3,5,4,8,8,2,11,9,6	3.70408e+26	TRIP12
hsa_circ_0005693	chr17	38361710	38377842	+	16075	701	ENSG00000274211;	exon:38361711-38361775,exon:38377714-38377842	CVB5_5Y1,CVB5_RD1,CVB5_RD2,Con_5Y1,Con_5Y3,Con_RD2	2,5,12,2,3,2	113,39,66,131,110,85	SOCS7
hsa_circ_0005694	chr5	353729	376716	+	22987	289	ENSG00000063438;ENSG00000286169;	exon:353730-353911,exon:376610-376716	CVB5_5Y1,CVB5_5Y2,CVB5_5Y3,CVB5_RD2,Con_5Y1,Con_5Y2,Con_5Y3,Con_RD1,Con_RD2	5,9,7,13,12,10,11,5,17	94,91,78,36,112,153,87,44,36	AHRR;--
hsa_circ_0005704	chr20	10556230	10560820	+	4590	211	ENSG00000149346;	exon:10556231-10556320,exon:10560441-10560491,exon:10560700-10560820	CVB5_5Y1,CVB5_5Y2,CVB5_5Y3,CVB5_RD1,CVB5_RD2,CVB5_RD3,Con_5Y1,Con_5Y2,Con_5Y3,Con_RD2	18,9,10,3,8,8,9,11,14,21	73,97,96,67,55,79,107,155,125,96	SLX4IP
hsa_circ_0005716	chr1	44284834	44319744	-	34910	342	ENSG00000117419;	exon:44284835-44284907,exon:44308310-44308401,exon:44313169-44313228,exon:44319628-44319744	CVB5_5Y1,CVB5_5Y2,CVB5_5Y3,CVB5_RD3,Con_5Y1,Con_5Y2,Con_5Y3,Con_RD1,Con_RD2,Con_RD3	8,3,6,11,4,12,2,18,9,30	3.18364e+33	ERI3
hsa_circ_0005719	chr1	5961793	5986327	-	24534	711	ENSG00000131697;	exon:5961794-5961949,exon:5986155-5986327	CVB5_5Y2,CVB5_RD3,Con_5Y1,Con_RD1,Con_RD2	2,17,4,14,13	41,13,34,30,44	NPHP4
hsa_circ_0005720	chr1	95143890	95173889	+	29999	484	ENSG00000152078;ENSG00000271092;	exon:95143891-95144056,exon:95151325-95151419,exon:95173816-95173889	CVB5_5Y1,CVB5_5Y2,CVB5_RD1,CVB5_RD2,CVB5_RD3,Con_5Y1,Con_5Y2,Con_RD1,Con_RD2	4,2,8,12,7,3,3,5,12	60,67,53,96,48,70,100,100,72	TMEM56;TMEM56-RWDD3
hsa_circ_0005728	chr5	139600371	139614966	+	14595	280	ENSG00000131508;	exon:139600372-139600435,exon:139614586-139614617,exon:139614697-139614774,exon:139614861-139614966	CVB5_5Y1,CVB5_5Y3,Con_5Y1,Con_5Y2,Con_5Y3,Con_RD1,Con_RD2,Con_RD3	5,8,6,9,6,6,7,5	3.90484e+26	UBE2D2
hsa_circ_0005729	chr18	32111753	32113860	+	2107	282	ENSG00000134758;	exon:32113745-32113860	CVB5_5Y1,CVB5_5Y2,CVB5_5Y3,CVB5_RD2,CVB5_RD3,Con_5Y1,Con_5Y2,Con_5Y3,Con_RD1,Con_RD2	37,42,22,4,2,33,40,36,30,12	91,117,95,127,75,85,118,66,104,85	RNF138
hsa_circ_0005731	chr19	35019190	35019533	+	343	262	ENSG00000089351;	exon:35019391-35019533	Con_5Y1,Con_RD2	2,4	201,79	GRAMD1A
hsa_circ_0005732	chr2	156549607	156557582	+	7975	504	ENSG00000115159;	exon:156549608-156549772,exon:156557389-156557582	Con_RD1	7	917	GPD2
hsa_circ_0005733	chr16	69245601	69270285	+	24684	568	ENSG00000168807;	exon:69260050-69260260,exon:69270143-69270285	Con_RD1	2	165	SNTB2
hsa_circ_0005772	chr10	863742	885760	-	22018	469	ENSG00000107929;	exon:863743-863883,exon:884447-884506,exon:885641-885760	CVB5_5Y1,CVB5_5Y2,CVB5_5Y3,Con_5Y2,Con_RD1,Con_RD2	14,12,8,13,6,6	2.1428e+17	LARP4B
hsa_circ_0005776	chr18	76927036	76960855	+	33819	1392	ENSG00000130856;	exon:76927037-76927182,exon:76959687-76959816,exon:76960679-76960855	Con_5Y1,Con_5Y2,Con_RD1	3,3,5	42,35,38	ZNF236
hsa_circ_0005785	chr12	110381751	110396452	-	14701	1031	ENSG00000196510;	exon:110381752-110381948,exon:110396266-110396452	CVB5_5Y2,Con_5Y1,Con_RD1,Con_RD2,Con_RD3	4,4,13,3,6	2.98355e+17	ANAPC7
hsa_circ_0005788	chr1	39434413	39439500	+	5087	891	ENSG00000127603;	exon:39434414-39434632	CVB5_RD2,Con_RD2	3,5	617609	MACF1
hsa_circ_0005789	chr9	96551795	96565483	-	13688	337	ENSG00000081377;	exon:96565393-96565483	CVB5_5Y2,CVB5_RD2,Con_5Y1,Con_5Y2,Con_5Y3,Con_RD1,Con_RD2,Con_RD3	3,14,5,5,5,9,11,5	9,31,14,11,4,51,33,27	CDC14B
hsa_circ_0005791	chr14	103778744	103797518	-	18774	345	ENSG00000088808;	exon:103778745-103778821,exon:103784795-103784914	CVB5_5Y1,CVB5_5Y2,CVB5_5Y3,CVB5_RD2,CVB5_RD3,Con_5Y1,Con_5Y2,Con_5Y3,Con_RD1,Con_RD2,Con_RD3	12,12,7,17,24,14,18,10,10,11,34	34,44,48,68,118,36,37,28,77,100,93	PPP1R13B
hsa_circ_0005792	chr10	1103598	1105267	+	1669	380	ENSG00000047056;	exon:1105126-1105267	CVB5_5Y1,CVB5_5Y2,CVB5_5Y3,Con_5Y1,Con_5Y2,Con_RD2	3,3,5,7,4,6	43,59,49,40,50,63	WDR37
hsa_circ_0005797	chr3	130930415	130941699	+	11284	525	ENSG00000017260;	exon:130930416-130930526,exon:130932022-130932138	CVB5_5Y1,CVB5_5Y2,CVB5_RD1,CVB5_RD2,CVB5_RD3,Con_5Y1,Con_5Y2,Con_5Y3,Con_RD1,Con_RD2,Con_RD3	6,2,12,37,8,3,5,8,17,24,9	2.49228e+32	ATP2C1
hsa_circ_0005807	chr1	37866458	37874088	-	7630	531	ENSG00000204084;	exon:37866459-37866543	Con_5Y2,Con_RD1,Con_RD2,Con_RD3	7,21,13,15	94,58,63,45	INPP5B
hsa_circ_0005821	chr9	109080838	109108570	-	27732	870	ENSG00000106771;	exon:109080839-109080943,exon:109087173-109087342	CVB5_5Y2,CVB5_RD2,Con_5Y1,Con_5Y3,Con_RD1,Con_RD2,Con_RD3	2,4,5,4,5,7,6	1.06431e+20	TMEM245
hsa_circ_0005831	chr13	28174271	28220378	+	46107	570	ENSG00000152520;	exon:28174272-28174393	CVB5_5Y2,CVB5_5Y3,Con_5Y1,Con_5Y2,Con_5Y3,Con_RD3	4,4,2,5,3,9	116,146,153,178,113,95	PAN3
hsa_circ_0005840	chrX	16857593	16863100	-	5507	436	ENSG00000102054;	exon:16857594-16857709,exon:16858676-16858849,exon:16862955-16863100	CVB5_5Y1,Con_5Y3,Con_RD1	2,3,2	516691992	RBBP7
hsa_circ_0005841	chr1	213077695	213129889	+	52195	694	ENSG00000136643;	exon:213077696-213077816	CVB5_RD2,Con_5Y1,Con_5Y3,Con_RD1,Con_RD2	10,3,2,17,11	115171115195218	RPS6KC1
hsa_circ_0005859	chr3	179719939	179730709	+	10770	449	ENSG00000058056;	exon:179719940-179720034,exon:179730189-179730260,exon:179730616-179730709	CVB5_5Y1,Con_5Y2,Con_RD1	2,2,3	26,78,176	USP13
hsa_circ_0005862	chr2	61872081	61880394	-	8313	1221	ENSG00000115484;	exon:61880286-61880394	Con_5Y3,Con_RD1,Con_RD3	2,12,2	130069075396	CCT4
hsa_circ_0005863	chr18	13099475	13103588	+	4113	394	ENSG00000101639;	exon:13099476-13099581,exon:13100305-13100512,exon:13103509-13103588	Con_RD2	5	424	CEP192
hsa_circ_0005865	chr13	29767098	29777263	-	10165	483	ENSG00000122042;	exon:29772112-29772198,exon:29777155-29777263	Con_RD3	9	94	UBL3
hsa_circ_0005868	chr20	34470047	34481206	+	11159	669	ENSG00000078747;	exon:34470048-34470120,exon:34471444-34471515,exon:34480599-34480732,exon:34481066-34481206	CVB5_RD2,CVB5_RD3,Con_5Y1,Con_5Y2,Con_RD1,Con_RD2,Con_RD3	15,9,4,9,20,6,9	5.84657e+20	ITCH
hsa_circ_0005869	chr17	8444259	8460160	+	15901	956	ENSG00000166579;	exon:8444260-8444357	CVB5_5Y1,Con_5Y2,Con_RD2,Con_RD3	2,3,3,10	197,247,55,60	NDEL1
hsa_circ_0005870	chr3	47037665	47046621	-	8956	387	ENSG00000181555;	exon:47037666-47037777,exon:47046487-47046621	CVB5_5Y1,CVB5_5Y2,CVB5_5Y3,CVB5_RD2,Con_5Y1,Con_5Y2,Con_5Y3,Con_RD1,Con_RD2,Con_RD3	3,9,9,5,6,7,11,13,6,6	103,137,152,118,133,155,111,91,101,115	SETD2
hsa_circ_0005881	chr4	1900625	1939778	+	39153	1910	ENSG00000109685;	exon:1939654-1939778	CVB5_5Y1,CVB5_5Y2,CVB5_5Y3,CVB5_RD1,CVB5_RD2,CVB5_RD3,Con_5Y1,Con_5Y2,Con_RD1,Con_RD2,Con_RD3	4,7,3,8,16,26,6,10,11,9,22	2.34271e+32	NSD2
hsa_circ_0005898	chr10	93381218	93389154	-	7936	420	ENSG00000138119;	exon:93381219-93381396,exon:93389030-93389154	CVB5_5Y1,CVB5_5Y2,CVB5_5Y3,Con_5Y1,Con_5Y2,Con_5Y3,Con_RD2	17,7,25,21,24,21,5	8.00893e+22	MYOF
hsa_circ_0005900	chr1	88770351	88786213	+	15862	777	ENSG00000065243;	exon:88770352-88770469,exon:88786104-88786213	CVB5_5Y1,CVB5_5Y2,CVB5_5Y3,CVB5_RD3,Con_5Y1,Con_5Y2,Con_RD1,Con_RD2,Con_RD3	5,3,3,13,2,6,22,12,9	2.21298e+26	PKN2
hsa_circ_0005904	chr2	171448680	171458075	+	9395	411	ENSG00000115827;	exon:171453128-171453213,exon:171457971-171458075	CVB5_5Y3,CVB5_RD2,Con_5Y1,Con_RD1,Con_RD2,Con_RD3	2,11,2,8,7,4	9.92941e+16	DCAF17
hsa_circ_0005909	chr1	180824752	180825344	+	592	371	ENSG00000143324;	exon:180825165-180825344	CVB5_5Y1,CVB5_5Y2,CVB5_5Y3,Con_5Y1,Con_5Y3,Con_RD1	3,2,2,4,4,5	76,78,77,128,95,449	XPR1
hsa_circ_0005918	chr11	72984087	72989097	-	5010	318	ENSG00000137478;	exon:72984088-72984216,exon:72985062-72985116,exon:72988964-72989097	CVB5_5Y1,CVB5_5Y2,CVB5_5Y3,CVB5_RD3,Con_5Y1,Con_5Y2,Con_5Y3,Con_RD1,Con_RD3	6,5,7,6,3,11,10,5,6	35,36,40,94,48,46,31,91,111	FCHSD2
hsa_circ_0005927	chr8	42401787	42403461	+	1674	379	ENSG00000078668;	exon:42401788-42402015,exon:42403311-42403461	CVB5_5Y1,CVB5_5Y2,CVB5_5Y3,Con_5Y1,Con_5Y2,Con_5Y3,Con_RD1	5,2,5,8,3,7,4	1.61154e+20	VDAC3
hsa_circ_0005930	chr20	25413789	25425327	+	11538	372	ENSG00000101003;	exon:25413790-25413854,exon:25417104-25417202	CVB5_5Y1,CVB5_5Y2,CVB5_5Y3,CVB5_RD3,Con_5Y1,Con_5Y2,Con_RD2	8,7,4,3,6,4,3	1.3713e+21	GINS1
hsa_circ_0005934	chr8	98706466	98722969	-	16503	15991	ENSG00000104375;	exon:98706467-98706634,exon:98722743-98722969	CVB5_5Y1,CVB5_5Y2,CVB5_5Y3,CVB5_RD2,CVB5_RD3,Con_5Y1,Con_5Y2,Con_5Y3,Con_RD1,Con_RD2	4,4,5,5,6,2,3,5,11,16	1.20137e+29	STK3
hsa_circ_0005935	chr11	78465875	78493195	-	27320	475	ENSG00000137513;	exon:78465876-78466013,exon:78469247-78469313,exon:78478585-78478683,exon:78493063-78493195	CVB5_5Y1,CVB5_5Y2,CVB5_5Y3,CVB5_RD2,CVB5_RD3,Con_5Y1,Con_5Y2,Con_5Y3,Con_RD1,Con_RD2,Con_RD3	2,3,2,8,4,4,2,4,14,8,16	1.09132e+32	NARS2
hsa_circ_0005939	chr7	156826604	156836885	-	10281	253	ENSG00000105983;	exon:156826605-156826744	CVB5_5Y1,CVB5_5Y2,CVB5_5Y3,CVB5_RD1,CVB5_RD2,CVB5_RD3,Con_5Y1,Con_5Y2,Con_5Y3,Con_RD1,Con_RD2,Con_RD3	19,25,31,9,20,22,24,47,27,40,39,32	2.36254e+35	LMBR1
hsa_circ_0005940	chr17	46050532	46094701	-	44169	44169	ENSG00000120071;	exon:46082441-46082542,exon:46094560-46094701	CVB5_5Y3,CVB5_RD2,Con_5Y3,Con_RD1,Con_RD2	2,4,2,6,4	137236103213208	KANSL1
hsa_circ_0005941	chr16	53873785	53888951	+	15166	344	ENSG00000140718;	exon:53873786-53873865,exon:53879844-53879987,exon:53888832-53888951	CVB5_5Y1,CVB5_5Y2,CVB5_5Y3,CVB5_RD2,CVB5_RD3,Con_5Y1,Con_5Y2,Con_5Y3,Con_RD1,Con_RD2	13,16,18,10,15,20,28,21,3,5	101,112,100,48,65,173,177,129,45,53	FTO
hsa_circ_0005954	chr6	110887504	110890356	+	2852	317	ENSG00000123505;	exon:110887505-110887591,exon:110888857-110888983,exon:110890254-110890356	CVB5_5Y1,CVB5_5Y2,CVB5_5Y3,CVB5_RD2,Con_5Y1,Con_5Y2,Con_5Y3,Con_RD1,Con_RD2	9,18,21,4,27,18,27,22,12	95,98,112,204,137,169,118,284,277	AMD1
hsa_circ_0005955	chr21	37420298	37472880	+	52582	283	ENSG00000157540;	exon:37420299-37420384,exon:37421774-37421866,exon:37428867-37428908,exon:37472684-37472880	CVB5_5Y1,CVB5_5Y2,CVB5_5Y3,CVB5_RD1,CVB5_RD2,Con_5Y1,Con_5Y2,Con_5Y3,Con_RD1,Con_RD2,Con_RD3	4,10,3,6,14,8,4,10,12,14,33	2.37255e+32	DYRK1A
hsa_circ_0005963	chr4	4237826	4246343	-	8517	410	ENSG00000132406;	exon:4237827-4237935,exon:4246202-4246343	CVB5_5Y1,CVB5_5Y2,CVB5_5Y3,CVB5_RD3,Con_5Y1,Con_5Y2,Con_5Y3,Con_RD1	2,3,3,8,4,5,3,14	1.28133e+23	TMEM128
hsa_circ_0005964	chr1	153754641	153757763	+	3122	290	ENSG00000143624;	exon:153754642-153754739,exon:153757572-153757763	Con_RD2	2	242	INTS3
hsa_circ_0005965	chr4	107682014	107694006	-	11992	494	ENSG00000138801;	exon:107682015-107682133	CVB5_5Y1,CVB5_5Y2,CVB5_5Y3,Con_5Y1,Con_5Y2,Con_5Y3,Con_RD1	11,7,6,15,7,8,4	5.95683e+22	PAPSS1
hsa_circ_0005966	chr13	20002849	20006586	+	3737	665	ENSG00000121741;	exon:20006374-20006586	CVB5_5Y1,Con_5Y1,Con_5Y2,Con_5Y3,Con_RD2,Con_RD3	4,4,8,3,9,7	2.27241e+17	ZMYM2
hsa_circ_0005968	chr2	24564294	24584560	+	20266	20266	ENSG00000084676;	exon:24564295-24564430,exon:24572166-24572232,exon:24584476-24584560	CVB5_RD3,Con_RD2	6,8	92138	NCOA1
hsa_circ_0005970	chr2	23958300	23977075	+	18775	301	ENSG00000173960;	exon:23958301-23958355,exon:23971276-23971414,exon:23976969-23977075	CVB5_5Y1,CVB5_5Y2,CVB5_5Y3,CVB5_RD3,Con_5Y1,Con_5Y2,Con_5Y3,Con_RD1,Con_RD2	4,5,3,5,3,11,2,4,7	168,176,174,79,168,217,125,111,135	UBXN2A
hsa_circ_0005974	chr11	34071725	34076642	+	4917	472	ENSG00000135387;	exon:34071726-34071788,exon:34071901-34071987,exon:34076236-34076474,exon:34076560-34076642	CVB5_5Y1,CVB5_5Y2,CVB5_5Y3,CVB5_RD2,CVB5_RD3,Con_5Y1,Con_5Y2,Con_5Y3,Con_RD1	6,4,9,17,4,7,15,6,6	1.33516e+35	CAPRIN1
hsa_circ_0005975	chr10	91992118	92008275	+	16157	959	ENSG00000095564;	exon:92008123-92008275	CVB5_5Y1,CVB5_5Y2,CVB5_5Y3,CVB5_RD3,Con_5Y1,Con_5Y2,Con_RD1	4,2,3,13,7,4,4	2.22298e+20	BTAF1
hsa_circ_0005977	chr1	179043714	179054638	+	10924	707	ENSG00000116199;	exon:179054529-179054638	CVB5_5Y2,CVB5_5Y3,Con_5Y1,Con_5Y2,Con_RD1,Con_RD2	4,3,3,5,7,5	1.76143e+17	FAM20B
hsa_circ_0005982	chr8	140818276	140890769	-	72493	899	ENSG00000169398;	exon:140818277-140818354,exon:140818880-140819020,exon:140830472-140830526,exon:140890543-140890769	CVB5_5Y1,CVB5_5Y2,CVB5_5Y3,CVB5_RD1,CVB5_RD2,CVB5_RD3,Con_5Y1,Con_5Y2,Con_5Y3,Con_RD1,Con_RD2,Con_RD3	13,7,17,20,96,81,16,20,14,109,92,119	4.88565e+39	PTK2
hsa_circ_0005984	chr8	99431536	99481802	+	50266	788	ENSG00000132549;	exon:99431537-99431664	Con_5Y1,Con_RD2	4,12	145175	VPS13B
hsa_circ_0005985	chr12	111867571	111871180	+	3609	393	ENSG00000089022;	exon:111867572-111867669	Con_RD1	4	686	MAPKAPK5
hsa_circ_0005988	chr1	246437147	246440124	-	2977	2977	ENSG00000185420;	intron:246437148-246437211	CVB5_5Y1,CVB5_5Y2,CVB5_5Y3,CVB5_RD1,CVB5_RD2,Con_5Y1,Con_5Y2,Con_5Y3,Con_RD1	8,7,3,5,10,3,6,5,6	3,3,7,21,4,2,7,2,15	SMYD3
hsa_circ_0006012	chr16	28111816	28125848	-	14032	735	ENSG00000169180;	exon:28111817-28111942,exon:28125689-28125848	CVB5_5Y3,CVB5_RD3,Con_5Y2,Con_RD2,Con_RD3	2,9,2,4,12	347638266647569	XPO6
hsa_circ_0006016	chr14	102714422	102721377	+	6955	331	ENSG00000089902;	exon:102714423-102714617,exon:102721007-102721084,exon:102721320-102721377	CVB5_5Y2,Con_5Y3,Con_RD1	4,4,6	112,96,404	RCOR1
hsa_circ_0006021	chr1	235419472	235434280	+	14808	366	ENSG00000284770;ENSG00000285053;	exon:235419473-235419561,exon:235427140-235427239,exon:235430705-235430804,exon:235434204-235434280	Con_5Y1,Con_5Y2,Con_RD1	3,4,15	103122595	TBCE;TBCE
hsa_circ_0006022	chr8	55950458	55953984	+	3526	506	ENSG00000254087;	exon:55953832-55953984	CVB5_5Y3,CVB5_RD2,Con_RD2	2,6,2	106106166	LYN
hsa_circ_0006025	chr17	61743012	61780401	-	37389	585	ENSG00000136492;	exon:61743013-61743134,exon:61780261-61780401	CVB5_5Y1,CVB5_RD3,Con_5Y1,Con_5Y2,Con_5Y3,Con_RD2,Con_RD3	3,4,4,6,3,3,7	92,464,100,138,92,599,397	BRIP1
hsa_circ_0006030	chr12	121743628	121752223	+	8595	392	ENSG00000188735;	exon:121743629-121743747,exon:121752128-121752223	CVB5_5Y1,CVB5_5Y2,CVB5_5Y3,CVB5_RD2,CVB5_RD3,Con_5Y2,Con_5Y3,Con_RD1,Con_RD2	2,3,3,37,7,2,2,3,20	108,123,99,192,148,145,79,115,126	TMEM120B
hsa_circ_0006032	chr7	66771882	66775393	+	3511	363	ENSG00000284461;ENSG00000154710;	exon:66771883-66772078,exon:66775227-66775393	CVB5_5Y1,CVB5_5Y2,CVB5_5Y3,CVB5_RD2,Con_5Y1,Con_5Y3	3,6,2,5,4,3	1.28171e+17	AC027644.4;RABGEF1
hsa_circ_0006033	chr2	61493893	61495613	-	1720	357	ENSG00000082898;	exon:61493894-61494091,exon:61495455-61495613	CVB5_5Y1,CVB5_5Y2,CVB5_5Y3,Con_5Y1,Con_5Y2,Con_5Y3,Con_RD1	2,6,3,5,2,5,11	1.51817e+24	XPO1
hsa_circ_0006034	chr5	128138596	128152805	+	14209	955	ENSG00000064651;	exon:128151241-128151396,exon:128152706-128152805	CVB5_5Y2,CVB5_5Y3,CVB5_RD2	3,2,10	277296448	SLC12A2
hsa_circ_0006037	chr2	64572945	64585545	+	12600	392	ENSG00000119844;	exon:64572946-64573068,exon:64579486-64579546,exon:64585422-64585545	CVB5_5Y3,Con_5Y1,Con_5Y3,Con_RD1	3,2,2,5	172176150120	AFTPH
hsa_circ_0006041	chr7	66240324	66286709	+	46385	1145	ENSG00000169902;	exon:66286511-66286709	CVB5_5Y2,CVB5_5Y3,Con_5Y1,Con_5Y2,Con_5Y3,Con_RD1,Con_RD2,Con_RD3	5,11,6,4,2,23,9,18	133,147,134,130,67,153,207,128	TPST1
hsa_circ_0006049	chr13	41811224	41833531	-	22307	638	ENSG00000102763;	exon:41811225-41811340	CVB5_5Y1,CVB5_5Y3,CVB5_RD2,CVB5_RD3,Con_5Y1,Con_5Y2,Con_5Y3,Con_RD2,Con_RD3	2,3,8,19,4,7,3,7,5	83,79,283,221,110,117,91,288,184	VWA8
hsa_circ_0006052	chr7	107362032	107372760	-	10728	357	ENSG00000164597;	exon:107362033-107362110,exon:107362308-107362420,exon:107372595-107372760	Con_5Y1,Con_5Y3,Con_RD1	3,3,3	197184187	COG5
hsa_circ_0006059	chr8	135542653	135582073	+	39420	600	ENSG00000131773;	exon:135542654-135542770	CVB5_RD2	6	156	KHDRBS3
hsa_circ_0006060	chr8	142343965	142345892	-	1927	657	ENSG00000171045;	exon:142345743-142345892	CVB5_5Y2,CVB5_RD2,CVB5_RD3,Con_5Y2,Con_RD1,Con_RD2	3,5,5,2,9,8	55,92,86,55,86,96	TSNARE1
hsa_circ_0006062	chr21	37420298	37430400	+	10102	10102	ENSG00000157540;	exon:37420299-37420384,exon:37421774-37421866,exon:37425690-37425781,exon:37430269-37430400	CVB5_5Y1,CVB5_5Y2,CVB5_5Y3,CVB5_RD1,CVB5_RD3,Con_5Y1,Con_5Y2,Con_5Y3,Con_RD1,Con_RD2,Con_RD3	5,11,15,8,9,6,18,9,13,7,7	124,130,162,64,224,138,185,88,117,165,131	DYRK1A
hsa_circ_0006069	chr15	65551675	65564342	+	12667	573	ENSG00000074696;	exon:65551676-65551718,exon:65554887-65554960,exon:65564215-65564342	Con_RD2	9	1266	HACD3
hsa_circ_0006078	chr12	125102678	125107268	+	4590	345	ENSG00000081760;	exon:125102679-125102793,exon:125103000-125103081,exon:125107121-125107268	CVB5_5Y1,CVB5_5Y2,CVB5_5Y3,Con_5Y1,Con_5Y2,Con_5Y3,Con_RD2	4,2,4,2,5,4,3	84,70,108,90,95,66,364	AACS
hsa_circ_0006089	chr2	9350807	9358889	+	8082	438	ENSG00000151693;	exon:9350808-9350895,exon:9356047-9356095	CVB5_5Y3,CVB5_RD3	3,8	175512	ASAP2
hsa_circ_0006093	chr7	6412810	6416921	-	4111	351	ENSG00000164535;	exon:6412811-6413034	CVB5_RD2,CVB5_RD3,Con_5Y1,Con_5Y2,Con_5Y3,Con_RD1,Con_RD2	13,18,2,4,5,7,9	215,235,84,79,67,383,386	DAGLB
hsa_circ_0006101	chr2	200920221	200937966	-	17745	1013	ENSG00000115942;	exon:200920222-200920393,exon:200937906-200937966	Con_5Y2,Con_RD1,Con_RD2	2,14,3	276170237	ORC2
hsa_circ_0006107	chr6	170543600	170549113	-	5513	320	ENSG00000008018;	exon:170543601-170543730,exon:170549006-170549113	CVB5_5Y1,CVB5_5Y2,CVB5_5Y3,CVB5_RD1,CVB5_RD2,CVB5_RD3,Con_5Y1,Con_5Y2,Con_5Y3,Con_RD1,Con_RD2,Con_RD3	7,14,12,9,3,12,8,8,14,14,2,10	1.95622e+47	PSMB1
hsa_circ_0006109	chr6	30650993	30651466	+	473	473	ENSG00000204564;	exon:30650994-30651082,exon:30651266-30651466	CVB5_5Y1,CVB5_5Y2,CVB5_5Y3,Con_5Y1,Con_5Y2,Con_5Y3,Con_RD1,Con_RD2	13,17,5,8,12,8,4,7	46,42,54,46,67,30,57,94	C6orf136
hsa_circ_0006118	chr3	124737567	124744203	+	6636	1252	ENSG00000114491;	exon:124743915-124744203	CVB5_5Y2,Con_RD1,Con_RD2	3,11,9	299359341	UMPS
hsa_circ_0006123	chr1	210919639	210920069	-	430	430	ENSG00000143473;ENSG00000284299;	exon:210919640-210920069	CVB5_RD1,CVB5_RD2,Con_RD1,Con_RD2,Con_RD3	23,27,18,21,15	47,32,38,44,35	KCNH1;AL590132.1
hsa_circ_0006125	chr1	51440346	51448135	-	7789	479	ENSG00000085832;	exon:51440347-51440432	CVB5_5Y1,CVB5_RD1,CVB5_RD3	3,5,2	117309889	EPS15
hsa_circ_0006127	chr16	30728965	30729572	+	607	469	ENSG00000080603;ENSG00000282034;	exon:30728966-30729231,exon:30729370-30729572	CVB5_5Y1,CVB5_5Y2,CVB5_5Y3,CVB5_RD3,Con_5Y1,Con_5Y2,Con_5Y3,Con_RD1,Con_RD2,Con_RD3	17,11,12,10,16,22,16,8,6,10	19,23,28,31,24,19,12,10,18,12	SRCAP;AC106886.5
hsa_circ_0006137	chr14	34862043	34862322	-	279	279	ENSG00000198604;	exon:34862044-34862322	CVB5_5Y1,CVB5_5Y2,CVB5_5Y3,CVB5_RD1,CVB5_RD2,Con_5Y1,Con_5Y2,Con_5Y3,Con_RD2,Con_RD3	22,22,11,2,15,14,22,6,6,11	1.85222e+29	BAZ1A
hsa_circ_0006138	chr2	70224553	70236175	-	11622	448	ENSG00000116001;	exon:70224554-70224629,exon:70227735-70227822,exon:70230756-70230854,exon:70236079-70236175	CVB5_5Y2,CVB5_5Y3,Con_RD2,Con_RD3	3,3,7,6	511538591485	TIA1
hsa_circ_0006141	chr5	40728344	40730343	-	1999	214	ENSG00000113638;	exon:40728345-40728476,exon:40730262-40730343	CVB5_RD1,Con_5Y2	8,3	54138	TTC33
hsa_circ_0006146	chr6	116692054	116726622	+	34568	1115	ENSG00000196911;	exon:116692055-116692156,exon:116726495-116726622	CVB5_5Y2,CVB5_5Y3,CVB5_RD2,CVB5_RD3,Con_5Y1,Con_5Y2,Con_5Y3,Con_RD2,Con_RD3	2,4,9,9,6,4,3,22,6	1.49173e+26	KPNA5
hsa_circ_0006150	chr12	116985205	116988869	+	3664	404	ENSG00000174989;	exon:116985206-116985402,exon:116988663-116988869	CVB5_5Y1,CVB5_5Y3,CVB5_RD1,CVB5_RD2,Con_5Y2,Con_RD1	5,2,6,9,5,9	39,53,23,74,76,98	FBXW8
hsa_circ_0006151	chr10	68468122	68470163	-	2041	367	ENSG00000138346;	exon:68468123-68468306,exon:68469981-68470163	CVB5_5Y1,CVB5_5Y2,CVB5_5Y3,CVB5_RD2,CVB5_RD3,Con_5Y1,Con_5Y2,Con_5Y3,Con_RD1,Con_RD2,Con_RD3	24,30,23,39,13,45,33,29,18,21,17	1.28109e+32	DNA2
hsa_circ_0006156	chr3	172247532	172251541	+	4009	526	ENSG00000075420;	exon:172247533-172247776,exon:172251260-172251541	CVB5_5Y1,CVB5_5Y2,CVB5_5Y3,CVB5_RD3,Con_5Y1,Con_5Y2,Con_5Y3	8,11,17,13,10,6,4	1.51142e+20	FNDC3B
hsa_circ_0006157	chr5	38990948	39003622	-	12674	388	ENSG00000164327;	exon:39002535-39002666,exon:39003558-39003622	CVB5_5Y1,CVB5_5Y2,CVB5_5Y3,CVB5_RD1,CVB5_RD2,CVB5_RD3,Con_5Y1,Con_5Y2,Con_5Y3,Con_RD1,Con_RD2,Con_RD3	10,5,13,3,7,19,5,9,5,4,26,18	143,145,159,93,480,340,155,193,122,392,354,257	RICTOR
hsa_circ_0006163	chr3	113488944	113506605	-	17661	611	ENSG00000163611;ENSG00000285943;	exon:113488945-113489063,exon:113493206-113493312,exon:113503180-113503248,exon:113506507-113506605	CVB5_5Y1,CVB5_5Y2,CVB5_5Y3,CVB5_RD2,CVB5_RD3,Con_5Y1,Con_5Y2,Con_5Y3,Con_RD1,Con_RD2,Con_RD3	3,4,6,4,11,8,5,6,24,20,19	93,109,107,89,76,135,140,92,71,92,117	SPICE1;AC112128.1
hsa_circ_0006168	chr4	77773080	77776392	-	3312	395	ENSG00000138767;	exon:77773081-77773166,exon:77774530-77774716	CVB5_5Y1,CVB5_5Y2,CVB5_5Y3,CVB5_RD2,CVB5_RD3,Con_5Y1,Con_5Y2,Con_5Y3,Con_RD1,Con_RD2,Con_RD3	4,5,4,7,12,6,12,2,9,14,5	15,23,19,11,22,24,25,19,21,7,22	CNOT6L
hsa_circ_0006178	chr13	95832926	95859675	-	26749	788	ENSG00000102595;	exon:95837086-95837202,exon:95859591-95859675	Con_RD3	8	134	UGGT2
hsa_circ_0006186	chr19	34451980	34467014	+	15034	870	ENSG00000126261;	exon:34451981-34452147,exon:34466878-34467014	CVB5_5Y1,CVB5_5Y2,CVB5_5Y3,CVB5_RD2,Con_5Y1,Con_5Y2,Con_5Y3	9,4,6,6,8,5,7	1.44166e+20	UBA2
hsa_circ_0006188	chr1	117911993	117918736	-	6743	383	ENSG00000196505;	exon:117911994-117912082,exon:117912530-117912683,exon:117918597-117918736	CVB5_5Y3,Con_5Y1,Con_5Y3,Con_RD1,Con_RD2	4,2,2,15,9	131149115544657	GDAP2
hsa_circ_0006211	chr19	34431860	34467014	+	35154	1519	ENSG00000126261;	exon:34466878-34467014	CVB5_5Y3,Con_5Y1,Con_5Y2,Con_RD3	2,5,6,7	22,45,52,62	UBA2
hsa_circ_0006222	chr12	48083590	48098124	-	14534	548	ENSG00000079387;	exon:48083591-48083762,exon:48097994-48098124	CVB5_RD3,Con_5Y3,Con_RD1,Con_RD2,Con_RD3	13,3,4,11,12	284,50,318,380,298	SENP1
hsa_circ_0006229	chr7	47344754	47346356	-	1602	369	ENSG00000136205;	exon:47344755-47344838,exon:47344924-47345038,exon:47346187-47346356	CVB5_5Y1,CVB5_5Y3,Con_5Y1,Con_5Y3,Con_RD1,Con_RD2,Con_RD3	4,4,4,5,22,11,13	32,38,66,41,180,220,225	TNS3
hsa_circ_0006235	chr18	2666156	2674145	+	7989	452	ENSG00000101596;	exon:2666157-2666232,exon:2666870-2667031	CVB5_5Y3,Con_5Y1,Con_5Y2,Con_5Y3,Con_RD1	2,6,4,4,11	266362410250219	SMCHD1
hsa_circ_0006253	chr20	49639677	49643650	-	3973	553	ENSG00000158470;	exon:49643526-49643650	CVB5_RD3	9	231	B4GALT5
hsa_circ_0006254	chr11	34947505	34970286	+	22781	723	ENSG00000110435;	exon:34947506-34947606,exon:34970139-34970286	CVB5_RD2,CVB5_RD3,Con_5Y2,Con_5Y3,Con_RD1,Con_RD2,Con_RD3	19,9,4,2,4,16,15	7.6175e+22	PDHX
hsa_circ_0006258	chr12	100282942	100298175	+	15233	508	ENSG00000136021;	exon:100282943-100283147,exon:100298031-100298175	CVB5_5Y1,CVB5_5Y2,CVB5_5Y3,CVB5_RD1,CVB5_RD2,CVB5_RD3,Con_5Y1,Con_5Y2,Con_5Y3,Con_RD1,Con_RD2,Con_RD3	12,10,16,13,68,62,22,18,11,108,88,65	122,127,123,98,326,233,159,157,147,441,377,373	SCYL2
hsa_circ_0006265	chr1	200807375	200832845	+	25470	528	ENSG00000118200;	exon:200807376-200807537,exon:200832706-200832845	CVB5_RD2,Con_RD2	6,5	199268	CAMSAP2
hsa_circ_0006267	chr1	198277960	198297240	+	19280	426	ENSG00000151414;	exon:198277961-198278069,exon:198292945-198293039,exon:198297127-198297240	Con_RD2,Con_RD3	3,5	10091021	NEK7
hsa_circ_0006278	chr14	67685014	67690421	-	5407	400	ENSG00000072042;	exon:67685015-67685204,exon:67690212-67690421	Con_5Y1,Con_5Y2,Con_5Y3,Con_RD1,Con_RD2,Con_RD3	3,2,4,14,5,7	4.78521e+20	RDH11
hsa_circ_0006281	chr1	58506059	58534331	-	28272	636	ENSG00000162600;	exon:58506060-58506209,exon:58534158-58534331	CVB5_RD2,CVB5_RD3,Con_5Y1,Con_RD1,Con_RD2,Con_RD3	2,7,2,17,4,9	2.24259e+17	OMA1
hsa_circ_0006294	chr2	36358903	36396787	+	37884	37884	ENSG00000150938;	intron:36396614-36396787	CVB5_RD2,Con_RD1,Con_RD2,Con_RD3	4,22,10,4	227187228221	CRIM1
hsa_circ_0006296	chr1	147286297	147287733	+	1438	302	ENSG00000131778;ENSG00000237188;	exon:147286298-147286500,exon:147287635-147287733	CVB5_5Y1,CVB5_5Y2,CVB5_5Y3,Con_5Y1,Con_5Y3,Con_RD1,Con_RD2	2,2,3,2,3,3,4	2.12265e+20	CHD1L;AC242426.2
hsa_circ_0006299	chr8	140846598	140890769	-	44171	562	ENSG00000169398;	exon:140846599-140846678,exon:140890543-140890769	CVB5_5Y1,CVB5_5Y3,CVB5_RD2,CVB5_RD3,Con_5Y3	5,2,10,7,3	5.58648e+16	PTK2
hsa_circ_0006302	chr8	38114191	38121149	+	6958	580	ENSG00000129691;	exon:38114192-38114287,exon:38114905-38115000,exon:38116650-38116725	CVB5_5Y2,CVB5_RD1,CVB5_RD3,Con_5Y1	3,9,9,3	96,73,99,85	ASH2L
hsa_circ_0006307	chr7	22960255	22984045	-	23790	940	ENSG00000122591;	exon:22983944-22984045	Con_RD1	3	331	FAM126A
hsa_circ_0006308	chr5	38990948	39021136	-	30188	486	ENSG00000164327;	exon:38990949-38991075,exon:39002535-39002666,exon:39021039-39021136	CVB5_5Y2,Con_5Y1,Con_RD1,Con_RD2	4,4,6,6	139149334287	RICTOR
hsa_circ_0006312	chr13	113510237	113534240	+	24003	501	ENSG00000150403;	exon:113510238-113510424	Con_RD3	6	120	TMCO3
hsa_circ_0006317	chr10	113898109	113908523	+	10414	1129	ENSG00000196865;	exon:113898110-113898209	CVB5_5Y2,Con_5Y2,Con_RD2	3,2,5	149238323	NHLRC2
hsa_circ_0006318	chr13	95206531	95210781	-	4250	630	ENSG00000125257;	exon:95206532-95206781,exon:95210692-95210781	CVB5_5Y1,Con_5Y2,Con_5Y3,Con_RD1,Con_RD2	3,3,2,3,5	82158105348259	ABCC4
hsa_circ_0006319	chr2	128097428	128104014	+	6586	219	ENSG00000136731;	exon:128097429-128097564,exon:128103079-128103145,exon:128103932-128104014	CVB5_5Y1,CVB5_5Y3,CVB5_RD1,Con_5Y2,Con_RD1,Con_RD2	3,5,11,2,9,8	1.73178e+17	UGGT1
hsa_circ_0006323	chr1	97515725	97549744	-	34019	401	ENSG00000188641;	exon:97515726-97515941,exon:97549560-97549744	CVB5_RD2,Con_RD1,Con_RD2	9,7,6	180271277	DPYD
hsa_circ_0006324	chr1	197642710	197658369	-	15659	376	ENSG00000213047;	exon:197642711-197642821,exon:197658300-197658369	CVB5_5Y1,Con_5Y1,Con_5Y2,Con_5Y3,Con_RD1	4,3,4,4,2	43,38,57,26,2	DENND1B
hsa_circ_0006341	chr20	51656937	51690819	-	33882	864	ENSG00000054793;	exon:51676132-51676208,exon:51689064-51689139,exon:51690739-51690819	CVB5_5Y2,Con_5Y2,Con_5Y3,Con_RD1,Con_RD2	2,3,2,3,8	316450316325273	ATP9A
hsa_circ_0006346	chr3	128795359	128807671	+	12312	536	ENSG00000075785;	exon:128795360-128795420,exon:128797943-128798069,exon:128807543-128807671	CVB5_5Y1,CVB5_5Y2,CVB5_5Y3,CVB5_RD3,Con_5Y2,Con_5Y3,Con_RD1,Con_RD2,Con_RD3	4,2,5,13,4,3,5,6,14	3.13367e+26	RAB7A
hsa_circ_0006347	chr3	141509567	141540609	+	31042	2989	ENSG00000155903;	intron:141509568-141509673,intron:141512163-141512280,intron:141540533-141540609	Con_RD2	5	83	RASA2
hsa_circ_0006358	chr4	168890921	168903906	+	12985	658	ENSG00000129116;	exon:168890922-168891057,exon:168894579-168894677,exon:168903757-168903906	CVB5_5Y1,CVB5_RD2,Con_RD1,Con_RD2	2,6,19,3	91,84,46,58	PALLD
hsa_circ_0006360	chr1	150417595	150446401	+	28806	665	ENSG00000163125;	exon:150417596-150417725	Con_RD1,Con_RD2	2,3	212202	RPRD2
hsa_circ_0006362	chr4	122935713	122979386	+	43673	722	ENSG00000145375;	exon:122935714-122935843,exon:122936100-122936156,exon:122979232-122979386	CVB5_5Y1,CVB5_RD2,CVB5_RD3,Con_RD1,Con_RD2,Con_RD3	3,12,13,14,13,13	7.63794e+16	SPATA5
hsa_circ_0006364	chrX	47846104	47895940	+	49836	440	ENSG00000197779;	exon:47846105-47846321,exon:47887999-47888125,exon:47895845-47895940	CVB5_5Y1,CVB5_5Y2,CVB5_5Y3,CVB5_RD1,CVB5_RD2,CVB5_RD3,Con_5Y1,Con_5Y2,Con_5Y3,Con_RD1,Con_RD2,Con_RD3	11,6,13,5,40,7,9,15,6,19,21,21	41,42,47,18,36,63,32,42,23,66,31,51	ZNF81
hsa_circ_0006367	chrX	101101057	101109998	+	8941	604	ENSG00000102384;	exon:101109473-101109591,exon:101109891-101109998	CVB5_5Y1,CVB5_RD2,Con_5Y1,Con_5Y2,Con_RD2	4,10,4,3,8	52,280,52,83,388	CENPI
hsa_circ_0006373	chr1	40189054	40202614	+	13560	573	ENSG00000117000;	exon:40189055-40189209,exon:40190772-40190853,exon:40195632-40195764,exon:40202412-40202614	CVB5_5Y1,CVB5_5Y2,CVB5_5Y3,CVB5_RD1,CVB5_RD2,CVB5_RD3,Con_5Y1,Con_5Y2,Con_5Y3,Con_RD1,Con_RD2,Con_RD3	10,6,9,17,34,65,16,14,13,83,49,48	1.982e+35	RLF
hsa_circ_0006374	chr11	118581245	118584644	+	3399	815	ENSG00000095139;	exon:118581246-118581509	CVB5_5Y2,CVB5_5Y3,Con_5Y1,Con_RD2	2,5,6,5	633651852474	ARCN1
hsa_circ_0006380	chr15	57231151	57234107	+	2956	456	ENSG00000140262;	exon:57231152-57231257,exon:57232712-57232856,exon:57234043-57234107	Con_5Y1,Con_5Y2,Con_5Y3,Con_RD1,Con_RD2,Con_RD3	3,10,3,8,6,10	2.99353e+20	TCF12
hsa_circ_0006381	chr5	61472680	61494410	+	21730	657	ENSG00000130449;	exon:61494260-61494410	CVB5_5Y2,CVB5_5Y3,CVB5_RD3,Con_5Y1,Con_5Y2,Con_RD1,Con_RD2	2,3,6,2,7,11,20	41,55,106,53,74,118,180	ZSWIM6
hsa_circ_0006383	chr9	71866798	71875083	-	8285	858	ENSG00000107362;	exon:71866799-71867006	Con_5Y3,Con_RD2	3,4	96360	ABHD17B
hsa_circ_0006385	chr22	36518762	36519537	-	775	281	ENSG00000100353;	exon:36518763-36518910	CVB5_5Y1,CVB5_5Y2,CVB5_5Y3,Con_5Y1,Con_5Y2,Con_5Y3,Con_RD1	5,4,3,11,2,3,5	1.81622e+27	EIF3D
hsa_circ_0006389	chr18	56923921	56939393	+	15472	538	ENSG00000091157;	exon:56923922-56924108,exon:56939311-56939393	CVB5_RD1,Con_RD1	6,12	61100	WDR7
hsa_circ_0006393	chr14	61720381	61721823	+	1442	422	ENSG00000100644;	exon:61721509-61721654,exon:61721739-61721823	CVB5_5Y1,CVB5_5Y2,Con_5Y1,Con_5Y2,Con_RD2	2,6,3,3,2	533658743903471	HIF1A
hsa_circ_0006395	chr1	77633114	77641655	-	8541	642	ENSG00000036549;	exon:77633115-77633405,exon:77641522-77641655	CVB5_5Y2,CVB5_5Y3,Con_5Y2,Con_5Y3,Con_RD1	4,4,4,3,7	372394624368282	AC118549.1
hsa_circ_0006396	chr12	111679150	111683307	-	4157	551	ENSG00000089234;	exon:111679151-111679340,exon:111683146-111683307	Con_5Y1,Con_5Y2,Con_RD1,Con_RD2	4,4,8,8	214281240260	BRAP
hsa_circ_0006402	chr2	47408400	47445657	+	37257	1175	ENSG00000095002;	exon:47408401-47408555,exon:47445548-47445657	CVB5_5Y1,CVB5_5Y2,CVB5_5Y3,Con_5Y1,Con_5Y2,Con_5Y3,Con_RD1,Con_RD2	3,7,8,4,16,4,6,4	2.3531e+23	MSH2
hsa_circ_0006410	chr8	15650696	15673836	+	23140	490	ENSG00000104723;	exon:15650697-15650814,exon:15659507-15659647,exon:15662156-15662296,exon:15673747-15673836	CVB5_RD2,CVB5_RD3,Con_RD2	9,6,22	144915052163	TUSC3
hsa_circ_0006420	chr12	19462509	19473355	+	10846	316	ENSG00000139154;	exon:19462510-19462717,exon:19473248-19473355	CVB5_5Y1,CVB5_5Y2,CVB5_5Y3,CVB5_RD2,CVB5_RD3,Con_5Y1,Con_5Y2,Con_5Y3,Con_RD2	5,6,12,9,9,13,16,11,9	169,208,196,50,47,182,245,154,69	AEBP2
hsa_circ_0006421	chr8	140879470	140925749	-	46279	483	ENSG00000169398;	exon:140879471-140879637,exon:140925661-140925749	CVB5_5Y3,Con_5Y2,Con_RD3	2,2,6	3996071297	PTK2
hsa_circ_0006422	chr2	36509982	36522313	+	12331	927	ENSG00000150938;	exon:36522092-36522313	CVB5_RD1	5	204	CRIM1
hsa_circ_0006423	chr1	93674613	93674941	-	328	328	ENSG00000137936;	exon:93674614-93674941	CVB5_5Y1,CVB5_5Y2,CVB5_5Y3,CVB5_RD2,CVB5_RD3,Con_5Y1,Con_5Y2,Con_5Y3,Con_RD1,Con_RD2,Con_RD3	3,4,3,9,17,2,2,3,17,16,13	1.87244e+32	BCAR3
hsa_circ_0006427	chr1	93567278	93567851	-	573	325	ENSG00000137936;	exon:93567279-93567491,exon:93567740-93567851	CVB5_5Y1,CVB5_5Y2,CVB5_5Y3,CVB5_RD2,CVB5_RD3,Con_5Y1,Con_5Y2,Con_5Y3,Con_RD1,Con_RD2,Con_RD3	4,9,4,15,26,8,3,2,7,10,14	1.622e+32	BCAR3
hsa_circ_0006428	chr17	59737452	59765138	+	27686	370	ENSG00000062716;	exon:59737453-59737543,exon:59738837-59738947,exon:59764971-59765138	Con_RD1	4	715	VMP1
hsa_circ_0006431	chr14	34783761	34792921	-	9160	634	ENSG00000198604;	exon:34786126-34786221,exon:34792775-34792921	CVB5_5Y2,Con_5Y2,Con_5Y3,Con_RD1	3,2,2,4	283,404,250,87	BAZ1A
hsa_circ_0006434	chr16	18841564	18845651	-	4087	700	ENSG00000157106;	exon:18845429-18845651	CVB5_5Y1,Con_5Y1,Con_RD2	4,3,6	148143176	SMG1
hsa_circ_0006439	chr5	72283504	72314158	-	30654	12234	ENSG00000113048;	intron:72283505-72283658,intron:72295531-72295589,intron:72297632-72297702,intron:72314081-72314158	Con_5Y1,Con_RD1	2,7	309473	MRPS27
hsa_circ_0006447	chr8	130290000	130361771	-	71771	68245	ENSG00000153317;	intron:130290001-130290138,intron:130358017-130358143,intron:130361670-130361771	CVB5_RD3,Con_RD1	8,8	72,53	ASAP1
hsa_circ_0006448	chr19	5016256	5041251	+	24995	540	ENSG00000127663;	exon:5016257-5016339,exon:5039836-5040011,exon:5041137-5041251	Con_5Y1,Con_5Y2,Con_5Y3,Con_RD1	2,4,2,17	151203127156	KDM4B
hsa_circ_0006455	chr19	20217139	20220417	-	3278	272	ENSG00000267383;	exon:20217140-20217316,exon:20220294-20220417	CVB5_RD1,Con_RD2	9,8	24,39	AC011447.3
hsa_circ_0006456	chr5	55697845	55704434	-	6589	6589	ENSG00000177058;	exon:55697846-55697992	CVB5_RD2	7	147	SLC38A9
hsa_circ_0006458	chr20	62857394	62859526	-	2132	407	ENSG00000101190;	exon:62859364-62859526	CVB5_5Y1,CVB5_5Y2,Con_5Y1,Con_5Y2,Con_5Y3,Con_RD2,Con_RD3	5,7,8,3,3,3,5	1.34157e+20	TCFL5
hsa_circ_0006460	chr7	140776911	140794467	-	17556	714	ENSG00000157764;	exon:140776912-140777088	CVB5_5Y1,CVB5_5Y3,CVB5_RD2,Con_5Y1,Con_5Y3,Con_RD1	4,2,14,3,3,5	40,65,55,67,46,69	BRAF
hsa_circ_0006461	chr19	5039835	5041251	+	1416	291	ENSG00000127663;	exon:5039836-5040011,exon:5041137-5041251	CVB5_5Y1,CVB5_5Y2,CVB5_5Y3,CVB5_RD2,Con_5Y2,Con_5Y3,Con_RD1,Con_RD2	7,3,6,11,11,8,12,5	100,120,101,316,159,87,202,160	KDM4B
hsa_circ_0006471	chr19	11513055	11514221	-	1166	642	ENSG00000130159;	exon:11513056-11513279	CVB5_5Y2,CVB5_RD2,CVB5_RD3,Con_5Y1,Con_5Y3,Con_RD1,Con_RD2,Con_RD3	5,15,10,12,4,9,9,22	7.71662e+22	ECSIT
hsa_circ_0006473	chr4	147946616	147966839	+	20223	413	ENSG00000071205;	exon:147946617-147946704,exon:147955316-147955374,exon:147965024-147965129,exon:147966680-147966839	CVB5_5Y1,CVB5_5Y2,CVB5_5Y3,CVB5_RD2,CVB5_RD3,Con_5Y1,Con_5Y2,Con_5Y3,Con_RD1,Con_RD2,Con_RD3	3,13,6,5,5,9,10,5,17,10,18	1.29168e+32	ARHGAP10
hsa_circ_0006478	chr20	35801490	35847434	+	45944	372	ENSG00000025293;	exon:35801491-35801605,exon:35847350-35847434	CVB5_RD2,CVB5_RD3,Con_RD1	3,8,3	203148324	PHF20
hsa_circ_0006493	chr2	61493893	61497007	-	3114	486	ENSG00000082898;	exon:61496879-61497007	CVB5_RD2,Con_5Y3	4,2	1305931	XPO1
hsa_circ_0006500	chr5	119240418	119244576	+	4158	271	ENSG00000172869;	exon:119240419-119240471,exon:119244359-119244576	CVB5_5Y2,Con_5Y3,Con_RD2	2,3,4	98,83,360	DMXL1
hsa_circ_0006504	chr8	140370963	140405698	-	34735	465	ENSG00000167632;	exon:140370964-140371180	CVB5_RD1	14	42	TRAPPC9
hsa_circ_0006508	chr17	59731420	59738947	+	7527	440	ENSG00000062716;	exon:59731421-59731522,exon:59735338-59735473,exon:59737453-59737543,exon:59738837-59738947	CVB5_5Y1,CVB5_5Y2,CVB5_5Y3,CVB5_RD1,CVB5_RD2,CVB5_RD3,Con_5Y1,Con_5Y2,Con_5Y3,Con_RD1,Con_RD2,Con_RD3	31,28,33,7,57,10,66,59,25,42,46,39	3.39398e+35	VMP1
hsa_circ_0006512	chr12	106842588	106851594	+	9006	470	ENSG00000111785;	exon:106842589-106842817	Con_5Y2,Con_RD2	3,7	116,99	RIC8B
hsa_circ_0006528	chr5	145817893	145826200	-	8307	496	ENSG00000186314;	exon:145817894-145818054,exon:145819945-145820018,exon:145825998-145826200	CVB5_5Y1,CVB5_5Y2,CVB5_5Y3,CVB5_RD1,CVB5_RD2,Con_5Y1,Con_5Y2,Con_5Y3,Con_RD1,Con_RD2,Con_RD3	4,9,11,10,15,21,9,14,7,12,6	83,73,82,20,109,88,107,85,64,106,98	PRELID2
hsa_circ_0006530	chr2	44704282	44715353	+	11071	247	ENSG00000143919;	exon:44704283-44704343,exon:44707399-44707462,exon:44715287-44715353	CVB5_5Y1,CVB5_5Y2,Con_5Y1,Con_5Y2,Con_5Y3,Con_RD1,Con_RD2	4,8,4,3,3,8,8	28,47,50,49,36,162,159	CAMKMT
hsa_circ_0006531	chr3	50065030	50066502	+	1472	357	ENSG00000004534;	exon:50065031-50065126	CVB5_5Y1,CVB5_5Y2,CVB5_5Y3,CVB5_RD1,CVB5_RD2,Con_5Y1,Con_5Y2,Con_5Y3,Con_RD1,Con_RD2,Con_RD3	17,22,11,8,11,18,23,19,12,4,6	275,288,330,7,76,303,330,237,70,51,54	RBM6
hsa_circ_0006532	chr2	171965337	171966949	+	1612	514	ENSG00000128708;	exon:171966843-171966949	CVB5_5Y1,CVB5_5Y2,Con_5Y3,Con_RD2	2,5,2,5	3023473473303	HAT1
hsa_circ_0006539	chr8	30474778	30504436	+	29659	331	ENSG00000157110;	exon:30474779-30474856,exon:30477799-30477837,exon:30504286-30504436	Con_RD1,Con_RD3	7,6	56,54	RBPMS
hsa_circ_0006545	chr10	124940373	124943307	+	2934	2934	n/a	intergenic_region:124940374-124940547	CVB5_5Y2,CVB5_RD3,Con_5Y1,Con_5Y2,Con_5Y3,Con_RD1	6,9,7,3,5,10	116,48,169,143,119,66
hsa_circ_0006552	chr4	142108092	142124760	-	16668	654	ENSG00000109452;	exon:142108093-142108190,exon:142124588-142124760	CVB5_5Y2,CVB5_RD2,CVB5_RD3,Con_5Y3,Con_RD1,Con_RD2,Con_RD3	2,7,7,2,9,8,6	1.39694e+21	INPP4B
hsa_circ_0006567	chr4	39913610	39922748	-	9138	465	ENSG00000121892;	exon:39913611-39913726,exon:39917048-39917188,exon:39922622-39922748	Con_RD1	5	1341	PDS5A
hsa_circ_0006588	chr11	118779631	118786518	-	6887	636	ENSG00000110367;	exon:118779632-118779736	CVB5_5Y1,CVB5_5Y2,CVB5_5Y3,CVB5_RD2,Con_5Y2,Con_5Y3,Con_RD2	2,3,5,10,10,4,14	3.81462e+20	DDX6
hsa_circ_0006600	chr17	17075709	17078076	+	2367	144	ENSG00000133030;	exon:17078011-17078076	Con_RD1	2	12	MPRIP
hsa_circ_0006607	chr13	45516142	45530780	+	14638	648	ENSG00000136152;	exon:45516143-45516263,exon:45530682-45530780	CVB5_RD2	8	592	COG3
hsa_circ_0006609	chr9	97994630	97998678	+	4048	273	ENSG00000136938;	exon:97994631-97994780,exon:97998556-97998678	CVB5_5Y2,Con_5Y2,Con_5Y3,Con_RD1	9,9,8,9	17,20,7,50	ANP32B
hsa_circ_0006613	chr17	75208526	75218306	+	9780	564	ENSG00000125450;	exon:75208527-75208620,exon:75215754-75215823,exon:75218185-75218306	CVB5_5Y2,CVB5_5Y3,Con_RD1	3,4,4	342360519	NUP85
hsa_circ_0006618	chr4	82878729	82881940	-	3211	406	ENSG00000138674;	exon:82878730-82878928,exon:82880799-82880922,exon:82881858-82881940	CVB5_5Y1,CVB5_5Y2,CVB5_5Y3,CVB5_RD1,CVB5_RD2,Con_5Y1,Con_5Y2,Con_5Y3,Con_RD1,Con_RD2,Con_RD3	16,13,14,7,15,25,17,5,15,5,12	2.93333e+32	SEC31A
hsa_circ_0006621	chr5	72887069	72889957	+	2888	551	ENSG00000083312;	exon:72887070-72887222	CVB5_5Y1,Con_5Y2,Con_5Y3,Con_RD1,Con_RD3	3,2,3,11,7	150216147732572	TNPO1
hsa_circ_0006629	chr11	85974707	85983973	-	9266	560	ENSG00000073921;	exon:85974708-85974812,exon:85981129-85981228,exon:85981745-85981775,exon:85981872-85982003,exon:85983866-85983973	CVB5_5Y1,CVB5_5Y2,CVB5_5Y3,CVB5_RD1,CVB5_RD2,CVB5_RD3,Con_5Y1,Con_5Y2,Con_5Y3,Con_RD1,Con_RD2	4,4,3,4,4,9,8,4,5,9,4	2.24295e+32	PICALM
hsa_circ_0006633	chr1	59339957	59378837	+	38880	353	ENSG00000172456;	exon:59339958-59340069,exon:59346247-59346398,exon:59378749-59378837	CVB5_5Y1,CVB5_5Y2,CVB5_5Y3,CVB5_RD2,CVB5_RD3,Con_5Y1,Con_5Y2,Con_5Y3,Con_RD1	6,9,7,6,10,15,22,7,8	21,31,33,53,39,53,49,47,51	FGGY
hsa_circ_0006636	chr1	30992389	31007099	-	14710	723	ENSG00000134644;	exon:30992390-30992660	CVB5_5Y2,CVB5_5Y3,Con_5Y1,Con_5Y2,Con_RD1,Con_RD2	6,7,3,9,8,6	5.12554e+17	PUM1
hsa_circ_0006639	chr5	94868332	94924021	-	55689	1224	ENSG00000175471;	exon:94868333-94868452,exon:94923962-94924021	CVB5_RD2,Con_RD1,Con_RD2,Con_RD3	4,8,7,9	186396378266	MCTP1
hsa_circ_0006646	chr8	140879470	140890769	-	11299	394	ENSG00000169398;	exon:140879471-140879637,exon:140890543-140890769	CVB5_5Y1,CVB5_5Y2,CVB5_5Y3,CVB5_RD1,CVB5_RD2,Con_5Y1,Con_5Y2,Con_5Y3,Con_RD1,Con_RD2,Con_RD3	10,16,13,5,44,16,17,14,50,46,15	4.82602e+36	PTK2
hsa_circ_0006649	chr10	77853353	77854370	-	1017	328	ENSG00000151208;	exon:77853354-77853537,exon:77854227-77854370	CVB5_5Y1,CVB5_5Y3,CVB5_RD2,Con_5Y1,Con_5Y2,Con_5Y3	11,2,8,4,5,2	102,151,22,149,134,100	DLG5
hsa_circ_0006654	chr10	100923974	100926019	+	2045	1069	ENSG00000119906;	exon:100925949-100926019	CVB5_5Y1,CVB5_5Y2,CVB5_5Y3,CVB5_RD1,CVB5_RD2,CVB5_RD3,Con_5Y1,Con_5Y2,Con_5Y3,Con_RD1,Con_RD2,Con_RD3	10,22,19,10,15,7,19,26,15,20,11,19	2.31263e+36	SLF2
hsa_circ_0006659	chr13	95161188	95170628	-	9440	728	ENSG00000125257;	exon:95161189-95161335,exon:95163610-95163647,exon:95170532-95170628	CVB5_5Y1,CVB5_5Y2,Con_5Y1,Con_5Y2,Con_5Y3,Con_RD1,Con_RD2	2,2,7,4,3,8,4	1.33143e+20	ABCC4
hsa_circ_0006662	chr2	190900563	190905167	+	4604	374	ENSG00000115419;	exon:190900564-190900693,exon:190901947-190902026,exon:190905004-190905167	CVB5_5Y1,CVB5_5Y3,Con_5Y2,Con_RD2	3,4,3,8	2983274382709	GLS
hsa_circ_0006667	chr3	183650295	183672484	+	22189	1663	ENSG00000114796;	exon:183650296-183650462,exon:183672296-183672484	Con_5Y2,Con_5Y3,Con_RD1	2,2,2	473,296,73	KLHL24
hsa_circ_0006668	chr12	51049033	51058128	+	9095	929	ENSG00000050426;	exon:51049034-51049185,exon:51058032-51058128	CVB5_5Y3,CVB5_RD2,CVB5_RD3,Con_5Y1,Con_5Y2,Con_5Y3,Con_RD1,Con_RD2	4,8,9,4,3,2,9,5	2.86571e+23	LETMD1
hsa_circ_0006669	chr17	46082440	46094701	-	12261	12261	ENSG00000120071;	exon:46082441-46082542,exon:46094560-46094701	CVB5_5Y1,CVB5_5Y2,CVB5_5Y3,Con_5Y1,Con_5Y2,Con_5Y3,Con_RD1	3,12,6,10,8,5,3	1.23106e+20	KANSL1
hsa_circ_0006675	chr10	86838864	86876085	+	37221	334	ENSG00000107779;	exon:86838865-86838979,exon:86843406-86843510	CVB5_5Y2,CVB5_5Y3,CVB5_RD1,CVB5_RD2,CVB5_RD3,Con_5Y1,Con_5Y2,Con_RD1,Con_RD2,Con_RD3	4,4,6,17,12,6,6,24,14,36	7,3,17,26,16,7,3,22,32,27	BMPR1A
hsa_circ_0006677	chr1	66891153	66905375	-	14222	473	ENSG00000152763;	exon:66891154-66891266	CVB5_5Y1,CVB5_5Y2,CVB5_5Y3,Con_5Y1,Con_5Y2,Con_5Y3,Con_RD2	9,10,18,14,22,9,5	25,25,38,31,45,37,0	WDR78
hsa_circ_0006681	chr4	6994183	7001251	+	7068	427	ENSG00000132405;	exon:6994184-6994302,exon:6999085-6999202,exon:7001145-7001251	CVB5_5Y2,Con_5Y1,Con_5Y2,Con_5Y3,Con_RD1	7,9,6,9,5	311449546321240	TBC1D14
hsa_circ_0006685	chr1	52877681	52892975	+	15294	756	ENSG00000203995;	exon:52877682-52877843,exon:52877925-52877969	CVB5_RD2,Con_RD1,Con_RD2,Con_RD3	13,10,3,15	166170176183	ZYG11A
hsa_circ_0006686	chr17	28591697	28593066	-	1369	1260	ENSG00000076382;	exon:28591698-28591872	CVB5_5Y1,CVB5_RD2,Con_RD1	3,7,15	153328366	SPAG5
hsa_circ_0006689	chr12	128808787	128815070	-	6283	712	ENSG00000139370;	exon:128808788-128808956	CVB5_5Y1,CVB5_5Y2,CVB5_RD2,CVB5_RD3,Con_5Y1,Con_5Y2,Con_RD1,Con_RD2,Con_RD3	3,2,5,6,2,2,18,21,16	1.09128e+26	SLC15A4
hsa_circ_0006693	chr4	73078641	73092300	-	13659	2081	ENSG00000132466;	exon:73078642-73078890	CVB5_RD1,CVB5_RD3,Con_RD1	10,14,3	279303372	ANKRD17
hsa_circ_0006700	chr15	30908117	30914091	+	5974	577	ENSG00000198690;	exon:30908118-30908258	Con_RD2	4	88	FAN1
hsa_circ_0006702	chr9	92256679	92269983	-	13304	932	ENSG00000196305;	exon:92256680-92256800,exon:92268174-92268300,exon:92269878-92269983	CVB5_5Y1,CVB5_5Y2,CVB5_5Y3,CVB5_RD1,CVB5_RD2,CVB5_RD3,Con_5Y1,Con_5Y2,Con_5Y3,Con_RD1,Con_RD2,Con_RD3	12,5,12,21,33,52,13,24,5,81,59,73	5.23692e+42	IARS
hsa_circ_0006718	chr10	100260217	100262063	-	1846	266	ENSG00000095485;	exon:100260218-100260319,exon:100260966-100261028,exon:100261979-100262063	CVB5_5Y1,CVB5_5Y2,CVB5_5Y3,Con_5Y2,Con_RD1	2,3,3,2,6	185203179301563	CWF19L1
hsa_circ_0006723	chr11	47422573	47422973	-	400	293	ENSG00000165916;	exon:47422574-47422722	CVB5_5Y1,CVB5_5Y2,CVB5_5Y3,Con_5Y2,Con_5Y3,Con_RD2	4,4,4,3,5,2	4.21473e+17	PSMC3
hsa_circ_0006724	chr8	38247712	38252287	+	4575	492	ENSG00000085788;	exon:38247713-38247835,exon:38249708-38249803,exon:38252132-38252287	Con_5Y1,Con_RD2	2,3	160826	DDHD2
hsa_circ_0006725	chr5	95763507	95783963	+	20456	575	ENSG00000164292;	exon:95763508-95763620,exon:95783797-95783963	CVB5_5Y1,CVB5_5Y2,CVB5_5Y3,CVB5_RD1,CVB5_RD2,CVB5_RD3,Con_5Y1,Con_5Y2,Con_5Y3,Con_RD1,Con_RD2,Con_RD3	2,4,5,8,16,14,6,9,8,28,31,22	7.02808e+37	RHOBTB3
hsa_circ_0006731	chr3	143985542	143989837	+	4295	632	ENSG00000181744;	exon:143985543-143985846	Con_5Y1,Con_5Y2,Con_RD1,Con_RD2	8,4,5,6	103107178236	DIPK2A
hsa_circ_0006742	chr12	28225794	28307749	+	81955	31997	ENSG00000123106;	exon:28225795-28225861,exon:28305649-28305806	Con_5Y1,Con_RD1,Con_RD2	4,16,5	116,97,64	CCDC91
hsa_circ_0006756	chr20	21354788	21368590	+	13802	648	ENSG00000088930;	exon:21354789-21354872,exon:21356586-21356665,exon:21357736-21357792,exon:21368463-21368590	Con_5Y1,Con_5Y2,Con_RD2	2,2,7	113213991296	XRN2
hsa_circ_0006757	chr6	34606554	34606904	-	350	350	ENSG00000196821;	exon:34606555-34606904	CVB5_5Y1,CVB5_5Y2,CVB5_5Y3,CVB5_RD2,Con_5Y1,Con_5Y2,Con_5Y3,Con_RD1,Con_RD2,Con_RD3	8,6,7,6,13,16,6,4,7,5	72,99,95,118,102,165,86,155,96,66	C6orf106
hsa_circ_0006763	chr12	51745902	51751593	+	5691	372	ENSG00000196876;	exon:51745903-51746035,exon:51751355-51751593	Con_5Y2,Con_RD1	2,4	42,69	SCN8A
hsa_circ_0006764	chrX	150736594	150737448	+	854	393	ENSG00000063601;	exon:150736595-150736780	CVB5_5Y1,Con_5Y2,Con_RD2	2,4,3	63100119	MTMR1
hsa_circ_0006768	chr6	87215902	87245644	+	29742	852	ENSG00000188994;	exon:87245503-87245644	CVB5_5Y1,CVB5_5Y3,CVB5_RD3,Con_5Y3,Con_RD1,Con_RD2,Con_RD3	3,4,3,2,8,4,3	2.1626e+20	ZNF292
hsa_circ_0006773	chr7	27629370	27649633	-	20263	393	ENSG00000106049;	exon:27629371-27629492,exon:27632336-27632445,exon:27648548-27648644,exon:27649473-27649633	CVB5_5Y3,CVB5_RD1,CVB5_RD2,CVB5_RD3,Con_5Y1,Con_5Y2,Con_5Y3,Con_RD1,Con_RD2,Con_RD3	3,5,34,29,5,12,10,17,29,36	243,66,327,244,364,386,268,409,410,290	HIBADH
hsa_circ_0006787	chr5	50759642	50763242	+	3600	334	ENSG00000151883;	exon:50759643-50759732,exon:50760292-50760362,exon:50761821-50761898,exon:50763148-50763242	CVB5_5Y1,CVB5_RD3,Con_5Y1,Con_5Y2,Con_5Y3	2,6,2,2,3	140126201265167	PARP8
hsa_circ_0006796	chr1	180984676	181005463	-	20787	656	ENSG00000135823;	exon:180984677-180984771	CVB5_5Y1,CVB5_5Y2,CVB5_5Y3,CVB5_RD2,CVB5_RD3,Con_5Y1,Con_5Y2,Con_5Y3,Con_RD1,Con_RD2	6,6,5,4,12,8,13,4,3,5	2.55263e+29	STX6
hsa_circ_0006801	chr3	149895472	149921227	+	25755	379	ENSG00000082996;	exon:149895473-149895570,exon:149902072-149902162,exon:149911978-149912083,exon:149921134-149921227	CVB5_5Y1,Con_5Y3,Con_RD1,Con_RD2	3,3,16,7	68,78,100,186	RNF13
hsa_circ_0006805	chr4	53383772	53399839	+	16067	587	ENSG00000282278;ENSG00000145216;	exon:53391009-53391139,exon:53399730-53399839	Con_5Y1,Con_5Y3,Con_RD2,Con_RD3	3,3,3,10	662451431438	AC058822.1;FIP1L1
hsa_circ_0006810	chr15	74923647	74929232	-	5585	362	ENSG00000178741;	exon:74923648-74923770,exon:74926766-74926887,exon:74929116-74929232	CVB5_5Y1,CVB5_RD2,Con_5Y1,Con_5Y2,Con_5Y3,Con_RD1,Con_RD2	3,11,2,6,4,12,6	4.97538e+21	COX5A
hsa_circ_0006811	chr4	153292981	153296036	+	3055	1057	ENSG00000109654;	exon:153292982-153293133	CVB5_5Y3,Con_5Y1,Con_5Y2,Con_RD3	2,4,4,8	410526645331	TRIM2
hsa_circ_0006814	chr9	135866455	135883078	-	16623	506	ENSG00000130559;	exon:135866456-135866536,exon:135882816-135883078	CVB5_5Y1,CVB5_5Y2,CVB5_5Y3,Con_5Y1,Con_5Y2,Con_5Y3,Con_RD1,Con_RD2	13,6,10,10,27,9,5,4	1.79195e+23	CAMSAP1
hsa_circ_0006816	chr2	84441046	84449752	-	8706	492	ENSG00000163541;	exon:84441047-84441104,exon:84441247-84441459,exon:84449649-84449752	CVB5_RD3	7	1682	SUCLG1
hsa_circ_0006826	chr5	179152141	179158879	-	6738	654	ENSG00000087116;	exon:179158723-179158879	Con_RD3	3	88	ADAMTS2
hsa_circ_0006827	chr1	207815928	207817414	-	1486	1486	ENSG00000203709;	exon:207815929-207816080,exon:207817239-207817414	CVB5_5Y1,CVB5_5Y2,CVB5_5Y3,Con_5Y1,Con_5Y2,Con_5Y3,Con_RD1,Con_RD2	8,9,6,8,6,6,14,12	14,24,25,16,16,10,0,2	MIR29B2CHG
hsa_circ_0006834	chr2	120127687	120175000	+	47313	958	ENSG00000115109;	exon:120127688-120127851,exon:120131618-120131715,exon:120174841-120175000	CVB5_5Y1,CVB5_5Y2,CVB5_5Y3,CVB5_RD1,CVB5_RD2,CVB5_RD3,Con_5Y1,Con_5Y2,Con_5Y3,Con_RD1,Con_RD2,Con_RD3	3,11,2,10,58,32,9,11,5,32,44,21	46,79,76,176,202,265,40,50,35,361,370,284	EPB41L5
hsa_circ_0006837	chr1	8495062	8557523	-	62460	582	ENSG00000142599;	exon:8495063-8495162,exon:8557418-8557523	CVB5_5Y2,CVB5_RD1,CVB5_RD3,Con_5Y1,Con_5Y2,Con_RD1,Con_RD2,Con_RD3	2,3,13,2,9,21,13,7	33,159,114,64,47,153,133,109	RERE
hsa_circ_0006841	chr21	36754179	36767285	-	13106	796	ENSG00000159267;	exon:36765012-36765172,exon:36767218-36767285	CVB5_5Y3,CVB5_RD2,Con_5Y2,Con_RD1	2,8,3,5	42139116147	HLCS
hsa_circ_0006842	chr15	76274411	76292700	-	18289	630	ENSG00000140374;	exon:76274412-76274494,exon:76283757-76283825,exon:76292619-76292700	CVB5_5Y1,CVB5_5Y3,Con_5Y3,Con_RD1,Con_RD2	3,3,2,9,6	5.71634e+16	ETFA
hsa_circ_0006843	chr7	93303459	93311272	+	7813	494	ENSG00000004766;	exon:93303460-93303550,exon:93305828-93306004,exon:93308824-93308942,exon:93311166-93311272	CVB5_RD2,Con_RD1	10,3	363484	VPS50
hsa_circ_0006848	chr1	42265114	42278672	-	13558	400	ENSG00000198815;	exon:42265115-42265189,exon:42278348-42278672	CVB5_5Y1,CVB5_5Y2,CVB5_5Y3,CVB5_RD1,CVB5_RD2,CVB5_RD3,Con_5Y1,Con_5Y2,Con_5Y3,Con_RD1,Con_RD2,Con_RD3	9,9,12,35,62,63,15,17,19,125,110,96	1.59183e+40	FOXJ3
hsa_circ_0006849	chr1	154241512	154246375	+	4863	311	ENSG00000143569;	exon:154241513-154241565,exon:154241700-154241797	CVB5_5Y3,Con_5Y1,Con_5Y3,Con_RD2	2,4,3,6	333240261812	UBAP2L
hsa_circ_0006855	chr11	62781893	62782825	+	932	429	ENSG00000162227;	exon:62781894-62781968,exon:62782748-62782825	CVB5_5Y2,CVB5_5Y3,Con_RD2	2,2,12	85,65,184	TAF6L
hsa_circ_0006856	chr6	136694139	136698682	-	4543	641	ENSG00000197442;	exon:136694140-136694310,exon:136695951-136696057,exon:136698489-136698682	CVB5_5Y2,CVB5_5Y3,CVB5_RD1,CVB5_RD2,Con_5Y2,Con_5Y3,Con_RD1,Con_RD2,Con_RD3	4,7,7,14,4,6,14,14,27	56,43,49,105,102,56,76,118,81	MAP3K5
hsa_circ_0006858	chr16	71658232	71664099	-	5867	495	ENSG00000040199;	exon:71663899-71664099	Con_RD1	5	92	PHLPP2
hsa_circ_0006862	chr1	212042992	212047417	+	4425	408	ENSG00000143476;	exon:212047151-212047212,exon:212047297-212047417	CVB5_RD3	5	620	DTL
hsa_circ_0006864	chr11	103303092	103316620	+	13528	630	ENSG00000187240;	exon:103303093-103303253,exon:103311878-103312033,exon:103316545-103316620	CVB5_RD2,CVB5_RD3,Con_RD1,Con_RD2	7,8,14,6	95102133117	DYNC2H1
hsa_circ_0006873	chr20	3907925	3912634	+	4709	784	ENSG00000125779;	exon:3912458-3912634	CVB5_5Y1,CVB5_5Y2,CVB5_5Y3,Con_5Y1,Con_5Y2,Con_RD1	3,3,7,7,4,5	4.49471e+17	PANK2
hsa_circ_0006877	chr19	11120091	11120522	+	431	295	ENSG00000130164;	exon:11120092-11120233,exon:11120370-11120522	CVB5_5Y1,CVB5_5Y2,CVB5_5Y3,CVB5_RD2,Con_5Y1,Con_5Y2,Con_5Y3,Con_RD1,Con_RD3	12,13,19,8,18,40,14,7,14	3.96481e+26	LDLR
hsa_circ_0006881	chr1	233198938	233252788	-	53850	1232	ENSG00000135749;	exon:233198939-233199030,exon:233200154-233200264,exon:233208518-233208689,exon:233252641-233252788	CVB5_RD2,CVB5_RD3,Con_5Y1,Con_5Y2,Con_5Y3	8,9,3,6,6	18,51,120,100,79	PCNX2
hsa_circ_0006882	chr2	44201185	44218537	+	17352	1148	ENSG00000138032;ENSG00000285542;	exon:44217967-44218078	CVB5_5Y2,Con_RD2	3,2	184,34	PPM1B;AC013717.1
hsa_circ_0006895	chr17	76558373	76559043	+	670	670	ENSG00000163597;	exon:76558374-76558600,exon:76558945-76559043	CVB5_5Y1,Con_RD1,Con_RD2	2,3,3	225128113	SNHG16
hsa_circ_0006896	chr8	94537102	94538346	-	1244	136	ENSG00000164944;	exon:94538260-94538346	Con_5Y2,Con_RD2	10,5	408812	VIRMA
hsa_circ_0006898	chr21	36402757	36411604	+	8847	398	ENSG00000159259;	exon:36402758-36402851,exon:36408761-36408830	CVB5_5Y1,CVB5_5Y2,CVB5_RD1,Con_5Y1,Con_5Y2,Con_5Y3,Con_RD1	2,3,5,5,8,4,17	64,70,134,76,106,50,342	CHAF1B
hsa_circ_0006910	chr12	71657525	71660427	-	2902	2902	ENSG00000133858;	intron:71660289-71660427	CVB5_5Y1,Con_5Y1,Con_5Y2,Con_5Y3,Con_RD2	3,5,2,2,2	15,36,32,23,16	ZFC3H1
hsa_circ_0006914	chr18	49272177	49286616	-	14439	488	ENSG00000141627;	exon:49272178-49272303,exon:49286434-49286616	CVB5_5Y1,CVB5_5Y3,Con_5Y3,Con_RD1,Con_RD2	2,2,2,2,2	79,88,102,916,951	DYM
hsa_circ_0006919	chr7	122113117	122133741	-	20624	1293	ENSG00000008311;	exon:122133517-122133741	CVB5_5Y1,CVB5_5Y2,CVB5_RD2,Con_RD1	4,6,4,7	37,43,41,43	AASS
hsa_circ_0006921	chr11	103311877	103323990	+	12112	546	ENSG00000187240;	exon:103311878-103312033,exon:103316545-103316620,exon:103323886-103323990	Con_RD1	7	154	DYNC2H1
hsa_circ_0006922	chr20	32366383	32371874	+	5491	2946	ENSG00000171456;	exon:32366384-32366466,exon:32369015-32369123,exon:32371778-32371874	CVB5_5Y1,CVB5_5Y2,CVB5_5Y3,CVB5_RD2,CVB5_RD3,Con_5Y1,Con_5Y2,Con_5Y3,Con_RD1,Con_RD2,Con_RD3	14,17,10,23,16,21,21,17,28,32,43	96,112,128,63,125,99,132,108,65,53,48	ASXL1
hsa_circ_0006932	chr11	119131534	119133219	+	1685	728	ENSG00000172273;	exon:119131535-119131646,exon:119131830-119131982,exon:119133095-119133219	Con_5Y2,Con_RD2	2,2	225,76	HINFP
hsa_circ_0006950	chr8	115619131	115623758	-	4627	1087	ENSG00000104447;	exon:115623601-115623758	CVB5_RD2,CVB5_RD3,Con_RD1,Con_RD2	4,6,3,4	509505464510	TRPS1
hsa_circ_0006952	chr18	51054780	51067187	+	12407	854	ENSG00000141646;	exon:51054781-51054993,exon:51067019-51067187	Con_5Y1,Con_RD1,Con_RD2	4,6,7	292279361	SMAD4
hsa_circ_0006956	chr10	84417770	84425893	+	8123	254	ENSG00000107771;	exon:84417771-84417861,exon:84425731-84425893	CVB5_5Y1,CVB5_5Y2,CVB5_5Y3,CVB5_RD2,CVB5_RD3,Con_5Y1,Con_5Y2,Con_5Y3,Con_RD1,Con_RD2	6,8,6,3,4,10,12,8,10,12	52,65,68,212,204,77,100,86,302,337	CCSER2
hsa_circ_0006958	chr16	89098590	89102759	+	4169	1015	ENSG00000176715;	exon:89102604-89102759	CVB5_5Y2,CVB5_RD1,CVB5_RD2,CVB5_RD3,Con_5Y1,Con_5Y2,Con_5Y3,Con_RD1,Con_RD2,Con_RD3	7,11,46,34,11,14,3,37,46,44	168,70,121,169,324,376,252,121,139,133	ACSF3
hsa_circ_0006961	chr7	140794307	140808995	-	14688	636	ENSG00000157764;	exon:140808892-140808995	Con_RD2	9	51	BRAF
hsa_circ_0006965	chr2	108771700	108773046	+	1346	443	ENSG00000153201;	exon:108771701-108771871	CVB5_5Y1,CVB5_5Y2,CVB5_5Y3,Con_5Y1,Con_5Y2,Con_5Y3,Con_RD2	10,11,9,7,7,8,6	3.21389e+20	RANBP2
hsa_circ_0006967	chr3	43549719	43580472	-	30753	1325	ENSG00000160746;	exon:43549720-43549848,exon:43580353-43580472	Con_RD1,Con_RD2	4,4	234237	ANO10
hsa_circ_0006968	chr17	61776400	61780401	-	4001	303	ENSG00000136492;	exon:61776401-61776562,exon:61778120-61778179,exon:61780261-61780401	CVB5_5Y1,CVB5_5Y2,CVB5_5Y3,CVB5_RD1,CVB5_RD2,CVB5_RD3,Con_5Y1,Con_5Y2,Con_5Y3,Con_RD1,Con_RD2,Con_RD3	8,11,7,19,21,16,13,19,15,16,25,44	112,107,80,175,568,586,123,154,101,629,664,478	BRIP1
hsa_circ_0006971	chrX	14850504	14859334	-	8830	545	ENSG00000181544;	exon:14850505-14850674,exon:14859182-14859334	CVB5_5Y3,CVB5_RD2,CVB5_RD3,Con_5Y1,Con_5Y2,Con_5Y3,Con_RD1,Con_RD2,Con_RD3	3,5,12,6,8,2,12,5,10	56,141,197,46,75,41,216,263,146	FANCB
hsa_circ_0006978	chr13	49168612	49178654	+	10042	580	ENSG00000102531;	exon:49178568-49178654	CVB5_RD2,CVB5_RD3,Con_5Y1,Con_5Y3,Con_RD1,Con_RD2,Con_RD3	11,16,2,3,9,9,7	8.5396e+23	FNDC3A
hsa_circ_0006979	chr16	11846500	11847806	-	1306	390	ENSG00000171490;	exon:11846501-11846602,exon:11847668-11847806	CVB5_5Y1,CVB5_5Y2,CVB5_5Y3,CVB5_RD2,Con_5Y1,Con_5Y2,Con_5Y3,Con_RD1,Con_RD2	12,16,20,8,23,32,12,8,5	8.70981e+32	RSL1D1
hsa_circ_0006987	chr19	34430575	34438766	+	8191	443	ENSG00000126261;	exon:34430576-34430659,exon:34434868-34434968,exon:34438645-34438766	CVB5_5Y1,CVB5_5Y2,CVB5_5Y3,CVB5_RD2,CVB5_RD3,Con_5Y1,Con_5Y2,Con_5Y3,Con_RD1,Con_RD2,Con_RD3	20,7,12,5,31,5,11,6,24,7,6	4.86469e+35	UBA2
hsa_circ_0006988	chr11	36227084	36227430	+	346	346	ENSG00000179241;	exon:36227085-36227430	CVB5_5Y1,CVB5_5Y2,CVB5_5Y3,CVB5_RD3,Con_5Y1,Con_5Y2,Con_5Y3,Con_RD2,Con_RD3	14,24,30,10,40,37,16,20,8	39,51,59,248,83,64,41,279,236	LDLRAD3
hsa_circ_0006990	chr18	9931809	9937066	+	5257	338	ENSG00000101558;	exon:9936986-9937066	CVB5_5Y1,CVB5_5Y2,CVB5_5Y3,CVB5_RD1,CVB5_RD2,CVB5_RD3,Con_5Y1,Con_5Y2,Con_5Y3,Con_RD1,Con_RD2,Con_RD3	61,83,45,22,27,30,67,91,56,53,110,34	3.61449e+35	VAPA
hsa_circ_0006993	chr6	104744159	104750472	-	6313	302	ENSG00000085382;	exon:104744160-104744230,exon:104744512-104744610	CVB5_5Y1,CVB5_5Y2,CVB5_RD2,Con_5Y2,Con_RD1,Con_RD2,Con_RD3	2,2,10,4,2,13,12	82,86,109,143,170,168,150	HACE1
hsa_circ_0006999	chr3	156694019	156696025	+	2006	330	ENSG00000163659;	exon:156694020-156694188,exon:156695865-156696025	CVB5_5Y1,CVB5_5Y2,CVB5_5Y3,CVB5_RD2,CVB5_RD3,Con_5Y1,Con_5Y2,Con_5Y3,Con_RD1,Con_RD2,Con_RD3	9,4,4,4,18,9,11,5,9,10,11	3.45434e+32	TIPARP
hsa_circ_0007001	chr11	46493607	46508370	-	14763	362	ENSG00000110497;	exon:46493608-46493708,exon:46494124-46494204,exon:46508191-46508370	CVB5_5Y2,CVB5_5Y3,CVB5_RD1,CVB5_RD2,CVB5_RD3,Con_5Y1,Con_5Y2,Con_5Y3,Con_RD2,Con_RD3	7,6,10,16,9,8,10,5,28,11	53,66,105,164,151,77,85,69,187,169	AMBRA1
hsa_circ_0007006	chr18	49257009	49282175	-	25166	514	ENSG00000141627;	exon:49257010-49257104,exon:49258380-49258493	CVB5_RD1,CVB5_RD2,CVB5_RD3,Con_5Y1,Con_RD1,Con_RD2	5,11,2,3,12,3	3.21514e+17	DYM
hsa_circ_0007018	chr16	69155870	69167185	+	11315	780	ENSG00000141076;	exon:69155871-69155993	CVB5_5Y1,CVB5_5Y2,CVB5_5Y3,Con_5Y1,Con_5Y2,Con_RD2,Con_RD3	9,4,4,3,5,9,14	1.19152e+20	UTP4
hsa_circ_0007023	chr7	135636330	135645018	+	8688	2147	ENSG00000155561;	intron:135644895-135645018	Con_5Y1,Con_RD1	2,6	156,58	NUP205
hsa_circ_0007024	chr2	168691033	168717978	+	26945	380	ENSG00000172292;	exon:168691034-168691084,exon:168694959-168695051,exon:168715001-168715129,exon:168717872-168717978	CVB5_5Y1,CVB5_5Y2,CVB5_5Y3,Con_5Y1,Con_5Y2,Con_5Y3,Con_RD1,Con_RD2	10,18,13,19,20,15,3,5	1.7118e+23	CERS6
hsa_circ_0007026	chr20	47262287	47276795	-	14508	623	ENSG00000101040;	exon:47262288-47262428	CVB5_RD3,Con_5Y2,Con_5Y3	7,3,8	184,126,95	ZMYND8
hsa_circ_0007027	chr16	89895037	89904205	+	9168	641	ENSG00000141002;	exon:89895038-89895137,exon:89898557-89898649	CVB5_5Y3,CVB5_RD3,Con_5Y3,Con_RD1,Con_RD2	2,13,2,5,2	837543761351303	TCF25
hsa_circ_0007031	chr13	112504031	112527484	-	23453	972	ENSG00000126216;	exon:112504032-112504163,exon:112527374-112527484	Con_RD2	2	38	TUBGCP3
hsa_circ_0007032	chr16	4650364	4657363	+	6999	473	ENSG00000102858;	exon:4650365-4650483	CVB5_5Y3,Con_5Y1,Con_5Y3,Con_RD2,Con_RD3	3,2,2,8,5	149,143,94,38,52	MGRN1
hsa_circ_0007033	chr8	72052538	72062365	+	9827	9827	ENSG00000235531;ENSG00000104321;	intron:72052539-72052616,intron:72055462-72055582,intron:72060363-72060441,intron:72062252-72062365	Con_RD2	5	61	MSC-AS1;TRPA1
hsa_circ_0007040	chr16	21971524	21976243	+	4719	454	ENSG00000140740;	exon:21971525-21971620,exon:21976167-21976243	CVB5_5Y2,Con_5Y1,Con_5Y2,Con_RD3	2,3,3,7	674112013313761	UQCRC2
hsa_circ_0007042	chr3	172645622	172648114	-	2492	323	ENSG00000144959;	exon:172647886-172648114	CVB5_5Y1,CVB5_5Y2,CVB5_5Y3,Con_5Y1,Con_5Y2,Con_5Y3,Con_RD1	4,7,5,4,11,5,4	67,73,59,69,73,63,145	NCEH1
hsa_circ_0007046	chr2	69363544	69374113	-	10569	342	ENSG00000198380;	exon:69363545-69363670,exon:69370001-69370108,exon:69374006-69374113	CVB5_5Y1,CVB5_5Y2,Con_5Y1,Con_5Y2,Con_5Y3,Con_RD2	5,5,8,7,6,3	3.5635e+18	GFPT1
hsa_circ_0007049	chr8	140702569	140706205	-	3636	225	ENSG00000169398;	exon:140702570-140702707	CVB5_RD1	6	400	PTK2
hsa_circ_0007052	chr2	121605700	121606180	-	480	480	ENSG00000074054;	exon:121605701-121606180	CVB5_5Y1,CVB5_5Y2,CVB5_5Y3,CVB5_RD1,CVB5_RD2,Con_5Y1,Con_5Y2,Con_5Y3,Con_RD1,Con_RD2,Con_RD3	9,13,14,25,52,16,17,13,57,102,100	1.3215e+32	CLASP1
hsa_circ_0007059	chr16	31722625	31723353	+	728	223	ENSG00000197302;	exon:31723061-31723353	CVB5_5Y1,CVB5_5Y2,CVB5_5Y3,Con_5Y1,Con_5Y2,Con_5Y3,Con_RD1	15,17,12,16,19,15,5	46,73,82,110,162,80,20	ZNF720
hsa_circ_0007061	chr11	46493607	46512813	-	19206	449	ENSG00000110497;	exon:46493608-46493708,exon:46494124-46494204,exon:46512727-46512813	CVB5_5Y1,CVB5_5Y2,CVB5_5Y3,CVB5_RD1,CVB5_RD3,Con_5Y1,Con_5Y2,Con_5Y3,Con_RD1,Con_RD2,Con_RD3	6,7,6,10,20,2,6,2,7,11,19	59,47,56,71,113,68,78,66,172,121,142	AMBRA1
hsa_circ_0007064	chr17	61919399	61925099	-	5700	356	ENSG00000108506;	exon:61919400-61919513,exon:61924961-61925099	CVB5_5Y1,CVB5_5Y2,CVB5_5Y3,CVB5_RD3,Con_5Y1,Con_5Y2,Con_RD1,Con_RD2,Con_RD3	5,7,7,14,8,4,11,14,4	2.42287e+26	INTS2
hsa_circ_0007067	chr5	129104955	129107062	+	2107	441	ENSG00000066583;	exon:129106946-129107062	CVB5_5Y1,CVB5_5Y2,CVB5_5Y3,CVB5_RD2,CVB5_RD3,Con_5Y1,Con_5Y2,Con_5Y3,Con_RD1,Con_RD2,Con_RD3	8,12,8,16,6,9,6,2,10,28,10	2.36251e+34	ISOC1
hsa_circ_0007070	chr18	70086612	70128546	-	41934	1420	ENSG00000176225;	exon:70086613-70086684	CVB5_5Y2,Con_5Y2,Con_RD1,Con_RD2	3,4,9,3	56101168156	RTTN
hsa_circ_0007082	chr2	168161786	168167407	-	5621	307	ENSG00000198648;	exon:168161787-168161842,exon:168163739-168163880,exon:168167299-168167407	CVB5_5Y1,CVB5_5Y2,CVB5_5Y3,Con_5Y1,Con_5Y2,Con_5Y3,Con_RD1,Con_RD2	13,10,9,16,15,22,2,2	4.57533e+23	STK39
hsa_circ_0007084	chr10	21713771	21727928	+	14157	364	ENSG00000078403;	exon:21726244-21726355,exon:21727856-21727928	CVB5_5Y1,CVB5_5Y2,CVB5_5Y3,Con_5Y1,Con_5Y3,Con_RD3	2,4,3,5,5,7	1.05114e+17	MLLT10
hsa_circ_0007088	chr15	68141945	68173892	+	31947	700	ENSG00000033800;	exon:68141946-68142030,exon:68142290-68142337,exon:68173732-68173892	CVB5_5Y2,CVB5_RD2,Con_5Y1,Con_5Y2,Con_RD2	5,4,4,4,2	74,212,76,101,322	PIAS1
hsa_circ_0007099	chr15	89113724	89116521	+	2797	300	ENSG00000140526;	exon:89113725-89113824,exon:89116322-89116521	CVB5_5Y1,CVB5_5Y2,CVB5_5Y3,CVB5_RD2,Con_5Y1,Con_5Y2,Con_5Y3,Con_RD1,Con_RD2	7,9,7,17,3,7,8,20,15	100,139,91,399,128,169,111,409,439	ABHD2
hsa_circ_0007101	chr14	50640749	50645014	-	4265	415	ENSG00000151748;	exon:50640750-50640893	CVB5_5Y1,CVB5_5Y2,CVB5_5Y3,CVB5_RD2,Con_5Y1,Con_5Y2,Con_5Y3,Con_RD1,Con_RD3	5,5,12,5,21,17,15,12,4	312,341,370,94,475,622,361,123,96	SAV1
hsa_circ_0007106	chr3	33812071	33828969	+	16898	640	ENSG00000170248;	exon:33812072-33812126,exon:33821955-33822082,exon:33825187-33825340,exon:33828853-33828969	Con_RD2	4	1306	PDCD6IP
hsa_circ_0007108	chrX	24172714	24179770	+	7056	674	ENSG00000005889;	exon:24172715-24172800	CVB5_5Y1,CVB5_5Y2,CVB5_5Y3,CVB5_RD2,CVB5_RD3,Con_5Y1,Con_5Y2,Con_5Y3,Con_RD1,Con_RD2,Con_RD3	7,2,4,19,26,8,5,7,33,15,29	1.40151e+32	ZFX
hsa_circ_0007113	chr10	68025545	68044563	-	19018	682	ENSG00000148634;	exon:68025546-68025676	CVB5_5Y1,CVB5_5Y2,CVB5_5Y3,CVB5_RD3,Con_5Y2,Con_5Y3,Con_RD2	2,3,7,5,4,5,4	1.53159e+20	HERC4
hsa_circ_0007127	chr12	70278131	70311017	+	32886	490	ENSG00000111596;	exon:70278132-70278274,exon:70294237-70294294,exon:70310895-70311017	CVB5_5Y1,CVB5_5Y3,CVB5_RD1,CVB5_RD2,CVB5_RD3,Con_5Y1,Con_5Y2,Con_5Y3,Con_RD1,Con_RD2,Con_RD3	3,8,16,21,12,10,22,9,29,32,10	237,336,96,351,400,406,509,348,323,439,409	CNOT2
hsa_circ_0007137	chr4	139060323	139073567	-	13244	919	ENSG00000109381;	exon:139073454-139073567	CVB5_5Y2,CVB5_RD2,CVB5_RD3,Con_5Y1,Con_5Y2,Con_5Y3,Con_RD1,Con_RD2,Con_RD3	2,19,9,5,4,4,16,19,12	1.73222e+26	ELF2
hsa_circ_0007141	chr20	48941198	48953790	+	12592	717	ENSG00000124198;	exon:48941199-48941229,exon:48941864-48941987	CVB5_RD1,CVB5_RD2,CVB5_RD3,Con_RD1,Con_RD3	4,6,7,7,7	74282221264195	ARFGEF2
hsa_circ_0007142	chr10	126970701	126990603	+	19902	427	ENSG00000150760;	exon:126981918-126981973,exon:126987521-126987617,exon:126990455-126990603	CVB5_5Y1,CVB5_5Y2,CVB5_5Y3,CVB5_RD2,Con_5Y1,Con_5Y2,Con_5Y3,Con_RD1	12,14,10,3,18,18,11,2	3.61441e+23	DOCK1
hsa_circ_0007146	chr16	5027134	5028185	-	1051	420	ENSG00000103174;	exon:5027135-5027198,exon:5027278-5027379	Con_RD1,Con_RD2	7,5	209229	NAGPA
hsa_circ_0007147	chr3	33411580	33425741	-	14161	442	ENSG00000153560;	exon:33411581-33411687,exon:33412722-33412827,exon:33416758-33416834,exon:33425590-33425741	CVB5_5Y2,CVB5_5Y3,CVB5_RD2,Con_5Y1,Con_5Y2	3,4,6,4,3	278324308293396	UBP1
hsa_circ_0007149	chr4	1228198	1241519	-	13321	495	ENSG00000159692;	exon:1228199-1228343,exon:1241325-1241519	CVB5_5Y3,CVB5_RD2,CVB5_RD3,Con_5Y1,Con_5Y3,Con_RD2,Con_RD3	2,4,13,3,6,6,34	6.35818e+20	CTBP1
hsa_circ_0007150	chr9	109057190	109073438	-	16248	405	ENSG00000106771;	exon:109064477-109064567,exon:109073356-109073438	CVB5_5Y1,CVB5_5Y2,CVB5_5Y3,CVB5_RD1,Con_5Y2,Con_5Y3,Con_RD1,Con_RD2	3,3,3,6,5,2,2,3	1.44139e+23	TMEM245
hsa_circ_0007158	chr5	74813839	74841679	-	27840	673	ENSG00000198780;	exon:74813840-74814019,exon:74841545-74841679	CVB5_5Y1,CVB5_5Y2,CVB5_5Y3,CVB5_RD2,Con_5Y1,Con_5Y2,Con_5Y3,Con_RD2,Con_RD3	10,18,8,12,4,21,8,3,17	160,181,188,107,190,265,164,131,95	FAM169A
hsa_circ_0007162	chr9	85596361	85633374	-	37013	1121	ENSG00000135049;	exon:85596362-85596449,exon:85618983-85619131,exon:85633215-85633374	CVB5_5Y1,CVB5_5Y2,CVB5_5Y3,CVB5_RD2,CVB5_RD3,Con_5Y2,Con_5Y3,Con_RD1,Con_RD2,Con_RD3	2,3,8,12,19,6,4,44,28,15	1.13113e+29	AGTPBP1
hsa_circ_0007168	chr10	91425280	91462184	+	36904	462	ENSG00000165338;	exon:91425281-91425410,exon:91460427-91460565,exon:91461254-91461356,exon:91462095-91462184	CVB5_RD2,CVB5_RD3,Con_RD1,Con_RD2,Con_RD3	10,16,11,17,15	198194315325240	HECTD2
hsa_circ_0007178	chr7	140776911	140808995	-	32084	1190	ENSG00000157764;	exon:140776912-140777088,exon:140808237-140808316,exon:140808892-140808995	CVB5_5Y2,CVB5_RD3,Con_5Y2,Con_5Y3	2,11,4,2	23,44,43,16	BRAF
hsa_circ_0007191	chr2	86121478	86127991	+	6513	609	ENSG00000132300;	exon:86121479-86121594,exon:86127161-86127305,exon:86127941-86127991	CVB5_5Y1,CVB5_5Y2,CVB5_RD3,Con_5Y2	3,2,5,2	233283179512	PTCD3
hsa_circ_0007204	chr2	20774809	20801465	-	26656	470	ENSG00000118961;	exon:20774810-20774979	Con_5Y1,Con_RD2	2,3	186314	LDAH
hsa_circ_0007205	chr1	43920403	43921638	+	1235	1004	ENSG00000126091;	exon:43920404-43920550	Con_RD1	4	49	ST3GAL3
hsa_circ_0007209	chr8	134600435	134610655	-	10220	2027	ENSG00000066827;	exon:134610470-134610655	CVB5_5Y2,CVB5_5Y3,Con_5Y2,Con_5Y3,Con_RD1	3,3,7,9,5	26,30,50,31,44	ZFAT
hsa_circ_0007215	chr4	3314790	3343053	+	28263	2258	ENSG00000159788;	exon:3314791-3314949,exon:3342937-3343053	CVB5_RD3,Con_RD2	3,4	14,15	RGS12
hsa_circ_0007221	chr10	73571420	73576361	-	4941	943	ENSG00000166348;	exon:73571421-73571513	CVB5_5Y2,Con_5Y2,Con_RD1,Con_RD2	2,2,2,6	38,74,91,76	USP54
hsa_circ_0007225	chr2	210015972	210021064	+	5092	1812	ENSG00000197713;	exon:210015973-210016112,exon:210020967-210021064	CVB5_5Y1,CVB5_5Y2,CVB5_RD1,Con_5Y1,Con_RD1,Con_RD2,Con_RD3	8,4,8,3,6,8,20	1.40189e+20	RPE
hsa_circ_0007231	chr1	32036909	32038619	+	1710	404	ENSG00000121774;	exon:32036910-32037043,exon:32038552-32038619	CVB5_5Y2,CVB5_5Y3,CVB5_RD2,Con_5Y1,Con_5Y2,Con_5Y3,Con_RD1,Con_RD2,Con_RD3	3,5,7,4,5,2,5,5,8	6.11625e+30	KHDRBS1
hsa_circ_0007235	chr5	138006989	138021197	-	14208	1050	ENSG00000031003;	exon:138021031-138021197	CVB5_5Y1,CVB5_5Y2,CVB5_5Y3,CVB5_RD3,Con_5Y1,Con_5Y2,Con_5Y3,Con_RD1,Con_RD2	3,4,7,3,10,6,2,10,7	85,110,130,152,79,97,67,52,111	FAM13B
hsa_circ_0007238	chr18	2951054	2960849	-	9795	599	ENSG00000101577;	exon:2960649-2960849	CVB5_5Y1,CVB5_RD3,Con_RD1,Con_RD2	3,12,7,5	57,65,48,60	LPIN2
hsa_circ_0007251	chr1	62439798	62442299	+	2501	465	ENSG00000162607;	exon:62442195-62442299	CVB5_RD2,Con_RD2	4,5	683714	USP1
hsa_circ_0007259	chr13	45151686	45207505	+	55819	227	ENSG00000188342;	exon:45151687-45151831,exon:45207424-45207505	CVB5_5Y1,CVB5_5Y2,CVB5_5Y3,CVB5_RD1,CVB5_RD2,CVB5_RD3,Con_5Y1,Con_5Y2,Con_5Y3,Con_RD1,Con_RD2,Con_RD3	13,8,15,14,13,10,4,16,12,7,12,3	2.18249e+35	GTF2F2
hsa_circ_0007265	chr4	147939824	147966839	+	27015	488	ENSG00000071205;	exon:147939825-147939899,exon:147946617-147946704,exon:147955316-147955374,exon:147966680-147966839	CVB5_5Y1,CVB5_5Y2,CVB5_5Y3,CVB5_RD2,CVB5_RD3,Con_5Y1,Con_5Y2,Con_5Y3,Con_RD1,Con_RD2,Con_RD3	3,2,8,3,9,6,9,10,17,11,12	1.21181e+32	ARHGAP10
hsa_circ_0007266	chr15	72007825	72027793	-	19968	445	ENSG00000066933;	exon:72007826-72007952,exon:72010350-72010447,exon:72020918-72021017,exon:72027731-72027793	CVB5_5Y3,CVB5_RD1,CVB5_RD2,Con_5Y1,Con_5Y2,Con_RD1,Con_RD2,Con_RD3	11,3,7,2,4,4,11,13	75,113,145,83,124,182,186,203	MYO9A
hsa_circ_0007268	chr6	17665238	17669546	-	4308	363	ENSG00000124789;	exon:17665239-17665385,exon:17669293-17669337,exon:17669430-17669546	CVB5_5Y1,CVB5_5Y2,CVB5_5Y3,CVB5_RD3,Con_5Y1,Con_5Y2,Con_5Y3,Con_RD1,Con_RD3	2,6,7,8,7,10,9,7,9	1.13153e+26	NUP153
hsa_circ_0007271	chr9	107300140	107325004	+	24864	1050	ENSG00000119318;	exon:107300141-107300222	CVB5_5Y1,CVB5_5Y2,CVB5_5Y3,CVB5_RD3,Con_5Y1,Con_5Y2,Con_5Y3,Con_RD1,Con_RD2,Con_RD3	7,6,5,10,13,16,7,12,14,16	644,696,731,84,975,1142,734,145,141,106	RAD23B
hsa_circ_0007282	chr13	95206531	95234834	-	28303	855	ENSG00000125257;	exon:95206532-95206781,exon:95210692-95210781,exon:95234610-95234834	CVB5_RD2,Con_RD2	5,17	175304	ABCC4
hsa_circ_0007291	chr3	47425484	47428670	-	3186	785	ENSG00000114650;	exon:47425485-47425611,exon:47428513-47428670	CVB5_5Y1,CVB5_5Y2,CVB5_5Y3,CVB5_RD2,CVB5_RD3,Con_5Y1,Con_5Y2,Con_5Y3,Con_RD1,Con_RD2	14,7,7,8,8,6,15,7,10,5	1.19109e+29	SCAP
hsa_circ_0007292	chr10	7797046	7802854	+	5808	799	ENSG00000165629;	exon:7797047-7797178,exon:7802758-7802854	CVB5_5Y1,CVB5_5Y2,CVB5_5Y3,CVB5_RD1,CVB5_RD2,CVB5_RD3,Con_5Y1,Con_5Y2,Con_5Y3,Con_RD1,Con_RD2,Con_RD3	25,26,22,10,25,35,44,56,18,39,31,43	4.10405e+40	ATP5F1C
hsa_circ_0007298	chr9	95240648	95249369	-	8721	423	ENSG00000158169;	exon:95240649-95240743,exon:95247432-95247516,exon:95249127-95249369	CVB5_5Y3,CVB5_RD2,CVB5_RD3,Con_5Y2,Con_RD1,Con_RD2	4,8,6,3,7,14	56,318,222,62,371,424	FANCC
hsa_circ_0007299	chr7	92117043	92131872	-	14829	1159	ENSG00000285772;ENSG00000001630;	exon:92131774-92131872	CVB5_RD2,Con_5Y3,Con_RD1	18,2,7	600168911	AC000120.2;CYP51A1
hsa_circ_0007302	chr1	40190771	40202614	+	11843	418	ENSG00000117000;	exon:40190772-40190853	CVB5_5Y1,CVB5_5Y2,CVB5_RD2,Con_5Y1,Con_5Y2,Con_RD1,Con_RD2,Con_RD3	2,2,5,2,6,13,4,3	1.3618e+23	RLF
hsa_circ_0007303	chr2	161367477	161395203	+	27726	723	ENSG00000115233;	exon:161367478-161367549,exon:161367784-161367903,exon:161370107-161370177,exon:161395078-161395203	CVB5_5Y1,Con_5Y2,Con_RD2,Con_RD3	2,2,10,19	54598630792390	PSMD14
hsa_circ_0007308	chr4	39913610	39925933	-	12323	563	ENSG00000121892;	exon:39913611-39913726,exon:39917048-39917188,exon:39922622-39922748,exon:39925836-39925933	CVB5_5Y1,CVB5_5Y2,CVB5_5Y3,CVB5_RD1,CVB5_RD2,CVB5_RD3,Con_5Y1,Con_5Y2,Con_5Y3,Con_RD1,Con_RD2,Con_RD3	4,3,7,10,6,3,6,12,8,14,24,32	3.62433e+40	PDS5A
hsa_circ_0007309	chr3	15013588	15014174	+	586	586	ENSG00000177463;	intron:15013871-15014174	CVB5_RD3	9	28	NR2C2
hsa_circ_0007310	chr10	77982153	77984298	-	2145	517	ENSG00000148606;	exon:77983920-77984012,exon:77984205-77984298	CVB5_5Y2,CVB5_5Y3,Con_RD1	3,4,6	118132176	POLR3A
hsa_circ_0007317	chr6	154441291	154450258	-	8967	455	ENSG00000153721;	exon:154441292-154441379	CVB5_RD2,Con_5Y2,Con_RD2	9,2,4	34,126,18	CNKSR3
hsa_circ_0007322	chr1	47301560	47310362	-	8802	496	ENSG00000123473;	exon:47310276-47310362	Con_RD2	5	432	STIL
hsa_circ_0007325	chr2	26373366	26375148	+	1782	372	ENSG00000138018;	exon:26375040-26375148	CVB5_5Y2,CVB5_5Y3,Con_5Y1,Con_5Y2,Con_5Y3,Con_RD1,Con_RD2	8,4,9,6,11,17,3	3.44361e+20	SELENOI
hsa_circ_0007332	chr14	80497468	80530886	-	33419	415	ENSG00000100629;	exon:80497469-80497582,exon:80530809-80530886	CVB5_5Y1,CVB5_5Y2,CVB5_5Y3,CVB5_RD2,Con_5Y1,Con_5Y2,Con_5Y3,Con_RD1,Con_RD2,Con_RD3	7,3,2,18,5,4,8,8,21,12	13,20,17,28,24,25,15,9,16,19	CEP128
hsa_circ_0007334	chr2	8943186	8958642	-	15456	224	ENSG00000143797;	exon:8943187-8943264,exon:8958497-8958642	CVB5_5Y1,CVB5_5Y2,CVB5_5Y3,Con_5Y1,Con_5Y2,Con_RD1	2,8,3,3,4,4	71,60,65,88,86,240	MBOAT2
hsa_circ_0007337	chr2	32377587	32401623	+	24036	1093	ENSG00000115760;	exon:32377588-32377769,exon:32401463-32401623	CVB5_5Y1,CVB5_RD2,CVB5_RD3,Con_5Y2,Con_5Y3,Con_RD2,Con_RD3	3,6,17,3,4,4,5	2.84951e+20	BIRC6
hsa_circ_0007345	chr3	197085579	197119530	-	33951	673	ENSG00000075711;	exon:197085580-197085756,exon:197119410-197119530	CVB5_5Y1,CVB5_5Y2,CVB5_RD2,Con_5Y1,Con_5Y3,Con_RD1	3,4,3,2,3,11	2.60293e+17	DLG1
hsa_circ_0007360	chr1	161778243	161802272	+	24029	827	ENSG00000118217;	exon:161778244-161778320,exon:161781912-161781999	CVB5_5Y1,CVB5_RD1,CVB5_RD3,Con_RD1,Con_RD2,Con_RD3	2,3,13,15,10,9	1.50333e+19	ATF6
hsa_circ_0007364	chr1	31915894	31919658	-	3764	782	ENSG00000184007;	exon:31915895-31915987	CVB5_5Y1,CVB5_5Y2,CVB5_5Y3,CVB5_RD3,Con_5Y2,Con_5Y3,Con_RD1,Con_RD2	34,36,33,82,47,36,118,157	1.4216e+23	PTP4A2
hsa_circ_0007365	chr20	38057531	38066256	+	8725	416	ENSG00000101413;	exon:38057532-38057644,exon:38059394-38059520	CVB5_5Y1,CVB5_5Y2,CVB5_5Y3,CVB5_RD3,Con_5Y1,Con_5Y2,Con_5Y3,Con_RD1,Con_RD2	10,12,13,17,15,19,13,16,6	9.91221e+25	RPRD1B
hsa_circ_0007375	chr7	103025062	103029418	-	4356	495	ENSG00000161040;	exon:103025063-103025230,exon:103029351-103029418	CVB5_5Y1,CVB5_RD2,CVB5_RD3,Con_5Y1,Con_5Y2,Con_5Y3,Con_RD1,Con_RD2,Con_RD3	5,6,6,4,2,4,3,14,16	8,4,3,13,17,11,18,32,13	FBXL13
hsa_circ_0007378	chr17	44154555	44155411	+	856	321	ENSG00000125319;	exon:44154556-44154664,exon:44154749-44154938,exon:44155286-44155411	CVB5_5Y1,CVB5_5Y2,CVB5_5Y3,Con_5Y1,Con_5Y2,Con_5Y3,Con_RD2	3,9,9,5,7,10,2	32,46,35,27,54,35,104	C17orf53
hsa_circ_0007379	chr14	34551713	34554912	-	3199	3199	n/a	intergenic_region:34551714-34551790,intergenic_region:34554699-34554912	Con_5Y1,Con_5Y2,Con_RD1	9,4,4	4,4,10
hsa_circ_0007383	chr11	118583178	118584644	+	1466	551	ENSG00000095139;	exon:118584480-118584644	Con_5Y2,Con_RD1	2,8	984481	ARCN1
hsa_circ_0007386	chr2	36441257	36442735	+	1478	364	ENSG00000150938;	exon:36441258-36441500,exon:36442615-36442735	CVB5_5Y1,CVB5_5Y2,CVB5_5Y3,CVB5_RD1,CVB5_RD2,CVB5_RD3,Con_5Y1,Con_5Y2,Con_5Y3,Con_RD1,Con_RD2,Con_RD3	10,15,7,6,15,15,10,18,7,18,37,18	92,103,125,198,254,292,141,155,92,280,256,298	CRIM1
hsa_circ_0007387	chr2	63404047	63439871	-	35823	1051	ENSG00000143951;	exon:63439757-63439871	Con_RD1,Con_RD2	8,11	133149	WDPCP
hsa_circ_0007392	chr14	69116365	69122360	-	5995	451	ENSG00000139990;	exon:69119194-69119230,exon:69122217-69122360	CVB5_5Y2,CVB5_5Y3,CVB5_RD1,CVB5_RD3,Con_5Y1,Con_5Y2,Con_5Y3,Con_RD1,Con_RD2	4,2,6,7,8,4,7,12,35	1.39142e+26	DCAF5
hsa_circ_0007395	chr7	105038125	105041023	+	2898	259	ENSG00000005483;	exon:105038126-105038199,exon:105040839-105041023	CVB5_5Y1,CVB5_5Y2,Con_5Y1,Con_5Y2,Con_RD2,Con_RD3	3,5,7,2,7,7	108,114,91,122,169,183	KMT2E
hsa_circ_0007400	chr7	32812756	32838666	+	25910	25910	n/a	intergenic_region:32812757-32812858,intergenic_region:32814948-32815019	Con_RD1,Con_RD3	3,10	4,0
hsa_circ_0007404	chr13	113534044	113539507	+	5463	347	ENSG00000150403;	exon:113534045-113534240,exon:113539357-113539507	CVB5_5Y1,CVB5_5Y2,CVB5_5Y3,Con_5Y1,Con_5Y2,Con_5Y3,Con_RD1	2,4,2,5,3,2,3	1.54166e+20	TMCO3
hsa_circ_0007411	chr7	77581426	77600806	+	19380	487	ENSG00000127947;	exon:77581427-77581503,exon:77597842-77597901,exon:77600664-77600806	CVB5_RD2,CVB5_RD3,Con_5Y1,Con_5Y2,Con_RD2	13,13,2,5,5	233270113199219	PTPN12
hsa_circ_0007418	chr1	22489879	22491533	+	1654	900	ENSG00000184677;	exon:22491400-22491533	CVB5_5Y1,CVB5_5Y2,CVB5_5Y3,CVB5_RD2,Con_5Y1,Con_5Y3,Con_RD1,Con_RD2,Con_RD3	4,2,5,13,5,3,57,31,23	82,102,97,117,156,130,180,175,134	ZBTB40
hsa_circ_0007427	chr1	6231901	6233643	-	1742	388	ENSG00000116237;	exon:6231902-6232119,exon:6233474-6233643	Con_5Y2,Con_RD2,Con_RD3	2,7,13	4821280946	ICMT
hsa_circ_0007429	chr6	7181123	7189322	+	8199	590	ENSG00000124782;	exon:7181124-7181246,exon:7189159-7189322	CVB5_5Y1,CVB5_RD2,Con_5Y1,Con_5Y2,Con_5Y3,Con_RD2	3,4,5,4,5,3	46,56,43,75,44,11	RREB1
hsa_circ_0007430	chr1	51823663	51834170	-	10507	447	ENSG00000078618;	exon:51823664-51823786,exon:51827796-51827869,exon:51834017-51834170	CVB5_5Y3,CVB5_RD3,Con_5Y1,Con_5Y2,Con_RD1,Con_RD2,Con_RD3	5,8,3,4,10,7,13	3.72125e+24	NRDC
hsa_circ_0007431	chr12	95040475	95049233	-	8758	288	ENSG00000120798;	exon:95040476-95040597,exon:95049080-95049233	CVB5_5Y2,Con_5Y1,Con_RD2	5,4,3	116142579	NR2C1
hsa_circ_0007434	chr17	64561499	64571956	-	10457	459	ENSG00000108854;	exon:64561500-64561603	CVB5_5Y1,CVB5_5Y2,CVB5_5Y3,Con_5Y1,Con_5Y2,Con_RD1,Con_RD2	3,3,2,8,5,4,4	8.03959e+23	SMURF2
hsa_circ_0007440	chr5	138810037	138827718	+	17681	761	ENSG00000044115;	exon:138810038-138810204,exon:138812183-138812302,exon:138827515-138827718	CVB5_5Y1,CVB5_5Y2,CVB5_5Y3,CVB5_RD2,CVB5_RD3,Con_5Y1,Con_5Y2,Con_5Y3,Con_RD1,Con_RD2	2,8,7,12,10,9,7,5,4,23	9.92101e+34	CTNNA1
hsa_circ_0007444	chr5	95755395	95763620	+	8225	479	ENSG00000164292;	exon:95755396-95755761,exon:95763508-95763620	CVB5_5Y1,CVB5_5Y2,CVB5_5Y3,CVB5_RD1,CVB5_RD2,CVB5_RD3,Con_5Y1,Con_5Y2,Con_5Y3,Con_RD1,Con_RD2,Con_RD3	61,61,55,32,74,51,89,106,65,72,53,58	6.77881e+38	RHOBTB3
hsa_circ_0007445	chrX	68046993	68053810	-	6817	429	ENSG00000079482;	exon:68046994-68047163,exon:68048416-68048457,exon:68053645-68053810	CVB5_5Y2,CVB5_5Y3,Con_RD2	2,3,4	15,30,37	OPHN1
hsa_circ_0007449	chrX	123665641	123686714	-	21072	785	ENSG00000125676;	exon:123665642-123665837,exon:123667106-123667278,exon:123671669-123671761,exon:123686548-123686714	Con_5Y1,Con_5Y2,Con_RD1,Con_RD2	3,2,6,8	284396202236	THOC2
hsa_circ_0007450	chr9	136049635	136050580	-	945	945	ENSG00000148411;	exon:136049636-136049792	Con_RD2,Con_RD3	9,8	260201	NACC2
hsa_circ_0007454	chr12	122544158	122547969	+	3811	429	ENSG00000184445;	exon:122544159-122544269,exon:122546622-122546674	CVB5_5Y1,Con_RD3	4,5	113757	KNTC1
hsa_circ_0007456	chr17	12081355	12113360	+	32005	595	ENSG00000065559;	exon:12113233-12113360	CVB5_5Y1,CVB5_5Y2,CVB5_5Y3,Con_5Y1,Con_RD2,Con_RD3	6,7,5,4,7,12	63,71,64,73,89,68	MAP2K4
hsa_circ_0007460	chr17	30484213	30492753	+	8540	363	ENSG00000108587;	exon:30484214-30484301,exon:30484663-30484770,exon:30492679-30492753	CVB5_5Y1,CVB5_5Y2,CVB5_5Y3,CVB5_RD2,Con_5Y1,Con_5Y3,Con_RD2,Con_RD3	5,3,7,9,6,12,3,6	144,229,219,75,206,151,135,113	GOSR1
hsa_circ_0007465	chr16	89098590	89114487	+	15897	1319	ENSG00000176715;	exon:89114339-89114487	CVB5_5Y1,CVB5_5Y2,CVB5_5Y3,Con_5Y2,Con_RD1,Con_RD2,Con_RD3	3,4,4,2,18,5,20	1.49181e+20	ACSF3
hsa_circ_0007466	chr4	139137629	139139497	-	1868	323	ENSG00000109381;	exon:139139413-139139497	CVB5_5Y2,CVB5_5Y3,Con_5Y1,Con_5Y2,Con_RD1,Con_RD2,Con_RD3	3,3,4,2,5,5,3	92,87,54,89,161,223,134	ELF2
hsa_circ_0007470	chr13	95161188	95166367	-	5179	631	ENSG00000125257;	exon:95161189-95161335,exon:95166158-95166367	CVB5_5Y2,CVB5_RD3,Con_5Y3	2,6,4	151175138	ABCC4
hsa_circ_0007473	chr2	61873001	61883548	-	10547	945	ENSG00000115484;	exon:61873002-61873112,exon:61880286-61880394,exon:61883459-61883548	CVB5_5Y2,CVB5_RD2,Con_5Y1,Con_5Y2,Con_5Y3,Con_RD2,Con_RD3	3,13,7,7,2,7,15	1.4175e+27	CCT4
hsa_circ_0007477	chr4	105446382	105456745	-	10363	284	ENSG00000138777;	exon:105446383-105446502,exon:105449350-105449403,exon:105453598-105453642,exon:105456681-105456745	CVB5_5Y1,CVB5_5Y3,CVB5_RD1,CVB5_RD3,Con_5Y2,Con_RD1,Con_RD2,Con_RD3	7,4,4,9,3,5,17,24	5.05467e+27	PPA2
hsa_circ_0007481	chr12	10973654	11047188	-	73534	340	ENSG00000275778;ENSG00000231887;ENSG00000212127;	exon:10973655-10973721,exon:11047020-11047188	CVB5_RD2	10	223	AC018630.2;PRH1;TAS2R14
hsa_circ_0007482	chr9	134690911	134701333	+	10422	545	ENSG00000130635;	exon:134690912-134691079	CVB5_RD3,Con_RD1	11,6	378198	COL5A1
hsa_circ_0007484	chr11	18283794	18285459	-	1665	221	ENSG00000110756;	exon:18285346-18285459	CVB5_5Y1,Con_5Y2,Con_RD1	3,3,2	82142224	HPS5
hsa_circ_0007485	chr3	51440969	51443903	-	2934	753	ENSG00000145041;	exon:51440970-51441071,exon:51443766-51443903	CVB5_5Y3,CVB5_RD3,Con_5Y1,Con_5Y2,Con_5Y3,Con_RD1,Con_RD2	8,13,4,3,3,3,12	149,135,130,223,95,178,223	DCAF1
hsa_circ_0007487	chr15	49225204	49239367	+	14163	10884	ENSG00000156958;	exon:49225205-49225349,exon:49235851-49235941,exon:49239221-49239367	CVB5_5Y1,CVB5_5Y2,CVB5_5Y3,CVB5_RD2,CVB5_RD3,Con_5Y2,Con_5Y3,Con_RD1,Con_RD2	5,2,3,4,9,4,3,16,14	39,23,49,34,12,83,46,41,26	GALK2
hsa_circ_0007493	chr2	61278164	61281242	-	3078	435	ENSG00000115464;	exon:61278165-61278285,exon:61280244-61280348,exon:61281090-61281242	CVB5_5Y1,CVB5_5Y2,CVB5_5Y3,CVB5_RD2,CVB5_RD3,Con_5Y1,Con_5Y2,Con_5Y3,Con_RD1,Con_RD2,Con_RD3	3,3,2,4,10,11,6,5,8,8,5	2.76293e+32	USP34
hsa_circ_0007494	chr2	11286538	11288449	-	1911	896	ENSG00000134318;	intron:11286539-11286639,intron:11287655-11287736,intron:11288350-11288449	CVB5_5Y1,CVB5_5Y2,CVB5_RD2,Con_5Y1,Con_5Y2,Con_RD1,Con_RD2,Con_RD3	9,5,3,4,4,3,3,8	108,150,60,147,175,66,106,96	ROCK2
hsa_circ_0007496	chr11	28077006	28091513	-	14507	942	ENSG00000121621;	exon:28077007-28077169,exon:28091409-28091513	CVB5_5Y1,CVB5_5Y3,CVB5_RD3,Con_5Y1,Con_5Y2,Con_5Y3,Con_RD1,Con_RD2,Con_RD3	3,4,4,3,4,2,3,6,3	1.13149e+26	KIF18A
hsa_circ_0007504	chr18	21765771	21804014	+	38243	1250	ENSG00000101752;	exon:21765772-21765943,exon:21768623-21768752,exon:21803907-21804014	CVB5_RD2,Con_5Y1,Con_5Y2	5,5,3	533320371	MIB1
hsa_circ_0007506	chr11	72707174	72714321	-	7147	1214	ENSG00000186635;	exon:72707175-72707374	Con_RD1	5	104	ARAP1
hsa_circ_0007509	chr18	9583116	9595153	-	12037	866	ENSG00000154845;	exon:9583117-9583275,exon:9584515-9584580,exon:9595018-9595153	CVB5_5Y1,CVB5_5Y2,CVB5_5Y3,CVB5_RD1,CVB5_RD2,CVB5_RD3,Con_5Y1,Con_5Y2,Con_5Y3,Con_RD1,Con_RD2,Con_RD3	2,7,3,9,36,53,9,4,6,26,35,38	1.91215e+35	PPP4R1
hsa_circ_0007511	chr16	72811576	72812038	-	462	335	ENSG00000140836;	exon:72811577-72811777,exon:72811905-72812038	CVB5_5Y1,CVB5_5Y2,CVB5_RD2,Con_5Y1,Con_5Y2,Con_5Y3,Con_RD2	6,2,12,4,7,2,2	18,17,35,11,28,14,6	ZFHX3
hsa_circ_0007514	chr13	114052051	114057474	-	5423	5423	ENSG00000185989;	intron:114052052-114052155,intron:114057233-114057474	CVB5_5Y3,CVB5_RD3,Con_5Y1,Con_5Y2,Con_5Y3,Con_RD1,Con_RD2,Con_RD3	5,23,5,9,2,12,7,8	65,64,58,84,34,26,32,21	RASA3
hsa_circ_0007519	chr19	56146246	56147208	+	962	493	ENSG00000167685;	exon:56146247-56146420,exon:56146890-56147208	Con_5Y3,Con_RD1	2,3	60301	ZNF444
hsa_circ_0007521	chr8	140800458	140890769	-	90311	1125	ENSG00000169398;	exon:140800459-140800576,exon:140803543-140803650,exon:140890543-140890769	CVB5_RD3,Con_5Y1,Con_5Y2	12,4,5	670676829	PTK2
hsa_circ_0007528	chr18	62072672	62095950	-	23278	595	ENSG00000197563;	exon:62072673-62072725,exon:62074779-62074821,exon:62095848-62095950	CVB5_5Y1,CVB5_5Y3,CVB5_RD1,CVB5_RD2,CVB5_RD3,Con_5Y1,Con_5Y2,Con_5Y3,Con_RD1,Con_RD2,Con_RD3	5,4,9,3,7,2,6,2,18,14,16	24,35,113,256,286,44,68,32,458,491,284	PIGN
hsa_circ_0007531	chr1	92725597	92736627	-	11030	11030	ENSG00000067208;	intron:92725598-92725695,intron:92736398-92736627	CVB5_5Y3,Con_5Y3,Con_RD2	3,3,9	64,59,50	EVI5
hsa_circ_0007540	chr4	106171094	106212835	-	41741	461	ENSG00000145348;	exon:106171095-106171270,exon:106193609-106193770,exon:106194718-106194754,exon:106212750-106212835	CVB5_5Y2,Con_5Y1,Con_5Y2,Con_5Y3,Con_RD2,Con_RD3	2,5,7,3,7,8	9.31472e+16	TBCK
hsa_circ_0007541	chr3	179764001	179765848	+	1847	321	ENSG00000058056;	exon:179764002-179764168,exon:179765695-179765848	CVB5_5Y1,CVB5_5Y2,Con_5Y1,Con_5Y2,Con_RD1	3,2,4,6,2	57,57,72,96,76	USP13
hsa_circ_0007542	chr17	31155982	31169997	+	14015	526	ENSG00000196712;	exon:31155983-31156126,exon:31159010-31159093,exon:31164049-31164079,exon:31169891-31169997	CVB5_5Y1,CVB5_5Y3,CVB5_RD2,CVB5_RD3,Con_5Y1,Con_5Y2,Con_5Y3,Con_RD1,Con_RD2,Con_RD3	3,2,13,11,8,8,7,27,11,42	59,81,160,135,62,95,71,185,180,142	NF1
hsa_circ_0007547	chr13	21157921	21172681	-	14760	1016	ENSG00000165480;	exon:21172339-21172504,exon:21172620-21172681	CVB5_5Y1,CVB5_5Y2,CVB5_RD2,Con_5Y2,Con_RD2,Con_RD3	9,6,3,3,11,5	51,66,220,107,231,230	SKA3
hsa_circ_0007548	chr16	74632522	74636577	-	4055	383	ENSG00000168411;	exon:74632523-74632673	CVB5_5Y1,Con_5Y1,Con_5Y2,Con_RD1,Con_RD2	2,4,5,14,4	1842323039421070	RFWD3
hsa_circ_0007554	chr8	73805650	73830472	-	24822	427	ENSG00000258677;ENSG00000104343;	exon:73825147-73825249,exon:73830381-73830472	CVB5_5Y1,CVB5_5Y2,Con_5Y1,Con_5Y2,Con_5Y3,Con_RD2,Con_RD3	5,5,2,4,7,21,16	2.63303e+20	AC022826.2;UBE2W
hsa_circ_0007557	chr3	125313307	125323444	-	10137	485	ENSG00000163848;	exon:125323309-125323444	CVB5_5Y3,Con_RD2,Con_RD3	3,2,8	304133108	ZNF148
hsa_circ_0007558	chr5	142463969	142467831	+	3862	3862	ENSG00000231185;	intron:142463970-142464059	CVB5_5Y1,CVB5_5Y2,CVB5_RD2,Con_5Y1,Con_5Y3	3,4,8,10,7	32,66,42,72,42	SPRY4-AS1
hsa_circ_0007567	chr7	33367766	33388144	+	20378	422	ENSG00000122507;	exon:33367767-33367862,exon:33387992-33388144	CVB5_5Y1,CVB5_5Y3,CVB5_RD3,Con_5Y1,Con_5Y2,Con_5Y3,Con_RD2	3,3,5,5,4,3,3	26,28,36,56,77,41,81	BBS9
hsa_circ_0007570	chrX	16852045	16853842	-	1797	443	ENSG00000102054;	exon:16852046-16852122,exon:16852551-16852628,exon:16852749-16852875,exon:16853682-16853842	Con_5Y1,Con_5Y3,Con_RD1	3,2,9	8796491024	RBBP7
hsa_circ_0007578	chr10	91996368	92008275	+	11907	504	ENSG00000095564;	exon:91996369-91996570,exon:92008127-92008275	CVB5_5Y1,CVB5_5Y3,Con_5Y1,Con_5Y2,Con_5Y3,Con_RD2	9,3,3,10,4,6	2.48257e+17	BTAF1
hsa_circ_0007580	chr17	66732687	66742760	+	10073	606	ENSG00000154229;	exon:66741659-66741721,exon:66742622-66742760	CVB5_RD2,CVB5_RD3	5,4	78131	PRKCA
hsa_circ_0007585	chr21	32693171	32695282	-	2111	1366	ENSG00000159082;	intron:32695057-32695282	CVB5_RD2,Con_5Y1	6,2	38,12	SYNJ1
hsa_circ_0007586	chr16	3979115	3983440	-	4325	369	ENSG00000162104;	exon:3979116-3979275	CVB5_5Y1,Con_5Y2,Con_5Y3,Con_RD2	3,5,2,6	14,22,21,70	ADCY9
hsa_circ_0007587	chr6	57124733	57142095	+	17362	818	ENSG00000112200;	exon:57141948-57142095	CVB5_5Y1,CVB5_5Y2,CVB5_5Y3,CVB5_RD3,Con_5Y1,Con_RD1,Con_RD2,Con_RD3	5,4,3,10,5,10,12,11	1.26137e+23	ZNF451
hsa_circ_0007589	chr21	39218151	39229436	-	11285	659	ENSG00000185658;	exon:39218152-39218272,exon:39229312-39229436	Con_RD3	9	272	BRWD1
hsa_circ_0007595	chr15	75517258	75527261	-	10003	465	ENSG00000169410;	exon:75517259-75517364,exon:75523121-75523245,exon:75527118-75527261	CVB5_5Y2,CVB5_RD3,Con_5Y3	2,6,4	85,255,91	PTPN9
hsa_circ_0007606	chr4	145870244	145892415	-	22171	888	ENSG00000151612;	exon:145870245-145870478,exon:145892243-145892415	CVB5_RD3,Con_5Y2,Con_RD2	14,4,7	63,88,37	ZNF827
hsa_circ_0007609	chr20	63928334	63931022	+	2688	504	ENSG00000101152;	exon:63928335-63928456,exon:63929312-63929525,exon:63930851-63931022	CVB5_5Y1,CVB5_5Y2,CVB5_5Y3,CVB5_RD2,CVB5_RD3,Con_5Y1,Con_5Y2,Con_5Y3,Con_RD1,Con_RD2,Con_RD3	5,10,13,10,36,5,15,10,11,21,21	1.38161e+32	DNAJC5
hsa_circ_0007621	chr12	89655678	89656107	-	429	429	ENSG00000070961;	exon:89655679-89656107	CVB5_5Y1,CVB5_5Y2,CVB5_5Y3,CVB5_RD2,Con_5Y1,Con_5Y2,Con_RD1,Con_RD2	3,5,2,13,2,7,11,17	1.98235e+23	ATP2B1
hsa_circ_0007630	chr3	152445281	152447773	+	2492	466	ENSG00000152601;	exon:152445282-152445539	CVB5_5Y1,Con_5Y2,Con_RD1	3,3,7	401540319	MBNL1
hsa_circ_0007632	chr20	35724569	35725155	-	586	271	ENSG00000131051;	exon:35724570-35724722,exon:35725038-35725155	CVB5_5Y1,CVB5_5Y2,CVB5_5Y3,Con_5Y2,Con_5Y3,Con_RD1,Con_RD2	2,2,3,3,5,8,4	6.10686e+20	RBM39
hsa_circ_0007641	chr2	48328560	48346751	+	18191	693	ENSG00000170802;	exon:48328561-48328702	Con_5Y1,Con_5Y3,Con_RD1	2,6,11	73,66,525	FOXN2
hsa_circ_0007643	chr17	1361091	1362008	-	917	314	ENSG00000108953;	exon:1361092-1361298,exon:1361902-1362008	CVB5_5Y1,CVB5_5Y2,CVB5_5Y3,CVB5_RD2,Con_5Y1,Con_5Y2,Con_5Y3,Con_RD1,Con_RD2,Con_RD3	21,19,11,11,24,19,18,6,9,5	2.2127e+30	YWHAE
hsa_circ_0007654	chr2	109574580	109593119	-	18539	570	ENSG00000186522;	exon:109574581-109574767,exon:109585126-109585321,exon:109593051-109593119	CVB5_RD3,Con_5Y2	4,2	57,50	44449
hsa_circ_0007655	chr1	212100251	212102952	+	2701	944	ENSG00000143476;	exon:212102842-212102952	Con_5Y2,Con_RD2	8,4	202784	DTL
hsa_circ_0007658	chr9	36597221	36643083	+	45862	516	ENSG00000165304;	exon:36597222-36597290,exon:36599394-36599486,exon:36607575-36607673,exon:36633102-36633200,exon:36642997-36643083	CVB5_5Y1,CVB5_5Y2,CVB5_5Y3,CVB5_RD2,Con_5Y1,Con_5Y2,Con_5Y3,Con_RD1,Con_RD2,Con_RD3	2,8,5,7,3,8,8,8,8,6	1.52166e+31	MELK
hsa_circ_0007660	chr11	68551120	68564432	+	13312	423	ENSG00000110075;	exon:68551121-68551186,exon:68558566-68558679,exon:68564303-68564432	CVB5_5Y2,Con_5Y1,Con_5Y2,Con_5Y3,Con_RD1	2,6,4,3,4	411461543388834	PPP6R3
hsa_circ_0007661	chr9	123070349	123076762	+	6413	516	ENSG00000011454;	exon:123070350-123070424,exon:123074285-123074428,exon:123076245-123076286,exon:123076634-123076762	CVB5_RD2	2	74	RABGAP1
hsa_circ_0007673	chr20	38057537	38066256	+	8719	410	ENSG00000101413;	exon:38057538-38057644,exon:38059394-38059520	CVB5_RD3,Con_RD2	4,3	273315	RPRD1B
hsa_circ_0007674	chr12	104318912	104327671	+	8759	812	ENSG00000198431;	exon:104318913-104319055	Con_RD2	2	1513	TXNRD1
hsa_circ_0007677	chr1	12299201	12304728	+	5527	406	ENSG00000048707;	exon:12299202-12299384	Con_RD1	3	46	VPS13D
hsa_circ_0007678	chr10	98231511	98236164	+	4653	484	ENSG00000166024;	exon:98231512-98231687,exon:98234446-98234516	Con_RD2	3	120	R3HCC1L
hsa_circ_0007683	chr12	26996741	26999676	-	2935	272	ENSG00000064115;	exon:26996742-26996862,exon:26999526-26999676	CVB5_5Y1,CVB5_5Y2,Con_5Y3,Con_RD1	3,3,5,5	171221224325	TM7SF3
hsa_circ_0007693	chr1	44308309	44339322	-	31013	547	ENSG00000117419;	exon:44308310-44308401,exon:44313169-44313228,exon:44319628-44319744,exon:44339045-44339322	CVB5_5Y1,CVB5_5Y2,CVB5_5Y3,CVB5_RD1,CVB5_RD2,CVB5_RD3,Con_5Y1,Con_5Y2,Con_5Y3,Con_RD1,Con_RD2,Con_RD3	6,7,5,11,8,24,8,4,6,30,16,24	2.2024e+38	ERI3
hsa_circ_0007698	chr9	83661776	83669327	-	7551	675	ENSG00000135018;	exon:83661777-83661939,exon:83669185-83669327	Con_RD1	6	1980	UBQLN1
hsa_circ_0007701	chr16	954356	954666	-	310	310	ENSG00000103227;	exon:954357-954666	CVB5_5Y1,CVB5_5Y2,CVB5_RD2,Con_5Y1,Con_5Y2,Con_5Y3,Con_RD1,Con_RD2,Con_RD3	2,3,2,3,2,3,18,14,3	42,31,66,67,85,67,80,104,72	LMF1
hsa_circ_0007706	chr18	196636	199316	+	2680	413	ENSG00000101557;	exon:196637-196767,exon:197616-197696,exon:199202-199316	CVB5_5Y2,Con_5Y1,Con_5Y2,Con_5Y3,Con_RD1,Con_RD2,Con_RD3	5,4,2,4,6,11,18	98,58,82,64,534,511,394	USP14
hsa_circ_0007709	chr22	49775590	49777813	-	2223	529	ENSG00000100425;	exon:49777034-49777161,exon:49777678-49777813	Con_RD3	3	32	BRD1
hsa_circ_0007710	chr4	139116648	139139497	-	22849	9004	ENSG00000109381;	exon:139137630-139137867,exon:139139413-139139497	CVB5_5Y1,CVB5_5Y2,CVB5_5Y3,CVB5_RD1,CVB5_RD3,Con_5Y1,Con_5Y3,Con_RD1,Con_RD2,Con_RD3	4,2,3,4,11,4,3,16,21,13	47,55,57,15,43,30,24,93,113,70	ELF2
hsa_circ_0007716	chr17	27303366	27309272	+	5906	675	ENSG00000109046;	exon:27303367-27303635	CVB5_5Y1,CVB5_5Y3,Con_5Y1,Con_5Y2,Con_5Y3,Con_RD2	2,3,4,6,2,9	3.26415e+17	WSB1
hsa_circ_0007723	chr12	28305648	28307749	+	2101	467	ENSG00000123106;	exon:28305649-28305806,exon:28306742-28306945,exon:28307645-28307749	CVB5_5Y1,CVB5_5Y2,CVB5_5Y3,CVB5_RD1,CVB5_RD2,CVB5_RD3,Con_5Y1,Con_5Y2,Con_5Y3,Con_RD1,Con_RD2,Con_RD3	11,10,6,28,54,61,17,20,14,80,106,98	124,150,137,90,127,180,167,220,143,133,149,143	CCDC91
hsa_circ_0007726	chr5	126804775	126811898	+	7123	580	ENSG00000113368;	exon:126804776-126804932	CVB5_5Y1,CVB5_5Y2,CVB5_RD3,Con_5Y1,Con_5Y2,Con_RD3	3,2,9,7,4,8	3.79418e+17	LMNB1
hsa_circ_0007732	chr2	48328560	48362707	+	34147	859	ENSG00000170802;	exon:48328561-48328702,exon:48362643-48362707	Con_RD3	3	470	FOXN2
hsa_circ_0007734	chr2	147896300	147899567	+	3267	318	ENSG00000121989;	exon:147896301-147896508,exon:147899458-147899567	CVB5_5Y1,CVB5_5Y3,Con_5Y1,Con_5Y2,Con_5Y3,Con_RD2	4,4,5,6,6,4	72,92,100,147,63,254	ACVR2A
hsa_circ_0007738	chr9	89109047	89112626	-	3579	3579	ENSG00000148082;	intron:89109048-89109128,intron:89112556-89112626	Con_RD2,Con_RD3	4,8	144126	SHC3
hsa_circ_0007746	chr20	37207272	37210165	+	2893	296	ENSG00000118705;	exon:37207273-37207449,exon:37210047-37210165	CVB5_5Y2,CVB5_RD2,Con_5Y2,Con_RD1	2,3,6,10	852558012966754	RPN2
hsa_circ_0007750	chr14	24266429	24268619	-	2190	655	ENSG00000100949;	exon:24266430-24266517,exon:24266776-24266889,exon:24268514-24268619	CVB5_5Y2,CVB5_5Y3,CVB5_RD2,Con_5Y2,Con_5Y3,Con_RD3	7,4,4,3,2,5	137,119,97,187,130,122	RABGGTA
hsa_circ_0007755	chr1	145839889	145842477	-	2588	441	ENSG00000186141;	exon:145839890-145839991,exon:145840116-145840165,exon:145842339-145842477	CVB5_5Y2,Con_5Y1,Con_5Y2,Con_5Y3,Con_RD2,Con_RD3	3,8,3,3,6,9	1.54189e+17	POLR3C
hsa_circ_0007761	chr3	63912587	63913225	+	638	405	ENSG00000163635;ENSG00000285258;	exon:63912588-63912923,exon:63913157-63913225	CVB5_5Y1,CVB5_5Y2,CVB5_5Y3,Con_5Y1,Con_5Y2,Con_5Y3,Con_RD2	21,55,52,50,67,34,3	83,67,84,100,101,71,19	ATXN7;ATXN7
hsa_circ_0007765	chr18	42027442	42049605	+	22163	779	ENSG00000078142;	exon:42027443-42027548,exon:42038781-42038850,exon:42040677-42040741,exon:42043733-42043817,exon:42049531-42049605	CVB5_5Y1,CVB5_5Y3,CVB5_RD1,CVB5_RD2,Con_5Y1,Con_5Y2,Con_5Y3,Con_RD1,Con_RD2,Con_RD3	3,4,13,7,7,8,7,8,13,19	169,183,44,264,248,321,186,333,347,250	PIK3C3
hsa_circ_0007766	chr17	39708320	39710481	+	2161	676	ENSG00000141736;	exon:39710340-39710481	CVB5_5Y1,CVB5_5Y2,CVB5_5Y3,Con_5Y1,Con_5Y2,Con_5Y3,Con_RD1,Con_RD2	2,10,9,8,10,9,6,9	138,201,187,212,240,170,73,63	ERBB2
hsa_circ_0007772	chr1	213129526	213176492	+	46966	572	ENSG00000136643;	exon:213176400-213176492	CVB5_5Y1,CVB5_5Y2,CVB5_5Y3,Con_RD2	2,3,2,4	79,102,98,148	RPS6KC1
hsa_circ_0007775	chr15	50648686	50663046	-	14360	318	ENSG00000092439;	exon:50648687-50648885,exon:50657781-50657819,exon:50662967-50663046	CVB5_5Y2,CVB5_5Y3,Con_5Y1,Con_5Y2,Con_5Y3,Con_RD2	6,4,7,3,2,3	3.09363e+17	TRPM7
hsa_circ_0007777	chr1	32030297	32033334	+	3037	389	ENSG00000121774;	exon:32030298-32030422,exon:32031524-32031640	CVB5_5Y1,CVB5_5Y2,CVB5_5Y3,Con_5Y1,Con_5Y2,Con_5Y3,Con_RD1,Con_RD2	6,5,4,15,4,6,5,6	4.6358e+25	KHDRBS1
hsa_circ_0007778	chr10	68487143	68506718	-	19575	619	ENSG00000122912;	exon:68493132-68493198,exon:68503632-68503695,exon:68506585-68506718	CVB5_5Y2,Con_5Y2,Con_RD1	2,3,5	79,88,225	SLC25A16
hsa_circ_0007783	chr3	32441839	32454542	+	12703	657	ENSG00000153551;	exon:32441840-32442013	CVB5_5Y1,CVB5_5Y3,Con_5Y1,Con_5Y2,Con_5Y3,Con_RD1,Con_RD2	6,7,10,13,7,5,8	6.38841e+23	CMTM7
hsa_circ_0007785	chr13	98409337	98412034	+	2697	412	ENSG00000152767;	exon:98410734-98410823,exon:98411901-98412034	Con_RD1,Con_RD2	6,7	226238	FARP1
hsa_circ_0007786	chr8	140830471	140890769	-	60298	680	ENSG00000169398;	exon:140830472-140830526,exon:140846260-140846322,exon:140846599-140846678,exon:140890543-140890769	CVB5_5Y1,CVB5_5Y2,CVB5_5Y3,CVB5_RD1,CVB5_RD2,CVB5_RD3,Con_5Y1,Con_5Y2,Con_RD1,Con_RD2	4,9,4,5,38,27,6,7,19,33	4.66558e+33	PTK2
hsa_circ_0007787	chr8	144512391	144512771	-	380	300	ENSG00000160957;	exon:144512392-144512771	CVB5_5Y2,Con_5Y1,Con_5Y2,Con_5Y3,Con_RD2	2,3,5,5,18	231280314197578	RECQL4
hsa_circ_0007789	chr9	96774787	96776245	-	1458	305	ENSG00000081386;	exon:96774788-96774846,exon:96776000-96776245	CVB5_5Y1,CVB5_5Y2,CVB5_5Y3,CVB5_RD2,Con_5Y1,Con_5Y2,Con_RD1,Con_RD2	2,2,2,4,2,6,4,3	27,22,30,245,36,38,244,287	ZNF510
hsa_circ_0007796	chr10	1084402	1105267	+	20865	707	ENSG00000047056;	exon:1084403-1084538,exon:1086286-1086357,exon:1105126-1105267	CVB5_5Y2,CVB5_5Y3,Con_5Y1,Con_5Y2,Con_RD2	5,3,7,7,14	75,71,60,71,93	WDR37
hsa_circ_0007798	chr6	136694139	136720589	-	26450	805	ENSG00000197442;	exon:136694140-136694310,exon:136705110-136705133,exon:136720450-136720589	Con_RD1	10	60	MAP3K5
hsa_circ_0007803	chr1	9931890	9935627	-	3737	413	ENSG00000162441;	exon:9931891-9931972,exon:9932803-9932898	CVB5_5Y1,CVB5_5Y2,CVB5_5Y3,Con_5Y1,Con_5Y2,Con_5Y3,Con_RD2,Con_RD3	3,6,3,10,3,6,3,4	1.94264e+23	LZIC
hsa_circ_0007804	chr1	5927648	5933329	-	5681	322	ENSG00000131697;	exon:5927649-5927787,exon:5933147-5933329	CVB5_5Y3,CVB5_RD3,Con_5Y2,Con_RD1,Con_RD2	3,10,4,11,3	20,21,26,37,48	NPHP4
hsa_circ_0007807	chr16	28152658	28156527	-	3869	581	ENSG00000169180;	exon:28152659-28152785	CVB5_5Y3,CVB5_RD2,Con_5Y2,Con_RD1,Con_RD2,Con_RD3	2,17,2,14,8,25	86,137,54,70,118,144	XPO6
hsa_circ_0007808	chr18	9570156	9577191	-	7035	655	ENSG00000154845;	exon:9577064-9577191	Con_RD3	7	219	PPP4R1
hsa_circ_0007813	chr10	12081471	12120267	+	38796	2504	ENSG00000181192;	exon:12081472-12081627,exon:12120182-12120267	CVB5_5Y1,CVB5_5Y2,CVB5_5Y3,CVB5_RD2,CVB5_RD3,Con_5Y1,Con_5Y2,Con_5Y3,Con_RD1,Con_RD2,Con_RD3	5,3,6,11,27,3,10,3,19,11,25	69,85,119,96,141,139,175,114,130,161,85	DHTKD1
hsa_circ_0007822	chr1	23030468	23059167	+	28699	816	ENSG00000004487;	exon:23059073-23059167	CVB5_5Y1,CVB5_5Y2,CVB5_5Y3,Con_5Y1,Con_5Y2,Con_5Y3,Con_RD1,Con_RD2	3,13,4,17,14,13,9,10	7.19772e+25	KDM1A
hsa_circ_0007824	chr3	81642780	81670953	-	28173	679	ENSG00000114480;	exon:81670838-81670953	Con_RD3	6	380	GBE1
hsa_circ_0007827	chr11	117152440	117163892	+	11452	418	ENSG00000168092;	exon:117152441-117152528,exon:117159934-117160023,exon:117163770-117163892	CVB5_5Y1,CVB5_5Y2,CVB5_5Y3,CVB5_RD2,CVB5_RD3,Con_5Y1,Con_5Y2,Con_5Y3,Con_RD1,Con_RD2,Con_RD3	31,19,38,14,26,26,29,24,18,11,13	7.81837e+34	PAFAH1B2
hsa_circ_0007833	chr5	14363731	14381252	+	17521	1179	ENSG00000038382;	exon:14363732-14363927,exon:14381130-14381252	Con_RD2	2	81	TRIO
hsa_circ_0007843	chr11	129123445	129164427	-	40982	286	ENSG00000134909;	exon:129123446-129123530,exon:129123888-129123929,exon:129124803-129124894,exon:129164319-129164427	CVB5_5Y1,CVB5_5Y2,CVB5_5Y3,CVB5_RD2,CVB5_RD3,Con_5Y1,Con_5Y3,Con_RD1,Con_RD2,Con_RD3	2,5,5,12,29,11,2,11,17,14	24,30,40,74,69,48,25,76,59,57	ARHGAP32
hsa_circ_0007850	chr9	2804256	2812362	-	8106	752	ENSG00000080608;	exon:2804257-2804463	CVB5_5Y1,Con_5Y1,Con_RD2	7,3,6	300324225	PUM3
hsa_circ_0007862	chr5	140438460	140445975	+	7515	687	ENSG00000131503;ENSG00000254996;	exon:140438461-140438617	CVB5_5Y2,Con_5Y1,Con_5Y2,Con_RD2	3,5,2,2	173,188,252,88	ANKHD1;ANKHD1-EIF4EBP3
hsa_circ_0007863	chr3	194425341	194431892	-	6551	1068	ENSG00000133657;	exon:194431717-194431892	Con_5Y2,Con_RD1,Con_RD2	2,2,6	517935935	ATP13A3
hsa_circ_0007892	chr12	813641	830160	+	16519	552	ENSG00000060237;	exon:813642-813814,exon:830003-830160	CVB5_RD3,Con_5Y1,Con_RD1,Con_RD2	18,4,16,7	186,69,59,88	WNK1
hsa_circ_0007901	chr8	97815327	97825153	+	9826	392	ENSG00000104341;	exon:97815328-97815401,exon:97816058-97816180,exon:97825058-97825153	CVB5_5Y2,CVB5_5Y3,Con_5Y1,Con_5Y2,Con_5Y3,Con_RD1,Con_RD2	3,2,11,9,3,15,5	8.2882e+25	LAPTM4B
hsa_circ_0007902	chr4	145885677	145892415	-	6738	654	ENSG00000151612;	exon:145892243-145892415	CVB5_RD2,CVB5_RD3,Con_RD1	10,12,3	40,60,47	ZNF827
hsa_circ_0007905	chr1	180984676	180993425	-	8749	391	ENSG00000135823;	exon:180984677-180984771,exon:180993363-180993425	CVB5_5Y1,CVB5_5Y2,CVB5_5Y3,CVB5_RD3,Con_5Y1,Con_5Y2,Con_5Y3,Con_RD2,Con_RD3	25,35,33,10,50,66,26,3,4	2.02212e+26	STX6
hsa_circ_0007908	chrX	338603	362332	-	23729	23729	ENSG00000167393;	exon:362255-362332	Con_RD1,Con_RD2	3,7	102,83	PPP2R3B
hsa_circ_0007910	chr1	193096647	193101204	-	4557	353	ENSG00000023572;	exon:193097584-193097760,exon:193101141-193101204	Con_5Y2,Con_RD2	2,6	337110	GLRX2
hsa_circ_0007911	chr2	74165217	74172752	-	7535	395	ENSG00000114978;	exon:74165218-74165351,exon:74167014-74167107,exon:74172586-74172752	CVB5_5Y2,CVB5_5Y3,CVB5_RD2,Con_RD1,Con_RD2	5,2,7,13,4	1.08099e+18	MOB1A
hsa_circ_0007915	chr5	62449926	62451933	+	2007	277	ENSG00000086200;	exon:62449927-62449999,exon:62451730-62451933	CVB5_5Y1,CVB5_5Y2,CVB5_5Y3,Con_5Y1,Con_5Y2,Con_5Y3,Con_RD2,Con_RD3	5,8,5,8,12,6,8,11	1.15108e+23	IPO11
hsa_circ_0007917	chr2	32478634	32482582	+	3948	628	ENSG00000115760;	exon:32478635-32478818,exon:32479462-32479617	CVB5_RD2,CVB5_RD3,Con_5Y1,Con_RD3	6,6,2,13	126214823351023	BIRC6
hsa_circ_0007918	chr12	40028300	40048210	-	19910	369	ENSG00000151229;	exon:40028301-40028509,exon:40048051-40048210	CVB5_5Y2,CVB5_5Y3,Con_5Y1,Con_5Y2,Con_5Y3,Con_RD1	4,2,4,2,2,4	40,29,47,47,27,111	SLC2A13
hsa_circ_0007923	chr11	4101992	4112062	+	10070	631	ENSG00000167325;	exon:4101993-4102081,exon:4109644-4109703,exon:4111900-4112062	CVB5_5Y2,Con_RD2,Con_RD3	2,9,18	29128432051	RRM1
hsa_circ_0007930	chr5	136147831	136154163	+	6332	731	ENSG00000113658;	exon:136147832-136147906,exon:136153592-136154163	CVB5_5Y2,CVB5_RD1,CVB5_RD2,CVB5_RD3,Con_5Y1,Con_RD1,Con_RD2,Con_RD3	2,27,21,7,4,20,26,29	2.11153e+23	SMAD5
hsa_circ_0007931	chr8	131949968	131955905	+	5937	410	ENSG00000132294;	exon:131955768-131955905	CVB5_5Y1,CVB5_5Y2,Con_RD1,Con_RD2	3,5,4,3	247293777993	EFR3A
hsa_circ_0007934	chr8	134509618	134521001	-	11383	377	ENSG00000066827;	exon:134512475-134512601,exon:134520883-134521001	CVB5_5Y2,CVB5_5Y3,CVB5_RD3,Con_5Y1,Con_5Y2,Con_RD2	5,3,15,2,11,8	20,19,84,48,41,71	ZFAT
hsa_circ_0007936	chr6	47503279	47504758	+	1479	1479	ENSG00000198087;	intron:47503280-47503440,intron:47503995-47504054,intron:47504677-47504758	CVB5_5Y1,CVB5_5Y2,CVB5_5Y3,CVB5_RD2,Con_5Y1,Con_5Y2,Con_5Y3,Con_RD2,Con_RD3	13,5,10,7,13,21,15,4,23	199,197,213,14,244,321,197,13,12	CD2AP
hsa_circ_0007945	chr5	132883339	132885119	-	1780	265	ENSG00000072364;	exon:132883340-132883560,exon:132885076-132885119	CVB5_5Y2,Con_RD1	5,6	180677	AFF4
hsa_circ_0007948	chr4	86764592	86767976	+	3384	487	ENSG00000163629;	exon:86764593-86764724,exon:86767817-86767976	CVB5_5Y3,Con_5Y2,Con_5Y3,Con_RD1	2,4,2,7	66,103,65,52	PTPN13
hsa_circ_0007949	chr15	64300318	64300723	-	405	405	ENSG00000259316;ENSG00000169118;	exon:64300319-64300723	CVB5_RD2,CVB5_RD3,Con_5Y2,Con_RD3	3,18,3,5	91156204110	AC087632.1;CSNK1G1
hsa_circ_0007951	chr2	203402575	203427269	+	24694	513	ENSG00000138443;	exon:203416914-203417081,exon:203427177-203427269	CVB5_5Y3,Con_RD1	2,3	184284	ABI2
hsa_circ_0007959	chr14	92093251	92096838	-	3587	363	ENSG00000066427;	exon:92093252-92093318,exon:92096093-92096137,exon:92096674-92096838	CVB5_5Y1,Con_5Y1,Con_RD1	2,2,2	147196135	ATXN3
hsa_circ_0007961	chr2	65331986	65344896	-	12910	412	ENSG00000198369;	exon:65331987-65332051,exon:65344719-65344896	CVB5_5Y1,CVB5_5Y3,Con_5Y1,Con_5Y3,Con_RD1	3,4,3,2,2	85,88,103,76,248	SPRED2
hsa_circ_0007967	chr2	175111567	175121540	-	9973	726	ENSG00000115966;	exon:175111568-175111654,exon:175113994-175114108,exon:175118251-175118369,exon:175121444-175121540	CVB5_RD2,CVB5_RD3,Con_RD1,Con_RD2	25,11,4,12	417424376466	ATF2
hsa_circ_0007970	chr4	145514437	145515013	+	576	576	ENSG00000170365;	exon:145514438-145515013	CVB5_RD2,Con_5Y3	15,2	433,91	SMAD1
hsa_circ_0007972	chr2	36378356	36442735	+	64379	18795	ENSG00000150938;	exon:36442615-36442735	CVB5_RD1,CVB5_RD2,Con_RD1,Con_RD2,Con_RD3	2,13,13,5,3	91115152124160	CRIM1
hsa_circ_0007979	chr14	102040235	102042748	+	2513	823	ENSG00000197102;	exon:102040236-102040410,exon:102040598-102040673,exon:102042635-102042748	Con_5Y1,Con_RD2	4,3	790755	DYNC1H1
hsa_circ_0007981	chr6	154787860	154795139	+	7279	447	ENSG00000213079;	exon:154792823-154792976,exon:154795009-154795139	CVB5_5Y2,CVB5_5Y3,CVB5_RD2,CVB5_RD3,Con_5Y1,Con_5Y2,Con_5Y3,Con_RD1,Con_RD2,Con_RD3	3,2,14,9,2,4,2,14,14,4	1.73182e+29	SCAF8
hsa_circ_0007982	chr6	73479731	73482620	+	2889	932	ENSG00000135297;	exon:73479732-73479844	CVB5_5Y3,CVB5_RD1,CVB5_RD2,Con_RD3	2,2,7,8	92130249246	MTO1
hsa_circ_0007983	chr15	50300788	50304133	-	3345	625	ENSG00000104064;	exon:50300789-50300902,exon:50301257-50301368,exon:50303966-50304133	CVB5_RD2	4	549	GABPB1
hsa_circ_0007992	chr7	66797373	66805396	+	8023	482	ENSG00000284461;ENSG00000154710;	exon:66797374-66797506,exon:66799323-66799414	CVB5_5Y2,CVB5_RD2,Con_5Y1,Con_5Y2,Con_5Y3,Con_RD1,Con_RD2,Con_RD3	2,6,5,4,2,5,5,12	149,401,121,151,82,342,423,273	AC027644.4;RABGEF1
hsa_circ_0007996	chr14	71026116	71036157	+	10041	684	ENSG00000100731;	exon:71033931-71034036,exon:71036065-71036157	CVB5_5Y1,CVB5_5Y2,CVB5_RD1,CVB5_RD2,Con_5Y1,Con_5Y2,Con_RD1,Con_RD2,Con_RD3	2,2,5,14,2,4,12,9,12	92,90,175,262,107,146,369,357,257	PCNX1
hsa_circ_0008000	chr9	122285168	122286166	+	998	998	ENSG00000148187;	exon:122286039-122286166	CVB5_5Y1,CVB5_5Y3,CVB5_RD2,CVB5_RD3,Con_5Y1,Con_RD1,Con_RD2	4,4,13,5,3,16,3	9.41223e+19	MRRF
hsa_circ_0008002	chr14	49663314	49674427	-	11113	510	ENSG00000100479;	exon:49663315-49663387,exon:49666330-49666413,exon:49674123-49674216,exon:49674350-49674427	CVB5_5Y1,CVB5_5Y2,CVB5_5Y3,CVB5_RD2,CVB5_RD3,Con_5Y1,Con_5Y2,Con_5Y3,Con_RD1,Con_RD2,Con_RD3	4,5,7,28,8,5,9,3,6,12,7	55,68,65,469,470,85,111,43,606,621,684	POLE2
hsa_circ_0008011	chr11	62638982	62639731	-	749	342	ENSG00000089597;	exon:62638983-62639110,exon:62639627-62639731	CVB5_5Y1,CVB5_5Y2,CVB5_5Y3,CVB5_RD2,Con_5Y1,Con_5Y2,Con_5Y3,Con_RD1,Con_RD2,Con_RD3	7,11,3,10,7,15,8,8,9,7	6.32784e+31	GANAB
hsa_circ_0008015	chr8	42459895	42465917	-	6022	324	ENSG00000168575;	exon:42459896-42459992,exon:42465777-42465917	CVB5_5Y1,CVB5_5Y2,CVB5_RD2,Con_5Y1,Con_5Y3,Con_RD1	4,2,4,3,2,5	64,68,80,137,93,90	SLC20A2
hsa_circ_0008030	chr19	34194477	34215661	+	21184	660	ENSG00000257103;	exon:34215596-34215661	CVB5_5Y1,CVB5_5Y2,CVB5_5Y3,CVB5_RD2,CVB5_RD3,Con_5Y1,Con_5Y2,Con_5Y3,Con_RD1,Con_RD2,Con_RD3	2,4,2,8,11,2,3,3,9,9,6	340,443,495,86,86,451,550,359,61,60,76	LSM14A
hsa_circ_0008032	chr2	171925536	171953001	+	27473	302	ENSG00000128708;	exon:171925537-171925641,exon:171946708-171946783,exon:171952881-171953001	CVB5_5Y1,CVB5_5Y2,CVB5_5Y3,CVB5_RD1,CVB5_RD3,Con_5Y1,Con_5Y2,Con_5Y3,Con_RD1,Con_RD3	6,12,5,9,8,6,3,8,9,4	2.75283e+32	HAT1
hsa_circ_0008035	chr8	117818434	117837201	-	18767	670	ENSG00000182197;	exon:117818435-117818530,exon:117819676-117819794	CVB5_RD2	8	317	EXT1
hsa_circ_0008036	chr2	135129994	135135932	+	5938	950	ENSG00000115839;	exon:135129995-135130087	CVB5_RD1,Con_RD1,Con_RD2	8,7,5	228768873	RAB3GAP1
hsa_circ_0008038	chr9	83659779	83669327	-	9548	2672	n/a	intergenic_region:83659780-83659840,intergenic_region:83666350-83666433,intergenic_region:83669177-83669327	CVB5_5Y1,CVB5_5Y3,CVB5_RD2,CVB5_RD3,Con_5Y1,Con_5Y2,Con_RD1	3,2,7,4,5,4,5	2.15246e+22
hsa_circ_0008039	chr7	677228	711527	-	34299	462	ENSG00000188191;	exon:677229-677320,exon:711329-711527	CVB5_5Y2,CVB5_5Y3,CVB5_RD2,CVB5_RD3,Con_5Y2,Con_5Y3,Con_RD1,Con_RD2,Con_RD3	2,3,16,23,3,2,25,19,18	95,100,404,455,133,91,271,281,286	PRKAR1B
hsa_circ_0008041	chr17	8238030	8238629	-	599	450	ENSG00000178971;	exon:8238031-8238242,exon:8238392-8238629	CVB5_5Y1,CVB5_5Y2,CVB5_RD3,Con_5Y1,Con_5Y2,Con_RD2	2,3,12,2,4,5	69,79,170,97,113,81	CTC1
hsa_circ_0008043	chr9	111570090	111586165	-	16075	670	ENSG00000106853;	exon:111570091-111570209,exon:111574734-111574838	CVB5_5Y1,CVB5_5Y2,CVB5_5Y3,Con_5Y1,Con_5Y2,Con_5Y3,Con_RD1,Con_RD2	3,4,4,5,5,9,20,8	1.70228e+23	PTGR1
hsa_circ_0008046	chr14	30633946	30643405	+	9459	392	ENSG00000092108;	exon:30633947-30634037,exon:30638125-30638247,exon:30639777-30639864,exon:30643316-30643405	Con_5Y1,Con_RD1,Con_RD2	2,8,9	392726747	SCFD1
hsa_circ_0008050	chr9	120453455	120458622	-	5167	591	ENSG00000136861;	exon:120458450-120458622	Con_RD2	2	44	CDK5RAP2
hsa_circ_0008054	chr1	165890203	165896332	+	6129	400	ENSG00000143179;	exon:165890204-165890363,exon:165896190-165896332	CVB5_5Y2,CVB5_5Y3,CVB5_RD2,CVB5_RD3,Con_5Y1,Con_5Y2,Con_5Y3,Con_RD1,Con_RD2,Con_RD3	2,6,22,27,2,4,2,4,27,21	3.66344e+29	UCK2
hsa_circ_0008058	chr5	109713519	109716264	+	2745	400	ENSG00000112893;	exon:109713520-109713774,exon:109716120-109716264	CVB5_5Y1,CVB5_5Y2,CVB5_5Y3,CVB5_RD1,CVB5_RD2,CVB5_RD3,Con_5Y1,Con_5Y2,Con_5Y3,Con_RD1,Con_RD2,Con_RD3	20,18,24,6,20,27,29,44,27,34,22,30	1.26177e+35	MAN2A1
hsa_circ_0008060	chr17	50970706	50987237	-	16531	1076	ENSG00000008294;	exon:50987112-50987237	CVB5_5Y1,CVB5_5Y2,CVB5_5Y3,CVB5_RD3,Con_5Y1	3,4,2,8,2	266272301189320	SPAG9
hsa_circ_0008069	chr3	133623090	133624175	-	1085	374	ENSG00000163781;	exon:133623311-133623457,exon:133624052-133624175	CVB5_5Y2,CVB5_5Y3,Con_5Y1,Con_5Y3,Con_RD1	3,3,2,3,4	162178198146528	TOPBP1
hsa_circ_0008083	chr2	15461200	15478289	-	17089	1256	ENSG00000151779;	exon:15461201-15461337,exon:15461687-15461791,exon:15475687-15475880,exon:15478226-15478289	CVB5_5Y2,CVB5_RD2,Con_5Y3,Con_RD1,Con_RD2,Con_RD3	4,16,6,24,17,14	1.49133e+17	NBAS
hsa_circ_0008093	chr6	85517755	85530275	-	12520	458	ENSG00000135317;	exon:85517756-85517875,exon:85518008-85518048,exon:85526126-85526237,exon:85530192-85530275	CVB5_5Y1,CVB5_5Y3,CVB5_RD3,Con_5Y3,Con_RD3	3,2,16,4,7	2542948243171070	SNX14
hsa_circ_0008096	chr3	183756527	183762279	+	5752	557	ENSG00000163872;	exon:183756528-183756689,exon:183758862-183758965,exon:183761507-183761614,exon:183762097-183762279	CVB5_5Y2,CVB5_5Y3,CVB5_RD2,Con_5Y2	2,3,5,6	187176203243	YEATS2
hsa_circ_0008106	chr3	197865422	197871462	+	6040	414	ENSG00000186001;	exon:197865423-197865471,exon:197870160-197870278,exon:197871325-197871462	Con_5Y1,Con_5Y2,Con_5Y3,Con_RD1,Con_RD2	2,2,3,2,13	108,107,73,505,536	LRCH3
hsa_circ_0008128	chr4	76130655	76136412	-	5757	761	ENSG00000138750;	exon:76130656-76130792,exon:76131230-76131284	CVB5_5Y1,CVB5_5Y3,Con_RD2,Con_RD3	3,3,11,11	300346446390	NUP54
hsa_circ_0008143	chr20	35713018	35725155	-	12137	758	ENSG00000131051;	exon:35713019-35713096,exon:35713702-35713857	CVB5_5Y1,CVB5_5Y2,Con_5Y2,Con_5Y3,Con_RD2	6,8,16,11,6	254246292198234	RBM39
hsa_circ_0008147	chr8	128009589	128020719	+	11130	11130	ENSG00000249859;	intron:128009590-128009718	Con_5Y2,Con_RD2	2,3	123136	PVT1
hsa_circ_0008148	chr10	91994534	92008275	+	13741	614	ENSG00000095564;	exon:91994535-91994644,exon:92008123-92008275	CVB5_5Y1,CVB5_5Y2,CVB5_5Y3,CVB5_RD2,CVB5_RD3,Con_5Y1,Con_5Y2,Con_5Y3,Con_RD1,Con_RD3	6,2,7,6,7,6,6,6,10,18	2.19244e+29	BTAF1
hsa_circ_0008150	chr4	1654977	1668905	-	13928	1046	ENSG00000174137;	exon:1668667-1668905	Con_RD1,Con_RD2	14,22	91,91	FAM53A
hsa_circ_0008151	chr12	116236820	116237705	-	885	885	ENSG00000123066;	exon:116236821-116236890,exon:116237157-116237273,exon:116237468-116237705	CVB5_5Y1,CVB5_5Y2,CVB5_5Y3,CVB5_RD2,CVB5_RD3,Con_5Y1,Con_5Y2,Con_5Y3,Con_RD1,Con_RD2	16,14,18,4,30,22,26,22,12,16	157,177,181,78,85,191,301,182,107,134	MED13L
hsa_circ_0008152	chr17	51201591	51203925	-	2334	620	ENSG00000011258;	exon:51203791-51203925	Con_RD2	4	97	MBTD1
hsa_circ_0008153	chr15	63553714	63563008	+	9294	477	ENSG00000140455;	exon:63553715-63553798,exon:63556667-63556748,exon:63562895-63563008	CVB5_5Y1,CVB5_5Y2,CVB5_5Y3,Con_5Y1,Con_5Y2,Con_5Y3,Con_RD1,Con_RD2,Con_RD3	4,14,10,9,10,5,2,13,19	2.71313e+26	USP3
hsa_circ_0008157	chr11	118554458	118559864	-	5406	671	ENSG00000118096;	exon:118559785-118559864	CVB5_RD3,Con_5Y1,Con_RD1	3,5,5	115,148,89	IFT46
hsa_circ_0008177	chr5	137952627	137954376	-	1749	423	ENSG00000031003;	exon:137952628-137952709,exon:137953336-137953465,exon:137954166-137954376	CVB5_5Y1,CVB5_5Y2,CVB5_5Y3,CVB5_RD2,CVB5_RD3,Con_5Y1,Con_5Y2,Con_5Y3,Con_RD2	5,7,7,3,8,14,8,4,7	64,85,87,87,128,77,71,44,79	FAM13B
hsa_circ_0008179	chr17	42500706	42501304	+	598	325	ENSG00000033627;	exon:42500707-42500923,exon:42501197-42501304	CVB5_5Y1,CVB5_5Y2,CVB5_5Y3,Con_5Y1,Con_5Y2,Con_5Y3,Con_RD1,Con_RD2	5,3,7,4,11,2,6,12	1.05117e+23	ATP6V0A1
hsa_circ_0008181	chr3	126621741	126647296	-	25555	1281	ENSG00000197763;	exon:126646111-126646220,exon:126647236-126647296	CVB5_5Y3,Con_5Y3,Con_RD2	5,4,3	75,113,45	TXNRD3
hsa_circ_0008184	chr3	155910691	155925366	+	14675	1034	ENSG00000163655;	exon:155910692-155910885,exon:155925241-155925366	CVB5_RD2,Con_5Y1,Con_5Y2,Con_5Y3,Con_RD1,Con_RD2	2,3,2,6,11,7	1.18131e+20	GMPS
hsa_circ_0008188	chr1	198253039	198264235	+	11196	315	ENSG00000151414;	exon:198264125-198264235	Con_5Y2,Con_RD1	3,6	3501126	NEK7
hsa_circ_0008189	chr11	76513385	76528466	+	15081	831	ENSG00000158636;	exon:76528268-76528466	CVB5_5Y2,CVB5_RD3,Con_5Y2,Con_RD2	2,9,7,5	34,39,53,65	EMSY
hsa_circ_0008192	chr9	112262434	112297916	-	35482	567	ENSG00000119314;	exon:112262435-112262599,exon:112268049-112268195,exon:112297841-112297916	CVB5_5Y1,CVB5_5Y2,CVB5_5Y3,CVB5_RD2,CVB5_RD3,Con_5Y1,Con_5Y2,Con_5Y3,Con_RD2	11,9,8,17,26,6,13,4,18	3.32419e+29	PTBP3
hsa_circ_0008193	chr9	93471140	93476338	+	5198	330	ENSG00000048828;	exon:93471141-93471387,exon:93476256-93476338	CVB5_5Y1,CVB5_5Y2,CVB5_5Y3,CVB5_RD1,CVB5_RD2,CVB5_RD3,Con_5Y1,Con_5Y2,Con_5Y3,Con_RD1,Con_RD2,Con_RD3	20,19,22,8,28,23,24,22,17,25,32,47	2.28321e+35	FAM120A
hsa_circ_0008196	chr5	138824529	138827718	+	3189	474	ENSG00000044115;	exon:138824530-138824799,exon:138827515-138827718	CVB5_5Y2,Con_5Y1,Con_RD1,Con_RD2	4,7,3,9	755989758882	CTNNA1
hsa_circ_0008197	chr1	50567076	50596216	-	29140	524	ENSG00000185104;	exon:50567077-50567231,exon:50582618-50582699,exon:50584685-50584811,exon:50596121-50596216	CVB5_5Y1,CVB5_5Y2,CVB5_5Y3,CVB5_RD1,CVB5_RD2,CVB5_RD3,Con_5Y1,Con_5Y3,Con_RD1,Con_RD2,Con_RD3	3,3,6,3,7,10,5,3,33,24,20	1.7717e+37	FAF1
hsa_circ_0008199	chr22	45689711	45740538	+	50827	1057	ENSG00000130638;	exon:45740369-45740538	CVB5_5Y1,CVB5_5Y2,CVB5_5Y3,CVB5_RD1,CVB5_RD2,Con_5Y1,Con_5Y2,Con_5Y3,Con_RD1,Con_RD2,Con_RD3	4,2,4,9,4,8,12,2,19,25,15	1.33231e+35	ATXN10
hsa_circ_0008201	chr1	47368468	47375293	+	6825	474	ENSG00000162368;	exon:47368469-47368615,exon:47375197-47375293	CVB5_5Y1,CVB5_5Y2,CVB5_5Y3,Con_5Y1,Con_5Y2,Con_5Y3,Con_RD2	5,3,2,4,5,8,3	4.66552e+22	CMPK1
hsa_circ_0008202	chr1	48355669	48359770	-	4101	285	ENSG00000132122;	exon:48355670-48355769,exon:48359586-48359770	CVB5_5Y1,CVB5_5Y2,CVB5_5Y3,CVB5_RD1,CVB5_RD2,CVB5_RD3,Con_5Y1,Con_5Y2,Con_5Y3,Con_RD1,Con_RD2,Con_RD3	4,5,6,16,25,10,6,9,4,16,22,18	14,10,17,156,317,317,22,22,19,361,445,378	SPATA6
hsa_circ_0008207	chr9	83679774	83686155	-	6381	531	ENSG00000135018;	exon:83686004-83686155	CVB5_5Y1,CVB5_5Y2,CVB5_5Y3,CVB5_RD2,CVB5_RD3,Con_5Y1,Con_5Y2,Con_5Y3,Con_RD1,Con_RD2,Con_RD3	9,6,7,14,6,6,8,5,24,12,20	4.82576e+37	UBQLN1
hsa_circ_0008210	chr3	11358417	11426926	+	68509	795	ENSG00000197548;	exon:11379972-11380052,exon:11426804-11426926	CVB5_5Y1,CVB5_5Y2,CVB5_5Y3,CVB5_RD2,CVB5_RD3,Con_5Y1,Con_5Y2,Con_5Y3,Con_RD1,Con_RD2,Con_RD3	3,4,8,10,7,7,7,7,6,17,18	1.0115e+32	ATG7
hsa_circ_0008215	chr14	60811986	60879835	+	67849	389	ENSG00000020426;	exon:60811987-60812127,exon:60818722-60818847,exon:60879714-60879835	CVB5_5Y2,Con_RD1,Con_RD2,Con_RD3	3,20,7,9	231116912121302	MNAT1
hsa_circ_0008216	chr16	18839697	18842454	-	2757	726	ENSG00000157106;	exon:18839698-18839946	CVB5_5Y3,Con_5Y2,Con_5Y3,Con_RD2	2,3,4,6	256194147287	SMG1
hsa_circ_0008220	chr2	70175672	70181997	-	6325	1051	ENSG00000115998;	exon:70175673-70175777	CVB5_RD2,Con_RD2	5,4	104160	C2orf42
hsa_circ_0008221	chr12	11047019	11121180	-	74161	74161	ENSG00000231887;	exon:11121010-11121180	CVB5_5Y1,CVB5_5Y3,CVB5_RD1,CVB5_RD2,CVB5_RD3,Con_5Y2,Con_RD1,Con_RD2,Con_RD3	3,2,6,12,22,10,33,36,9	78,89,186,175,235,88,210,242,209	PRH1
hsa_circ_0008225	chr10	179993	221356	+	41363	457	ENSG00000015171;	exon:179994-180128,exon:209889-210048,exon:221195-221356	CVB5_5Y1,CVB5_5Y2,CVB5_5Y3,CVB5_RD2,Con_5Y1,Con_5Y2,Con_5Y3,Con_RD1,Con_RD2,Con_RD3	4,4,3,27,6,9,2,19,21,23	214,228,245,65,256,382,257,82,115,95	ZMYND11
hsa_circ_0008229	chr12	53276619	53277960	+	1341	664	ENSG00000135476;	exon:53277821-53277960	Con_RD1,Con_RD2	5,2	137148	ESPL1
hsa_circ_0008230	chr13	41252644	41260915	-	8271	705	ENSG00000120662;	exon:41252645-41252752,exon:41252949-41253030	CVB5_5Y3,CVB5_RD2,CVB5_RD3,Con_5Y2,Con_RD1,Con_RD2	2,8,8,6,30,15	5.52303e+16	MTRF1
hsa_circ_0008236	chr6	82957311	83044659	-	87348	784	ENSG00000118420;	exon:82957312-82957450,exon:83044428-83044659	CVB5_5Y1,CVB5_5Y2,CVB5_5Y3,CVB5_RD2,CVB5_RD3,Con_5Y1,Con_5Y2,Con_5Y3,Con_RD1,Con_RD2,Con_RD3	5,5,3,19,7,3,3,4,10,13,25	54,77,79,99,95,74,84,50,155,152,124	UBE3D
hsa_circ_0008240	chr9	126340507	126395697	+	55190	581	ENSG00000196814;	exon:126340508-126340630,exon:126381064-126381171,exon:126395575-126395697	CVB5_5Y1,CVB5_RD2,Con_5Y3,Con_RD1	2,3,4,7	27,53,33,45	MVB12B
hsa_circ_0008242	chr16	66725827	66729099	-	3272	337	ENSG00000135720;	exon:66727688-66727805,exon:66728201-66728242,exon:66729040-66729099	CVB5_5Y1,Con_5Y2,Con_RD2	6,8,4	396,635,98	DYNC1LI2
hsa_circ_0008244	chr4	121804621	121810099	+	5478	354	ENSG00000123737;	exon:121804622-121804759,exon:121809967-121810099	CVB5_5Y2,CVB5_5Y3,Con_5Y1,Con_RD1	4,2,5,6	352354379761	EXOSC9
hsa_circ_0008250	chr12	28305648	28391411	+	85763	653	ENSG00000123106;	exon:28305649-28305806,exon:28391304-28391411	CVB5_5Y1,CVB5_5Y3,CVB5_RD2,CVB5_RD3,Con_5Y1,Con_5Y2,Con_RD1,Con_RD2,Con_RD3	2,2,10,30,3,9,15,30,30	99,135,70,123,172,192,84,97,76	CCDC91
hsa_circ_0008272	chr16	67628369	67629533	+	1164	319	ENSG00000102974;	exon:67628370-67628552,exon:67629398-67629533	CVB5_5Y1,CVB5_5Y2,CVB5_5Y3,Con_5Y1,Con_5Y2,Con_5Y3,Con_RD1	6,8,5,5,11,8,2	215,188,226,255,342,209,13	CTCF
hsa_circ_0008274	chr13	95832926	95837202	-	4276	244	ENSG00000102595;	exon:95837086-95837202	CVB5_5Y1,CVB5_5Y2,CVB5_5Y3,Con_5Y1,Con_5Y3,Con_RD1	7,3,4,7,4,4	96,105,77,108,133,106	UGGT2
hsa_circ_0008275	chr1	12299201	12308641	+	9440	617	ENSG00000048707;	exon:12299202-12299384,exon:12308431-12308641	CVB5_5Y2,CVB5_5Y3,Con_5Y2,Con_RD1	6,3,3,2	71,68,108,69	VPS13D
hsa_circ_0008278	chr2	120127687	120175004	+	47317	962	ENSG00000115109;	exon:120127688-120127851,exon:120174841-120175004	CVB5_5Y1,CVB5_5Y2,CVB5_5Y3,CVB5_RD1,CVB5_RD2,CVB5_RD3,Con_5Y1,Con_5Y2,Con_5Y3,Con_RD1,Con_RD2,Con_RD3	3,15,12,9,62,49,19,41,16,79,84,41	48,81,77,179,202,265,40,50,35,359,369,284	EPB41L5
hsa_circ_0008282	chr14	103398950	103405267	+	6317	6317	ENSG00000075413;	intron:103398951-103399041,intron:103405076-103405267	CVB5_5Y2,CVB5_5Y3,Con_5Y1,Con_5Y2,Con_RD2	4,5,2,4,4	127138124136523	MARK3
hsa_circ_0008286	chr3	17372074	17384015	-	11941	486	ENSG00000131374;	exon:17372075-17372247	CVB5_RD2,Con_RD2	7,3	287320	TBC1D5
hsa_circ_0008294	chr1	245002120	245017326	+	15206	197	ENSG00000203666;	exon:245002121-245002232,exon:245017242-245017326	CVB5_5Y1,CVB5_5Y2,CVB5_5Y3,CVB5_RD3,Con_5Y2	6,3,6,4,3	26,45,28,66,50	EFCAB2
hsa_circ_0008296	chr1	41008793	41010254	+	1461	336	ENSG00000171793;	exon:41008794-41008890,exon:41009445-41009589,exon:41010161-41010254	CVB5_5Y1,CVB5_5Y3,Con_5Y2,Con_RD2	2,3,2,4	149193247838	CTPS1
hsa_circ_0008301	chr11	1286001	1295794	-	9793	577	ENSG00000078902;	exon:1286002-1286092,exon:1295645-1295794	CVB5_5Y2,CVB5_5Y3,CVB5_RD2,Con_5Y1,Con_5Y2,Con_5Y3,Con_RD1,Con_RD2,Con_RD3	3,5,12,5,3,2,23,13,9	1.5615e+26	TOLLIP
hsa_circ_0008303	chr8	96306443	96331095	+	24652	418	ENSG00000156471;	exon:96306444-96306556,exon:96309557-96309622,exon:96331026-96331095	CVB5_5Y1,CVB5_5Y2,CVB5_5Y3,CVB5_RD1,CVB5_RD3,Con_5Y1,Con_5Y2,Con_5Y3,Con_RD1,Con_RD2,Con_RD3	12,10,21,7,2,17,30,12,6,2,12	2.68306e+36	PTDSS1
hsa_circ_0008304	chr3	142093060	142101841	-	8781	174	ENSG00000114126;	exon:142093061-142093127,exon:142101735-142101841	CVB5_5Y1,CVB5_5Y2,CVB5_5Y3,CVB5_RD1,CVB5_RD3,Con_5Y1,Con_5Y3,Con_RD2,Con_RD3	4,4,4,5,15,6,4,11,15	53,103,91,50,194,109,110,171,222	TFDP2
hsa_circ_0008309	chr2	224535527	224557856	-	22329	312	ENSG00000036257;	exon:224535528-224535641,exon:224556295-224556420,exon:224557659-224557856	CVB5_RD1,CVB5_RD2,CVB5_RD3,Con_5Y1,Con_5Y2,Con_RD1,Con_RD2,Con_RD3	8,36,23,4,3,67,29,19	1.61407e+23	CUL3
hsa_circ_0008313	chr6	2397220	2399037	+	1817	1730	ENSG00000250903;	exon:2398866-2399037	Con_5Y1,Con_RD2	3,3	7,8	GMDS-DT
hsa_circ_0008315	chr5	81123641	81127163	+	3522	216	ENSG00000113319;	exon:81123642-81123767,exon:81127074-81127163	CVB5_RD2,Con_RD1	5,2	150138	RASGRF2
hsa_circ_0008316	chr8	94534838	94543942	-	9104	421	ENSG00000164944;	exon:94534839-94535007,exon:94543827-94543942	CVB5_5Y1,CVB5_RD2	2,8	288426	VIRMA
hsa_circ_0008319	chr15	42827927	42840433	-	12506	320	ENSG00000128881;	exon:42827928-42828032,exon:42829938-42830078,exon:42840360-42840433	CVB5_5Y1,CVB5_5Y2,CVB5_5Y3,CVB5_RD1,CVB5_RD2,CVB5_RD3,Con_5Y1,Con_5Y2,Con_5Y3,Con_RD1,Con_RD2,Con_RD3	3,3,6,7,7,5,7,2,3,7,8,15	40,34,45,20,68,75,31,65,37,59,57,59	TTBK2
[truncated: 3,599 more rows]
