# Supplementary material for: Bioinformatics and Screening of a Circular RNA-microRNA-mRNA Regulatory Network Induced by Coxsackievirus Group B5 in Human Rhabdomyosarcoma Cells
Source: Int J Mol Sci. 2022 Apr 22;23(9):4628. doi: 10.3390/ijms23094628 (PMC9101002; doi:10.3390/ijms23094628)
Supplement: Supplementary file 1 [file ijms-23-04628-s001.zip › Table S2 Gene Ontology (GO) enrichment circular RNAs (circRNAs) results.xls]

Table S2 Gene Ontology (GO) enrichment circular RNAs (circRNAs) results
GO_accession	Description	Term_type	Over_represented_pValue	Corrected_pValue	CAD_item	CAD_list	Bg_item	Bg_list	Gene_names
GO:0009057	macromolecule catabolic process	biological_process	1.32E-09	1.95E-05	40	214	1388	22156	ENSG00000001629,ENSG00000082996,ENSG00000164953,ENSG00000100225,ENSG00000173473,ENSG00000136937,ENSG00000169919,ENSG00000131508,ENSG00000196510,ENSG00000213639,ENSG00000137522,ENSG00000144357,ENSG00000101182,ENSG00000258677,ENSG00000182973,ENSG00000063978,ENSG00000172795,ENSG00000115233,ENSG00000033800,ENSG00000157168,ENSG00000204463,ENSG00000134815,ENSG00000113441,ENSG00000115760,ENSG00000100505…
GO:0044265	cellular macromolecule catabolic process	biological_process	2.01E-09	1.95E-05	35	214	1141	22156	ENSG00000137522,ENSG00000101182,ENSG00000144357,ENSG00000182973,ENSG00000258677,ENSG00000063978,ENSG00000172795,ENSG00000082996,ENSG00000001629,ENSG00000173473,ENSG00000164953,ENSG00000100225,ENSG00000196510,ENSG00000136937,ENSG00000131508,ENSG00000140455,ENSG00000109189,ENSG00000171824,ENSG00000161040,ENSG00000101557,ENSG00000110075,ENSG00000169398,ENSG00000163162,ENSG00000050748,ENSG00000174842…
GO:0043632	modification-dependent macromolecule catabolic process	biological_process	3.56E-08	0.00023112	26	214	690	22156	ENSG00000115760,ENSG00000100505,ENSG00000164953,ENSG00000100225,ENSG00000173473,ENSG00000033800,ENSG00000115233,ENSG00000001629,ENSG00000204463,ENSG00000082996,ENSG00000131508,ENSG00000196510,ENSG00000144357,ENSG00000101182,ENSG00000109189,ENSG00000171824,ENSG00000137522,ENSG00000140455,ENSG00000063978,ENSG00000174842,ENSG00000163162,ENSG00000169398,ENSG00000050748,ENSG00000161040,ENSG00000258677…
GO:0006511	ubiquitin-dependent protein catabolic process	biological_process	8.90E-08	0.00036785	25	214	673	22156	ENSG00000131508,ENSG00000196510,ENSG00000033800,ENSG00000001629,ENSG00000115233,ENSG00000082996,ENSG00000204463,ENSG00000115760,ENSG00000100505,ENSG00000100225,ENSG00000164953,ENSG00000173473,ENSG00000258677,ENSG00000101557,ENSG00000161040,ENSG00000063978,ENSG00000174842,ENSG00000169398,ENSG00000163162,ENSG00000050748,ENSG00000109189,ENSG00000140455,ENSG00000137522,ENSG00000144357,ENSG00000101182
GO:0019941	modification-dependent protein catabolic process	biological_process	9.45E-08	0.00036785	25	214	679	22156	ENSG00000173473,ENSG00000100225,ENSG00000164953,ENSG00000115760,ENSG00000100505,ENSG00000204463,ENSG00000082996,ENSG00000115233,ENSG00000001629,ENSG00000033800,ENSG00000196510,ENSG00000131508,ENSG00000101182,ENSG00000144357,ENSG00000137522,ENSG00000140455,ENSG00000109189,ENSG00000050748,ENSG00000163162,ENSG00000169398,ENSG00000174842,ENSG00000063978,ENSG00000258677,ENSG00000101557,ENSG00000161040
GO:0044260	cellular macromolecule metabolic process	biological_process	1.73E-07	0.00056258	129	214	9064	22156	ENSG00000146592,ENSG00000110080,ENSG00000110075,ENSG00000143486,ENSG00000101557,ENSG00000137513,ENSG00000163162,ENSG00000115233,ENSG00000107164,ENSG00000138095,ENSG00000115827,ENSG00000129691,ENSG00000100697,ENSG00000149311,ENSG00000197930,ENSG00000144357,ENSG00000174485,ENSG00000169902,ENSG00000020426,ENSG00000198879,ENSG00000112893,ENSG00000130338,ENSG00000001629,ENSG00000082996,ENSG00000173473…
GO:0051603	proteolysis involved in cellular protein catabolic process	biological_process	4.53E-07	0.0012585	25	214	752	22156	ENSG00000100225,ENSG00000164953,ENSG00000115760,ENSG00000100505,ENSG00000173473,ENSG00000115233,ENSG00000001629,ENSG00000033800,ENSG00000082996,ENSG00000204463,ENSG00000131508,ENSG00000196510,ENSG00000144357,ENSG00000101182,ENSG00000109189,ENSG00000140455,ENSG00000137522,ENSG00000174842,ENSG00000063978,ENSG00000050748,ENSG00000163162,ENSG00000169398,ENSG00000161040,ENSG00000258677,ENSG00000101557
GO:0070647	protein modification by small protein conjugation or removal	biological_process	7.19E-07	0.0017476	33	214	1173	22156	ENSG00000115760,ENSG00000100505,ENSG00000113441,ENSG00000033800,ENSG00000115233,ENSG00000115827,ENSG00000170035,ENSG00000140455,ENSG00000109189,ENSG00000163162,ENSG00000169398,ENSG00000050748,ENSG00000106799,ENSG00000261609,ENSG00000174842,ENSG00000132326,ENSG00000142230,ENSG00000170365,ENSG00000101557,ENSG00000161040,ENSG00000100225,ENSG00000082996,ENSG00000001629,ENSG00000196510,ENSG00000131508…
GO:0005737	cytoplasm	cellular_component	8.52E-07	0.0017604	167	214	12557	22156	ENSG00000135297,ENSG00000176715,ENSG00000169919,ENSG00000085832,ENSG00000196510,ENSG00000173473,ENSG00000148358,ENSG00000001629,ENSG00000082996,ENSG00000141627,ENSG00000130338,ENSG00000165480,ENSG00000169902,ENSG00000020426,ENSG00000112893,ENSG00000174485,ENSG00000144357,ENSG00000162852,ENSG00000169122,ENSG00000197930,ENSG00000129158,ENSG00000149311,ENSG00000115827,ENSG00000100697,ENSG00000123473…
GO:0044257	cellular protein catabolic process	biological_process	9.27E-07	0.0017604	25	214	780	22156	ENSG00000101182,ENSG00000144357,ENSG00000137522,ENSG00000140455,ENSG00000109189,ENSG00000163162,ENSG00000169398,ENSG00000050748,ENSG00000063978,ENSG00000174842,ENSG00000258677,ENSG00000161040,ENSG00000101557,ENSG00000173473,ENSG00000115760,ENSG00000100505,ENSG00000164953,ENSG00000100225,ENSG00000204463,ENSG00000082996,ENSG00000033800,ENSG00000115233,ENSG00000001629,ENSG00000196510,ENSG00000131508
GO:0030163	protein catabolic process	biological_process	9.95E-07	0.0017604	28	214	952	22156	ENSG00000131508,ENSG00000196510,ENSG00000115233,ENSG00000001629,ENSG00000033800,ENSG00000204463,ENSG00000157168,ENSG00000082996,ENSG00000164953,ENSG00000100225,ENSG00000113441,ENSG00000115760,ENSG00000100505,ENSG00000173473,ENSG00000110075,ENSG00000258677,ENSG00000161040,ENSG00000101557,ENSG00000174842,ENSG00000063978,ENSG00000050748,ENSG00000169398,ENSG00000163162,ENSG00000109189,ENSG00000140455…
GO:0044267	cellular protein metabolic process	biological_process	2.02E-06	0.0032821	86	214	5134	22156	ENSG00000073417,ENSG00000151414,ENSG00000135040,ENSG00000115760,ENSG00000275052,ENSG00000198752,ENSG00000033800,ENSG00000144468,ENSG00000204463,ENSG00000261609,ENSG00000174842,ENSG00000132326,ENSG00000169398,ENSG00000106799,ENSG00000050748,ENSG00000075711,ENSG00000060237,ENSG00000161040,ENSG00000162885,ENSG00000169439,ENSG00000170365,ENSG00000205339,ENSG00000182870,ENSG00000136628,ENSG00000168300…
GO:0032446	protein modification by small protein conjugation	biological_process	3.61E-06	0.0054061	27	214	890	22156	ENSG00000137522,ENSG00000144357,ENSG00000170035,ENSG00000258677,ENSG00000161040,ENSG00000142230,ENSG00000174842,ENSG00000132326,ENSG00000063978,ENSG00000261609,ENSG00000050748,ENSG00000106799,ENSG00000130338,ENSG00000169398,ENSG00000163162,ENSG00000001629,ENSG00000033800,ENSG00000082996,ENSG00000113441,ENSG00000100225,ENSG00000115760,ENSG00000100505,ENSG00000115827,ENSG00000126261,ENSG00000092148…
GO:0043170	macromolecule metabolic process	biological_process	4.07E-06	0.0056528	134	214	10219	22156	ENSG00000196510,ENSG00000169919,ENSG00000085832,ENSG00000117000,ENSG00000135297,ENSG00000082996,ENSG00000001629,ENSG00000173473,ENSG00000020426,ENSG00000198879,ENSG00000112893,ENSG00000169902,ENSG00000130338,ENSG00000197930,ENSG00000144357,ENSG00000174485,ENSG00000100697,ENSG00000115827,ENSG00000129691,ENSG00000149311,ENSG00000115233,ENSG00000138095,ENSG00000107164,ENSG00000143486,ENSG00000110075…
GO:0043412	macromolecule modification	biological_process	5.84E-06	0.0075805	77	214	4257	22156	ENSG00000163162,ENSG00000164190,ENSG00000142230,ENSG00000101557,ENSG00000110080,ENSG00000164715,ENSG00000149311,ENSG00000129691,ENSG00000115827,ENSG00000111300,ENSG00000100505,ENSG00000113441,ENSG00000217128,ENSG00000157168,ENSG00000113532,ENSG00000115233,ENSG00000151883,ENSG00000130338,ENSG00000063978,ENSG00000112893,ENSG00000065559,ENSG00000020426,ENSG00000169902,ENSG00000258677,ENSG00000151292…
GO:0005622	intracellular	cellular_component	8.29E-06	0.010079	191	214	15993	22156	ENSG00000197930,ENSG00000129158,ENSG00000169122,ENSG00000162852,ENSG00000144357,ENSG00000174485,ENSG00000112893,ENSG00000198879,ENSG00000020426,ENSG00000165480,ENSG00000169902,ENSG00000130338,ENSG00000138750,ENSG00000141627,ENSG00000082996,ENSG00000001629,ENSG00000173473,ENSG00000148358,ENSG00000196510,ENSG00000117000,ENSG00000176715,ENSG00000169919,ENSG00000085832,ENSG00000135297,ENSG00000146592…
GO:0016567	protein ubiquitination	biological_process	1.05E-05	0.011504	25	214	834	22156	ENSG00000169398,ENSG00000163162,ENSG00000106799,ENSG00000050748,ENSG00000130338,ENSG00000261609,ENSG00000063978,ENSG00000132326,ENSG00000174842,ENSG00000142230,ENSG00000258677,ENSG00000161040,ENSG00000170035,ENSG00000144357,ENSG00000137522,ENSG00000196510,ENSG00000131508,ENSG00000115827,ENSG00000092148,ENSG00000100505,ENSG00000115760,ENSG00000113441,ENSG00000100225,ENSG00000082996,ENSG00000001629
GO:0006464	cellular protein modification process	biological_process	1.12E-05	0.011504	74	214	4056	22156	ENSG00000142230,ENSG00000101557,ENSG00000164190,ENSG00000163162,ENSG00000164715,ENSG00000110080,ENSG00000115827,ENSG00000129691,ENSG00000149311,ENSG00000157168,ENSG00000217128,ENSG00000115233,ENSG00000113532,ENSG00000111300,ENSG00000113441,ENSG00000100505,ENSG00000020426,ENSG00000112893,ENSG00000065559,ENSG00000151292,ENSG00000169902,ENSG00000258677,ENSG00000130338,ENSG00000151883,ENSG00000063978…
GO:0036211	protein modification process	biological_process	1.12E-05	0.011504	74	214	4056	22156	ENSG00000110080,ENSG00000164715,ENSG00000101557,ENSG00000142230,ENSG00000163162,ENSG00000164190,ENSG00000113532,ENSG00000115233,ENSG00000217128,ENSG00000157168,ENSG00000100505,ENSG00000113441,ENSG00000111300,ENSG00000129691,ENSG00000115827,ENSG00000149311,ENSG00000197930,ENSG00000213639,ENSG00000137522,ENSG00000179295,ENSG00000144357,ENSG00000101182,ENSG00000258677,ENSG00000169902,ENSG00000151292…
GO:0019538	protein metabolic process	biological_process	1.45E-05	0.014122	92	214	6055	22156	ENSG00000181090,ENSG00000164953,ENSG00000171517,ENSG00000152127,ENSG00000285053,ENSG00000136937,ENSG00000108061,ENSG00000132676,ENSG00000187240,ENSG00000121741,ENSG00000145996,ENSG00000157540,ENSG00000182973,ENSG00000204084,ENSG00000169826,ENSG00000065243,ENSG00000116237,ENSG00000204463,ENSG00000144468,ENSG00000033800,ENSG00000198752,ENSG00000275052,ENSG00000115760,ENSG00000157077,ENSG00000135040…
GO:0044424	intracellular part	cellular_component	1.56E-05	0.014413	190	214	15965	22156	ENSG00000137513,ENSG00000101557,ENSG00000110075,ENSG00000143486,ENSG00000134909,ENSG00000139354,ENSG00000146592,ENSG00000110080,ENSG00000145685,ENSG00000254995,ENSG00000149311,ENSG00000100697,ENSG00000123473,ENSG00000129691,ENSG00000115827,ENSG00000138095,ENSG00000107164,ENSG00000139163,ENSG00000018189,ENSG00000115233,ENSG00000130338,ENSG00000138750,ENSG00000141627,ENSG00000198879,ENSG00000112893…
GO:0043227	membrane-bounded organelle	cellular_component	1.74E-05	0.01543	170	214	13847	22156	ENSG00000138821,ENSG00000142230,ENSG00000164190,ENSG00000164715,ENSG00000163539,ENSG00000157168,ENSG00000113532,ENSG00000127980,ENSG00000111300,ENSG00000113441,ENSG00000074054,ENSG00000100505,ENSG00000065559,ENSG00000151292,ENSG00000258677,ENSG00000196218,ENSG00000198815,ENSG00000063978,ENSG00000275700,ENSG00000137522,ENSG00000179295,ENSG00000146263,ENSG00000167522,ENSG00000141076,ENSG00000213639…
GO:0007017	microtubule-based process	biological_process	2.83E-05	0.02393	26	214	786	22156	ENSG00000157540,ENSG00000132842,ENSG00000139354,ENSG00000054523,ENSG00000169398,ENSG00000114107,ENSG00000063978,ENSG00000165480,ENSG00000185842,ENSG00000164961,ENSG00000075711,ENSG00000122970,ENSG00000102781,ENSG00000133393,ENSG00000127980,ENSG00000138095,ENSG00000157823,ENSG00000164953,ENSG00000074054,ENSG00000186625,ENSG00000187240,ENSG00000163539,ENSG00000101367,ENSG00000123473,ENSG00000151414…
GO:0043231	intracellular membrane-bounded organelle	cellular_component	3.03E-05	0.024555	162	214	13052	22156	ENSG00000082996,ENSG00000173473,ENSG00000148358,ENSG00000176715,ENSG00000085832,ENSG00000117000,ENSG00000169919,ENSG00000196510,ENSG00000135297,ENSG00000129158,ENSG00000197930,ENSG00000169122,ENSG00000174485,ENSG00000162852,ENSG00000169902,ENSG00000112893,ENSG00000198879,ENSG00000020426,ENSG00000141627,ENSG00000138750,ENSG00000130338,ENSG00000115233,ENSG00000139163,ENSG00000107164,ENSG00000138095…
GO:0010498	proteasomal protein catabolic process	biological_process	4.01E-05	0.031172	16	214	483	22156	ENSG00000196510,ENSG00000033800,ENSG00000115233,ENSG00000001629,ENSG00000204463,ENSG00000100505,ENSG00000164953,ENSG00000173473,ENSG00000258677,ENSG00000101557,ENSG00000161040,ENSG00000063978,ENSG00000174842,ENSG00000050748,ENSG00000137522,ENSG00000101182
GO:0043161	proteasomal ubiquitin-dependent protein catabolic process	biological_process	6.39E-05	0.047818	15	214	437	22156	ENSG00000033800,ENSG00000115233,ENSG00000001629,ENSG00000137522,ENSG00000204463,ENSG00000100505,ENSG00000164953,ENSG00000173473,ENSG00000101182,ENSG00000258677,ENSG00000161040,ENSG00000196510,ENSG00000063978,ENSG00000174842,ENSG00000050748
GO:0005654	nucleoplasm	cellular_component	7.12E-05	0.051334	67	214	3957	22156	ENSG00000101182,ENSG00000106829,ENSG00000146263,ENSG00000179295,ENSG00000129158,ENSG00000213639,ENSG00000182158,ENSG00000167522,ENSG00000141076,ENSG00000063978,ENSG00000198879,ENSG00000020426,ENSG00000173473,ENSG00000148358,ENSG00000100201,ENSG00000082996,ENSG00000196510,ENSG00000131508,ENSG00000126261,ENSG00000134909,ENSG00000164190,ENSG00000137513,ENSG00000142230,ENSG00000143486,ENSG00000110075…
GO:0008334	histone mRNA metabolic process	biological_process	9.60E-05	0.066694	4	214	25	22156	ENSG00000149311,ENSG00000172795,ENSG00000171824,ENSG00000136937
GO:0009987	cellular process	biological_process	0.0001303	0.087423	201	214	18249	22156	ENSG00000157168,ENSG00000217128,ENSG00000196950,ENSG00000113532,ENSG00000127980,ENSG00000111300,ENSG00000134815,ENSG00000113441,ENSG00000074054,ENSG00000116991,ENSG00000100505,ENSG00000197965,ENSG00000163539,ENSG00000164715,ENSG00000177707,ENSG00000131626,ENSG00000138821,ENSG00000142230,ENSG00000164190,ENSG00000175471,ENSG00000173041,ENSG00000100201,ENSG00000184588,ENSG00000100225,ENSG00000125827…
GO:0043226	organelle	cellular_component	0.0001403	0.090993	177	214	14813	22156	ENSG00000144468,ENSG00000075275,ENSG00000033800,ENSG00000100485,ENSG00000115760,ENSG00000275052,ENSG00000198722,ENSG00000140262,ENSG00000162437,ENSG00000035403,ENSG00000169439,ENSG00000197147,ENSG00000182870,ENSG00000123106,ENSG00000115459,ENSG00000205339,ENSG00000146350,ENSG00000106799,ENSG00000147649,ENSG00000169398,ENSG00000196865,ENSG00000164953,ENSG00000133393,ENSG00000143149,ENSG00000285053…
GO:1901575	organic substance catabolic process	biological_process	0.00015295	0.096001	49	214	2665	22156	ENSG00000050748,ENSG00000169398,ENSG00000163162,ENSG00000174842,ENSG00000115459,ENSG00000110075,ENSG00000169439,ENSG00000101557,ENSG00000060237,ENSG00000161040,ENSG00000134909,ENSG00000140455,ENSG00000109189,ENSG00000171824,ENSG00000073417,ENSG00000149311,ENSG00000100697,ENSG00000113318,ENSG00000138095,ENSG00000113441,ENSG00000134815,ENSG00000100505,ENSG00000115760,ENSG00000116991,ENSG00000204463…
GO:0044237	cellular metabolic process	biological_process	0.00016193	0.097044	146	214	11613	22156	ENSG00000169902,ENSG00000112893,ENSG00000198879,ENSG00000020426,ENSG00000130338,ENSG00000197930,ENSG00000174485,ENSG00000144357,ENSG00000162852,ENSG00000117000,ENSG00000085832,ENSG00000169919,ENSG00000176715,ENSG00000196510,ENSG00000135297,ENSG00000001629,ENSG00000082996,ENSG00000173473,ENSG00000101557,ENSG00000110075,ENSG00000143486,ENSG00000137513,ENSG00000163162,ENSG00000146592,ENSG00000110080…
GO:0043229	intracellular organelle	cellular_component	0.00016459	0.097044	171	214	14154	22156	ENSG00000110080,ENSG00000146592,ENSG00000145685,ENSG00000134909,ENSG00000139354,ENSG00000101557,ENSG00000143486,ENSG00000110075,ENSG00000137513,ENSG00000139163,ENSG00000115233,ENSG00000138095,ENSG00000107164,ENSG00000100697,ENSG00000123473,ENSG00000129691,ENSG00000115827,ENSG00000149311,ENSG00000129158,ENSG00000197930,ENSG00000169122,ENSG00000162852,ENSG00000174485,ENSG00000198879,ENSG00000112893…
GO:0016874	ligase activity	molecular_function	0.00019039	0.10896	18	214	524	22156	ENSG00000170035,ENSG00000144357,ENSG00000136628,ENSG00000142230,ENSG00000161040,ENSG00000137513,ENSG00000063978,ENSG00000082996,ENSG00000001629,ENSG00000033800,ENSG00000100225,ENSG00000100505,ENSG00000115760,ENSG00000106105,ENSG00000126261,ENSG00000092148,ENSG00000176715,ENSG00000131508
GO:0044422	organelle part	cellular_component	0.00020196	0.11227	138	214	10509	22156	ENSG00000184588,ENSG00000100201,ENSG00000175471,ENSG00000131508,ENSG00000126261,ENSG00000106105,ENSG00000106829,ENSG00000029725,ENSG00000101182,ENSG00000213639,ENSG00000182158,ENSG00000167522,ENSG00000141076,ENSG00000146263,ENSG00000137522,ENSG00000275700,ENSG00000179295,ENSG00000063978,ENSG00000196218,ENSG00000113441,ENSG00000074054,ENSG00000127980,ENSG00000113532,ENSG00000157168,ENSG00000163539…
GO:0005874	microtubule	cellular_component	0.00027918	0.15089	16	214	436	22156	ENSG00000139354,ENSG00000054523,ENSG00000040341,ENSG00000075711,ENSG00000165480,ENSG00000185842,ENSG00000102781,ENSG00000138095,ENSG00000074054,ENSG00000186625,ENSG00000187240,ENSG00000163539,ENSG00000184445,ENSG00000101367,ENSG00000285053,ENSG00000151414
GO:0007051	spindle organization	biological_process	0.00030837	0.16216	9	214	188	22156	ENSG00000074054,ENSG00000063978,ENSG00000163539,ENSG00000101367,ENSG00000123473,ENSG00000164961,ENSG00000285053,ENSG00000075711,ENSG00000151414
GO:0019948	SUMO activating enzyme activity	molecular_function	0.0003359	0.16782	2	214	2	22156	ENSG00000126261,ENSG00000142230
GO:0061136	regulation of proteasomal protein catabolic process	biological_process	0.00033638	0.16782	8	214	173	22156	ENSG00000204463,ENSG00000001629,ENSG00000115233,ENSG00000033800,ENSG00000173473,ENSG00000101557,ENSG00000050748,ENSG00000174842
GO:0044446	intracellular organelle part	cellular_component	0.00036305	0.17173	135	214	10382	22156	ENSG00000137513,ENSG00000110075,ENSG00000143486,ENSG00000134909,ENSG00000139354,ENSG00000110080,ENSG00000145685,ENSG00000149311,ENSG00000123473,ENSG00000100697,ENSG00000129691,ENSG00000115827,ENSG00000138095,ENSG00000139163,ENSG00000115233,ENSG00000138750,ENSG00000112893,ENSG00000198879,ENSG00000020426,ENSG00000169902,ENSG00000165480,ENSG00000129158,ENSG00000197930,ENSG00000169122,ENSG00000196510…
GO:0071704	organic substance metabolic process	biological_process	0.00036366	0.17173	148	214	12236	22156	ENSG00000107164,ENSG00000138095,ENSG00000115233,ENSG00000139163,ENSG00000149311,ENSG00000115827,ENSG00000129691,ENSG00000100697,ENSG00000134909,ENSG00000146592,ENSG00000110080,ENSG00000137513,ENSG00000163162,ENSG00000143486,ENSG00000110075,ENSG00000101557,ENSG00000173473,ENSG00000001629,ENSG00000082996,ENSG00000135297,ENSG00000085832,ENSG00000176715,ENSG00000169919,ENSG00000117000,ENSG00000196510…
GO:0006996	organelle organization	biological_process	0.00037069	0.17173	65	214	3815	22156	ENSG00000114107,ENSG00000172795,ENSG00000132604,ENSG00000164961,ENSG00000157540,ENSG00000196588,ENSG00000121741,ENSG00000187240,ENSG00000132676,ENSG00000101367,ENSG00000285053,ENSG00000133393,ENSG00000164953,ENSG00000181090,ENSG00000156802,ENSG00000169398,ENSG00000106799,ENSG00000050748,ENSG00000261609,ENSG00000132326,ENSG00000075711,ENSG00000099991,ENSG00000150275,ENSG00000173230,ENSG00000132842…
GO:0005828	kinetochore microtubule	cellular_component	0.00040557	0.18018	3	214	7	22156	ENSG00000184445,ENSG00000074054,ENSG00000163539
GO:0031981	nuclear lumen	cellular_component	0.00040746	0.18018	71	214	4613	22156	ENSG00000164190,ENSG00000137513,ENSG00000142230,ENSG00000110075,ENSG00000143486,ENSG00000134909,ENSG00000149311,ENSG00000129691,ENSG00000115827,ENSG00000138095,ENSG00000139163,ENSG00000157168,ENSG00000115233,ENSG00000063978,ENSG00000198879,ENSG00000020426,ENSG00000101182,ENSG00000106829,ENSG00000146263,ENSG00000275700,ENSG00000179295,ENSG00000182158,ENSG00000213639,ENSG00000129158,ENSG00000167522…
GO:0016740	transferase activity	molecular_function	0.00050533	0.21505	49	214	2472	22156	ENSG00000169118,ENSG00000121741,ENSG00000131508,ENSG00000152127,ENSG00000126261,ENSG00000092148,ENSG00000001629,ENSG00000082996,ENSG00000181090,ENSG00000063978,ENSG00000116237,ENSG00000151883,ENSG00000169902,ENSG00000151292,ENSG00000169826,ENSG00000132604,ENSG00000065243,ENSG00000065559,ENSG00000020426,ENSG00000144357,ENSG00000157540,ENSG00000179295,ENSG00000145996,ENSG00000149311,ENSG00000129691…
GO:0071044	histone mRNA catabolic process	biological_process	0.00052269	0.21505	3	214	12	22156	ENSG00000171824,ENSG00000149311,ENSG00000172795
GO:0007049	cell cycle	biological_process	0.00052676	0.21505	37	214	1894	22156	ENSG00000205339,ENSG00000075711,ENSG00000164190,ENSG00000106799,ENSG00000132326,ENSG00000140455,ENSG00000113318,ENSG00000184445,ENSG00000123473,ENSG00000151414,ENSG00000163539,ENSG00000149311,ENSG00000186625,ENSG00000204463,ENSG00000033800,ENSG00000102781,ENSG00000115760,ENSG00000074054,ENSG00000132604,ENSG00000065243,ENSG00000182973,ENSG00000020426,ENSG00000164961,ENSG00000165480,ENSG00000114107…
GO:0044248	cellular catabolic process	biological_process	0.00053052	0.21505	48	214	2693	22156	ENSG00000134909,ENSG00000171824,ENSG00000109189,ENSG00000140455,ENSG00000174842,ENSG00000050748,ENSG00000147649,ENSG00000163162,ENSG00000169398,ENSG00000110075,ENSG00000060237,ENSG00000101557,ENSG00000161040,ENSG00000115459,ENSG00000113441,ENSG00000134815,ENSG00000100505,ENSG00000115760,ENSG00000116991,ENSG00000138095,ENSG00000115233,ENSG00000033800,ENSG00000204463,ENSG00000149311,ENSG00000073417…
GO:0000226	microtubule cytoskeleton organization	biological_process	0.00055601	0.22078	18	214	569	22156	ENSG00000186625,ENSG00000164953,ENSG00000074054,ENSG00000102781,ENSG00000133393,ENSG00000151414,ENSG00000285053,ENSG00000101367,ENSG00000123473,ENSG00000163539,ENSG00000139354,ENSG00000157540,ENSG00000164961,ENSG00000165480,ENSG00000075711,ENSG00000063978,ENSG00000169398,ENSG00000114107
GO:0043933	macromolecular complex subunit organization	biological_process	0.00058261	0.22672	45	214	2623	22156	ENSG00000179295,ENSG00000157540,ENSG00000164961,ENSG00000020426,ENSG00000175592,ENSG00000138750,ENSG00000063978,ENSG00000196218,ENSG00000167325,ENSG00000173473,ENSG00000136937,ENSG00000285053,ENSG00000085832,ENSG00000101367,ENSG00000074201,ENSG00000145907,ENSG00000132676,ENSG00000198722,ENSG00000150275,ENSG00000136628,ENSG00000131626,ENSG00000099991,ENSG00000075711,ENSG00000110075,ENSG00000143486…
GO:0032210	regulation of telomere maintenance via telomerase	biological_process	0.00060857	0.22978	5	214	56	22156	ENSG00000149311,ENSG00000172795,ENSG00000132604,ENSG00000171824,ENSG00000151414
GO:0044238	primary metabolic process	biological_process	0.00061409	0.22978	143	214	11735	22156	ENSG00000111300,ENSG00000113441,ENSG00000134815,ENSG00000116991,ENSG00000100505,ENSG00000217128,ENSG00000157168,ENSG00000113532,ENSG00000164190,ENSG00000142230,ENSG00000164715,ENSG00000145907,ENSG00000169118,ENSG00000126261,ENSG00000106105,ENSG00000092148,ENSG00000131508,ENSG00000100201,ENSG00000100225,ENSG00000184588,ENSG00000173041,ENSG00000151883,ENSG00000198815,ENSG00000063978,ENSG00000065559…
GO:0031510	SUMO activating enzyme complex	cellular_component	0.00063071	0.23154	2	214	3	22156	ENSG00000142230,ENSG00000126261
GO:0070979	protein K11-linked ubiquitination	biological_process	0.00065244	0.23172	4	214	30	22156	ENSG00000170035,ENSG00000063978,ENSG00000196510,ENSG00000131508
GO:0044444	cytoplasmic part	cellular_component	0.00065699	0.23172	136	214	10518	22156	ENSG00000137513,ENSG00000110075,ENSG00000143486,ENSG00000101557,ENSG00000134909,ENSG00000254995,ENSG00000145685,ENSG00000110080,ENSG00000149311,ENSG00000115827,ENSG00000123473,ENSG00000100697,ENSG00000138095,ENSG00000115233,ENSG00000018189,ENSG00000139163,ENSG00000141627,ENSG00000130338,ENSG00000169902,ENSG00000020426,ENSG00000112893,ENSG00000174485,ENSG00000162852,ENSG00000169122,ENSG00000197930…
GO:0005829	cytosol	cellular_component	0.00066692	0.23172	85	214	5496	22156	ENSG00000130703,ENSG00000196588,ENSG00000160199,ENSG00000114107,ENSG00000175592,ENSG00000172795,ENSG00000065243,ENSG00000204084,ENSG00000182973,ENSG00000164961,ENSG00000167325,ENSG00000196865,ENSG00000121741,ENSG00000086200,ENSG00000074201,ENSG00000101367,ENSG00000109452,ENSG00000108061,ENSG00000136937,ENSG00000143149,ENSG00000170035,ENSG00000035403,ENSG00000136628,ENSG00000198722,ENSG00000136205…
GO:0006508	proteolysis	biological_process	0.00073147	0.24969	28	214	1476	22156	ENSG00000157077,ENSG00000196510,ENSG00000131508,ENSG00000082996,ENSG00000204463,ENSG00000115233,ENSG00000144468,ENSG00000001629,ENSG00000033800,ENSG00000173473,ENSG00000164953,ENSG00000113441,ENSG00000100225,ENSG00000115760,ENSG00000100505,ENSG00000258677,ENSG00000161040,ENSG00000101557,ENSG00000050748,ENSG00000169398,ENSG00000163162,ENSG00000174842,ENSG00000063978,ENSG00000140455,ENSG00000137522…
GO:0002162	dystroglycan binding	molecular_function	0.00086715	0.2909	3	214	10	22156	ENSG00000035403,ENSG00000074054,ENSG00000163539
GO:0008150	biological_process	biological_process	0.00098993	0.32646	207	214	19762	22156	ENSG00000127980,ENSG00000111300,ENSG00000116991,ENSG00000100505,ENSG00000074054,ENSG00000134815,ENSG00000113441,ENSG00000157168,ENSG00000217128,ENSG00000196950,ENSG00000113532,ENSG00000163539,ENSG00000197965,ENSG00000177707,ENSG00000131626,ENSG00000164715,ENSG00000164190,ENSG00000142230,ENSG00000138821,ENSG00000100201,ENSG00000100225,ENSG00000184588,ENSG00000175471,ENSG00000173041,ENSG00000145907…
GO:0044388	small protein activating enzyme binding	molecular_function	0.0010661	0.34191	2	214	5	22156	ENSG00000142230,ENSG00000126261
GO:0030981	cortical microtubule cytoskeleton	cellular_component	0.0010719	0.34191	2	214	3	22156	ENSG00000074054,ENSG00000101367
GO:0044428	nuclear part	cellular_component	0.0012219	0.38345	74	214	5011	22156	ENSG00000149311,ENSG00000100697,ENSG00000115827,ENSG00000129691,ENSG00000138095,ENSG00000157168,ENSG00000139163,ENSG00000115233,ENSG00000164190,ENSG00000137513,ENSG00000142230,ENSG00000143486,ENSG00000110075,ENSG00000134909,ENSG00000196510,ENSG00000126261,ENSG00000131508,ENSG00000100201,ENSG00000173473,ENSG00000148358,ENSG00000082996,ENSG00000063978,ENSG00000138750,ENSG00000020426,ENSG00000198879…
GO:0043297	apical junction assembly	biological_process	0.0014353	0.44329	5	214	58	22156	ENSG00000035403,ENSG00000147649,ENSG00000159216,ENSG00000065243,ENSG00000075711
GO:0032559	adenyl ribonucleotide binding	molecular_function	0.0015344	0.46649	38	214	1688	22156	ENSG00000176715,ENSG00000131508,ENSG00000126261,ENSG00000106105,ENSG00000169118,ENSG00000187240,ENSG00000145907,ENSG00000156802,ENSG00000184588,ENSG00000167325,ENSG00000100201,ENSG00000185842,ENSG00000151292,ENSG00000065243,ENSG00000065559,ENSG00000196218,ENSG00000054523,ENSG00000157540,ENSG00000151414,ENSG00000113318,ENSG00000100697,ENSG00000159216,ENSG00000149311,ENSG00000065833,ENSG00000186625…
GO:0030554	adenyl nucleotide binding	molecular_function	0.0016198	0.47878	38	214	1701	22156	ENSG00000196218,ENSG00000151292,ENSG00000185842,ENSG00000065559,ENSG00000065243,ENSG00000157540,ENSG00000054523,ENSG00000169118,ENSG00000187240,ENSG00000145907,ENSG00000106105,ENSG00000126261,ENSG00000176715,ENSG00000131508,ENSG00000184588,ENSG00000100201,ENSG00000167325,ENSG00000156802,ENSG00000137513,ENSG00000106799,ENSG00000050748,ENSG00000169398,ENSG00000060237,ENSG00000136628,ENSG00000170035…
GO:0032211	negative regulation of telomere maintenance via telomerase	biological_process	0.0016241	0.47878	3	214	21	22156	ENSG00000172795,ENSG00000132604,ENSG00000171824
GO:0034660	ncRNA metabolic process	biological_process	0.0016751	0.48104	12	214	522	22156	ENSG00000135297,ENSG00000137513,ENSG00000106105,ENSG00000136937,ENSG00000100697,ENSG00000170365,ENSG00000136628,ENSG00000100201,ENSG00000171824,ENSG00000141076,ENSG00000001497,ENSG00000145996
GO:0000278	mitotic cell cycle	biological_process	0.0016812	0.48104	22	214	987	22156	ENSG00000140455,ENSG00000275700,ENSG00000179295,ENSG00000164190,ENSG00000114107,ENSG00000075711,ENSG00000165480,ENSG00000182973,ENSG00000020426,ENSG00000065243,ENSG00000074054,ENSG00000100225,ENSG00000167325,ENSG00000033800,ENSG00000149311,ENSG00000163539,ENSG00000151414,ENSG00000285053,ENSG00000123473,ENSG00000101367,ENSG00000196510,ENSG00000184445
GO:0016881	acid-amino acid ligase activity	molecular_function	0.0017726	0.48935	13	214	376	22156	ENSG00000001629,ENSG00000033800,ENSG00000082996,ENSG00000100225,ENSG00000115760,ENSG00000144357,ENSG00000100505,ENSG00000170035,ENSG00000092148,ENSG00000126261,ENSG00000161040,ENSG00000131508,ENSG00000063978
GO:0004671	protein C-terminal S-isoprenylcysteine carboxyl O-methyltransferase activity	molecular_function	0.0017731	0.48935	1	214	1	22156	ENSG00000116237
GO:0070507	regulation of microtubule cytoskeleton organization	biological_process	0.0018208	0.48935	9	214	211	22156	ENSG00000074054,ENSG00000157540,ENSG00000164953,ENSG00000101367,ENSG00000123473,ENSG00000165480,ENSG00000114107,ENSG00000063978,ENSG00000163539
GO:0070628	proteasome binding	molecular_function	0.0018399	0.48935	3	214	25	22156	ENSG00000204463,ENSG00000115233,ENSG00000101557
GO:0045995	regulation of embryonic development	biological_process	0.0018412	0.48935	7	214	161	22156	ENSG00000181090,ENSG00000204463,ENSG00000075275,ENSG00000060237,ENSG00000164190,ENSG00000074054,ENSG00000163539
GO:0007004	telomere maintenance via telomerase	biological_process	0.0018611	0.48935	5	214	73	22156	ENSG00000171824,ENSG00000151414,ENSG00000132604,ENSG00000149311,ENSG00000172795
GO:0031111	negative regulation of microtubule polymerization or depolymerization	biological_process	0.0019073	0.4948	4	214	36	22156	ENSG00000163539,ENSG00000157540,ENSG00000074054,ENSG00000101367
GO:0006278	RNA-dependent DNA replication	biological_process	0.0020582	0.52134	5	214	75	22156	ENSG00000149311,ENSG00000172795,ENSG00000171824,ENSG00000151414,ENSG00000132604
GO:0010639	negative regulation of organelle organization	biological_process	0.0020787	0.52134	11	214	316	22156	ENSG00000101367,ENSG00000132604,ENSG00000149311,ENSG00000172795,ENSG00000163539,ENSG00000171824,ENSG00000131626,ENSG00000164953,ENSG00000157540,ENSG00000074054,ENSG00000100505
GO:0006275	regulation of DNA replication	biological_process	0.00209	0.52134	7	214	156	22156	ENSG00000132604,ENSG00000065559,ENSG00000113318,ENSG00000151414,ENSG00000171824,ENSG00000172795,ENSG00000149311
GO:0008152	metabolic process	biological_process	0.0022407	0.55186	151	214	13000	22156	ENSG00000142230,ENSG00000164190,ENSG00000164715,ENSG00000113532,ENSG00000217128,ENSG00000157168,ENSG00000134815,ENSG00000113441,ENSG00000116991,ENSG00000100505,ENSG00000111300,ENSG00000151292,ENSG00000258677,ENSG00000065559,ENSG00000063978,ENSG00000151883,ENSG00000198815,ENSG00000141076,ENSG00000213639,ENSG00000182158,ENSG00000179295,ENSG00000275700,ENSG00000137522,ENSG00000146263,ENSG00000106829…
GO:0043233	organelle lumen	cellular_component	0.0023085	0.56146	79	214	5764	22156	ENSG00000065243,ENSG00000132604,ENSG00000164961,ENSG00000114107,ENSG00000040341,ENSG00000172795,ENSG00000175592,ENSG00000001497,ENSG00000160199,ENSG00000157540,ENSG00000196588,ENSG00000136937,ENSG00000108061,ENSG00000132676,ENSG00000121741,ENSG00000086200,ENSG00000074201,ENSG00000156802,ENSG00000181090,ENSG00000196865,ENSG00000123106,ENSG00000205339,ENSG00000170365,ENSG00000169439,ENSG00000099991…
GO:0032434	regulation of proteasomal ubiquitin-dependent protein catabolic process	biological_process	0.0024413	0.58641	6	214	129	22156	ENSG00000204463,ENSG00000001629,ENSG00000033800,ENSG00000050748,ENSG00000173473,ENSG00000174842
GO:0009056	catabolic process	biological_process	0.0025443	0.60371	50	214	3077	22156	ENSG00000149311,ENSG00000073417,ENSG00000113318,ENSG00000100697,ENSG00000115760,ENSG00000100505,ENSG00000116991,ENSG00000113441,ENSG00000134815,ENSG00000138095,ENSG00000033800,ENSG00000115233,ENSG00000204463,ENSG00000157168,ENSG00000174842,ENSG00000163162,ENSG00000169398,ENSG00000050748,ENSG00000147649,ENSG00000161040,ENSG00000101557,ENSG00000060237,ENSG00000110075,ENSG00000169439,ENSG00000115459…
GO:0010340	carboxyl-O-methyltransferase activity	molecular_function	0.0027435	0.62542	2	214	8	22156	ENSG00000168300,ENSG00000116237
GO:0051998	protein carboxyl O-methyltransferase activity	molecular_function	0.0027435	0.62542	2	214	8	22156	ENSG00000168300,ENSG00000116237
GO:0005876	spindle microtubule	cellular_component	0.0027913	0.62542	4	214	51	22156	ENSG00000184445,ENSG00000165480,ENSG00000163539,ENSG00000074054
GO:0031974	membrane-enclosed lumen	cellular_component	0.0028753	0.62542	79	214	5823	22156	ENSG00000082996,ENSG00000100201,ENSG00000148358,ENSG00000173473,ENSG00000196510,ENSG00000126261,ENSG00000106105,ENSG00000169919,ENSG00000176715,ENSG00000131508,ENSG00000275700,ENSG00000179295,ENSG00000146263,ENSG00000167522,ENSG00000141076,ENSG00000213639,ENSG00000182158,ENSG00000197930,ENSG00000129158,ENSG00000101182,ENSG00000106829,ENSG00000020426,ENSG00000198879,ENSG00000063978,ENSG00000157168…
GO:0051726	regulation of cell cycle	biological_process	0.0028825	0.62542	24	214	1233	22156	ENSG00000149311,ENSG00000196510,ENSG00000101367,ENSG00000184445,ENSG00000123473,ENSG00000151414,ENSG00000115760,ENSG00000100225,ENSG00000164953,ENSG00000074054,ENSG00000181090,ENSG00000106799,ENSG00000114107,ENSG00000175592,ENSG00000063978,ENSG00000132326,ENSG00000065243,ENSG00000205339,ENSG00000132604,ENSG00000020426,ENSG00000182973,ENSG00000075711,ENSG00000179295,ENSG00000275700
GO:0070013	intracellular organelle lumen	cellular_component	0.0029198	0.62542	77	214	5604	22156	ENSG00000082996,ENSG00000100201,ENSG00000173473,ENSG00000148358,ENSG00000196510,ENSG00000106105,ENSG00000126261,ENSG00000169919,ENSG00000176715,ENSG00000131508,ENSG00000275700,ENSG00000179295,ENSG00000146263,ENSG00000141076,ENSG00000167522,ENSG00000129158,ENSG00000213639,ENSG00000197930,ENSG00000182158,ENSG00000101182,ENSG00000106829,ENSG00000020426,ENSG00000198879,ENSG00000063978,ENSG00000157168…
GO:0032205	negative regulation of telomere maintenance	biological_process	0.0029307	0.62542	3	214	24	22156	ENSG00000172795,ENSG00000132604,ENSG00000171824
GO:0004864	protein phosphatase inhibitor activity	molecular_function	0.002953	0.62542	4	214	59	22156	ENSG00000152127,ENSG00000099991,ENSG00000164715,ENSG00000196588
GO:0032204	regulation of telomere maintenance	biological_process	0.0029556	0.62542	5	214	80	22156	ENSG00000171824,ENSG00000151414,ENSG00000132604,ENSG00000149311,ENSG00000172795
GO:0030162	regulation of proteolysis	biological_process	0.0029875	0.62542	9	214	287	22156	ENSG00000173473,ENSG00000001629,ENSG00000115233,ENSG00000033800,ENSG00000204463,ENSG00000174842,ENSG00000050748,ENSG00000169398,ENSG00000101557
GO:0005515	protein binding	molecular_function	0.0029894	0.62542	154	214	12893	22156	ENSG00000160199,ENSG00000054523,ENSG00000132604,ENSG00000072042,ENSG00000114107,ENSG00000196865,ENSG00000164953,ENSG00000171517,ENSG00000156113,ENSG00000101367,ENSG00000285053,ENSG00000152402,ENSG00000121741,ENSG00000074201,ENSG00000140262,ENSG00000198722,ENSG00000136205,ENSG00000035403,ENSG00000136628,ENSG00000197147,ENSG00000123106,ENSG00000115459,ENSG00000205339,ENSG00000169439,ENSG00000106799…
GO:0009059	macromolecule biosynthetic process	biological_process	0.0030293	0.62543	72	214	5435	22156	ENSG00000152127,ENSG00000285053,ENSG00000136937,ENSG00000105419,ENSG00000132676,ENSG00000121741,ENSG00000181090,ENSG00000156802,ENSG00000167325,ENSG00000182973,ENSG00000132604,ENSG00000169826,ENSG00000175592,ENSG00000172795,ENSG00000160199,ENSG00000145996,ENSG00000196588,ENSG00000151414,ENSG00000113318,ENSG00000159216,ENSG00000163848,ENSG00000073417,ENSG00000033800,ENSG00000118454,ENSG00000162885…
GO:0019787	small conjugating protein ligase activity	molecular_function	0.0030537	0.62543	12	214	353	22156	ENSG00000063978,ENSG00000092148,ENSG00000131508,ENSG00000161040,ENSG00000100225,ENSG00000100505,ENSG00000144357,ENSG00000115760,ENSG00000170035,ENSG00000001629,ENSG00000033800,ENSG00000082996
GO:0016235	aggresome	cellular_component	0.003143	0.63702	4	214	54	22156	ENSG00000129158,ENSG00000085832,ENSG00000099991,ENSG00000198879
GO:0071840	cellular component organization or biogenesis	biological_process	0.0032146	0.63896	99	214	6938	22156	ENSG00000159216,ENSG00000163848,ENSG00000151414,ENSG00000184445,ENSG00000113318,ENSG00000172765,ENSG00000102781,ENSG00000198752,ENSG00000033800,ENSG00000075275,ENSG00000065833,ENSG00000186625,ENSG00000204463,ENSG00000261609,ENSG00000132326,ENSG00000169398,ENSG00000106799,ENSG00000147649,ENSG00000050748,ENSG00000099991,ENSG00000075711,ENSG00000122970,ENSG00000169439,ENSG00000146350,ENSG00000170365…
GO:0097409	glial cytoplasmic inclusion	cellular_component	0.0033168	0.63896	1	214	1	22156	ENSG00000100225
GO:0097414	classical Lewy body	cellular_component	0.0033168	0.63896	1	214	1	22156	ENSG00000100225
GO:0097462	Lewy neurite	cellular_component	0.0033168	0.63896	1	214	1	22156	ENSG00000100225
GO:1990038	Lewy body corona	cellular_component	0.0033168	0.63896	1	214	1	22156	ENSG00000100225
GO:0000959	mitochondrial RNA metabolic process	biological_process	0.0034142	0.64983	3	214	35	22156	ENSG00000135297,ENSG00000138095,ENSG00000106105
GO:0005524	ATP binding	molecular_function	0.00344	0.64983	36	214	1652	22156	ENSG00000164715,ENSG00000170035,ENSG00000136628,ENSG00000060237,ENSG00000169398,ENSG00000050748,ENSG00000106799,ENSG00000137513,ENSG00000186625,ENSG00000139163,ENSG00000102781,ENSG00000127980,ENSG00000198752,ENSG00000134815,ENSG00000113318,ENSG00000100697,ENSG00000151414,ENSG00000159216,ENSG00000149311,ENSG00000054523,ENSG00000157540,ENSG00000065559,ENSG00000065243,ENSG00000185842,ENSG00000151292…
GO:0019212	phosphatase inhibitor activity	molecular_function	0.0036479	0.68247	4	214	62	22156	ENSG00000196588,ENSG00000152127,ENSG00000099991,ENSG00000164715
GO:0032886	regulation of microtubule-based process	biological_process	0.0036962	0.68338	9	214	233	22156	ENSG00000163539,ENSG00000063978,ENSG00000114107,ENSG00000165480,ENSG00000123473,ENSG00000101367,ENSG00000157540,ENSG00000164953,ENSG00000074054
GO:0010921	regulation of phosphatase activity	biological_process	0.003723	0.68338	8	214	191	22156	ENSG00000164715,ENSG00000162852,ENSG00000196588,ENSG00000139746,ENSG00000060237,ENSG00000108061,ENSG00000099991,ENSG00000110075
GO:0031110	regulation of microtubule polymerization or depolymerization	biological_process	0.0037835	0.688	5	214	75	22156	ENSG00000074054,ENSG00000157540,ENSG00000163539,ENSG00000101367,ENSG00000165480
GO:0010458	exit from mitosis	biological_process	0.003909	0.69743	3	214	31	22156	ENSG00000184445,ENSG00000074054,ENSG00000163539
GO:0016879	ligase activity, forming carbon-nitrogen bonds	molecular_function	0.0039131	0.69743	13	214	409	22156	ENSG00000144357,ENSG00000115760,ENSG00000100505,ENSG00000100225,ENSG00000170035,ENSG00000033800,ENSG00000001629,ENSG00000082996,ENSG00000063978,ENSG00000161040,ENSG00000131508,ENSG00000092148,ENSG00000126261
GO:0022402	cell cycle process	biological_process	0.0039429	0.69743	27	214	1406	22156	ENSG00000164953,ENSG00000100225,ENSG00000074054,ENSG00000115760,ENSG00000204463,ENSG00000181090,ENSG00000033800,ENSG00000149311,ENSG00000163539,ENSG00000123473,ENSG00000196510,ENSG00000184445,ENSG00000113318,ENSG00000101367,ENSG00000151414,ENSG00000285053,ENSG00000179295,ENSG00000164190,ENSG00000114107,ENSG00000106799,ENSG00000063978,ENSG00000182973,ENSG00000020426,ENSG00000065243,ENSG00000132604…
GO:0003824	catalytic activity	molecular_function	0.0041147	0.7089	92	214	6533	22156	ENSG00000134815,ENSG00000113441,ENSG00000100505,ENSG00000111300,ENSG00000127980,ENSG00000115233,ENSG00000113532,ENSG00000157168,ENSG00000139163,ENSG00000149311,ENSG00000129691,ENSG00000179314,ENSG00000100697,ENSG00000164715,ENSG00000110080,ENSG00000137513,ENSG00000163162,ENSG00000101557,ENSG00000142230,ENSG00000100225,ENSG00000184588,ENSG00000100201,ENSG00000001629,ENSG00000082996,ENSG00000169118…
GO:0035967	cellular response to topologically incorrect protein	biological_process	0.0041529	0.7089	5	214	123	22156	ENSG00000137522,ENSG00000204463,ENSG00000197930,ENSG00000182158,ENSG00000144468
GO:0019389	glucuronoside metabolic process	biological_process	0.0043292	0.7089	1	214	2	22156	ENSG00000169919
GO:0019391	glucuronoside catabolic process	biological_process	0.0043292	0.7089	1	214	2	22156	ENSG00000169919
GO:0019899	enzyme binding	molecular_function	0.0043509	0.7089	39	214	2101	22156	ENSG00000204463,ENSG00000118412,ENSG00000033800,ENSG00000198752,ENSG00000138095,ENSG00000113318,ENSG00000073417,ENSG00000198722,ENSG00000035403,ENSG00000132842,ENSG00000136628,ENSG00000142230,ENSG00000205339,ENSG00000170365,ENSG00000110075,ENSG00000060237,ENSG00000075711,ENSG00000164190,ENSG00000169398,ENSG00000174842,ENSG00000001629,ENSG00000100225,ENSG00000101367,ENSG00000196510,ENSG00000126261…
GO:0016234	inclusion body	cellular_component	0.0043598	0.7089	5	214	95	22156	ENSG00000129158,ENSG00000085832,ENSG00000099991,ENSG00000198879,ENSG00000100225
GO:0090091	positive regulation of extracellular matrix disassembly	biological_process	0.0043773	0.7089	2	214	7	22156	ENSG00000074054,ENSG00000163539
GO:0005623	cell	cellular_component	0.004413	0.7089	201	214	18846	22156	ENSG00000111300,ENSG00000127980,ENSG00000100505,ENSG00000074054,ENSG00000113441,ENSG00000217128,ENSG00000157168,ENSG00000196950,ENSG00000113532,ENSG00000163539,ENSG00000197965,ENSG00000177707,ENSG00000131626,ENSG00000164715,ENSG00000164190,ENSG00000142230,ENSG00000138821,ENSG00000100201,ENSG00000100225,ENSG00000184588,ENSG00000175471,ENSG00000173041,ENSG00000145907,ENSG00000169118,ENSG00000125827…
GO:0071578	zinc ion transmembrane import	biological_process	0.0044186	0.7089	2	214	8	22156	ENSG00000196950,ENSG00000138821
GO:0051641	cellular localization	biological_process	0.0044285	0.7089	60	214	3967	22156	ENSG00000100225,ENSG00000133393,ENSG00000175471,ENSG00000196865,ENSG00000086200,ENSG00000187240,ENSG00000169919,ENSG00000136937,ENSG00000085832,ENSG00000131508,ENSG00000061987,ENSG00000101367,ENSG00000029725,ENSG00000162852,ENSG00000197930,ENSG00000129158,ENSG00000182158,ENSG00000054523,ENSG00000179295,ENSG00000116237,ENSG00000138750,ENSG00000196218,ENSG00000130338,ENSG00000164961,ENSG00000132604…
GO:0034643	establishment of mitochondrion localization, microtubule-mediated	biological_process	0.0044731	0.7089	2	214	8	22156	ENSG00000054523,ENSG00000138095
GO:0047497	mitochondrion transport along microtubule	biological_process	0.0044731	0.7089	2	214	8	22156	ENSG00000054523,ENSG00000138095
GO:0010923	negative regulation of phosphatase activity	biological_process	0.0044814	0.7089	6	214	124	22156	ENSG00000162852,ENSG00000196588,ENSG00000164715,ENSG00000139746,ENSG00000060237,ENSG00000099991
GO:0032991	macromolecular complex	cellular_component	0.0046536	0.7302	84	214	6295	22156	ENSG00000167325,ENSG00000164953,ENSG00000101367,ENSG00000156113,ENSG00000136937,ENSG00000285053,ENSG00000108061,ENSG00000132676,ENSG00000187240,ENSG00000074201,ENSG00000001497,ENSG00000160199,ENSG00000054523,ENSG00000182973,ENSG00000065243,ENSG00000132604,ENSG00000185842,ENSG00000164961,ENSG00000040341,ENSG00000172795,ENSG00000204463,ENSG00000186625,ENSG00000102781,ENSG00000275052,ENSG00000100485…
GO:0010833	telomere maintenance via telomere lengthening	biological_process	0.0048084	0.74846	5	214	96	22156	ENSG00000172795,ENSG00000149311,ENSG00000132604,ENSG00000151414,ENSG00000171824
GO:0017196	N-terminal peptidyl-methionine acetylation	biological_process	0.0049564	0.76516	2	214	7	22156	ENSG00000135040,ENSG00000111300
GO:0019888	protein phosphatase regulator activity	molecular_function	0.0049944	0.76516	5	214	98	22156	ENSG00000196588,ENSG00000152127,ENSG00000108061,ENSG00000099991,ENSG00000164715
GO:0004842	ubiquitin-protein ligase activity	molecular_function	0.0050463	0.76708	11	214	328	22156	ENSG00000082996,ENSG00000001629,ENSG00000170035,ENSG00000100225,ENSG00000100505,ENSG00000144357,ENSG00000115760,ENSG00000092148,ENSG00000131508,ENSG00000161040,ENSG00000063978
GO:0000164	protein phosphatase type 1 complex	cellular_component	0.0051764	0.7742	2	214	17	22156	ENSG00000108061,ENSG00000213639
GO:0008156	negative regulation of DNA replication	biological_process	0.0051797	0.7742	4	214	58	22156	ENSG00000171824,ENSG00000113318,ENSG00000132604,ENSG00000172795
GO:0043234	protein complex	cellular_component	0.0052125	0.7742	73	214	5100	22156	ENSG00000101557,ENSG00000142230,ENSG00000164190,ENSG00000254995,ENSG00000164715,ENSG00000139354,ENSG00000115827,ENSG00000129691,ENSG00000163539,ENSG00000115233,ENSG00000074054,ENSG00000138095,ENSG00000111300,ENSG00000165480,ENSG00000020426,ENSG00000138750,ENSG00000196218,ENSG00000141076,ENSG00000213639,ENSG00000146263,ENSG00000106829,ENSG00000144357,ENSG00000101182,ENSG00000126261,ENSG00000131508…
GO:0043687	post-translational protein modification	biological_process	0.0052552	0.77463	10	214	389	22156	ENSG00000115233,ENSG00000144468,ENSG00000100225,ENSG00000101182,ENSG00000115827,ENSG00000169439,ENSG00000161040,ENSG00000261609,ENSG00000116237,ENSG00000130338
GO:0070727	cellular macromolecule localization	biological_process	0.0053886	0.78832	32	214	1690	22156	ENSG00000018189,ENSG00000075275,ENSG00000204463,ENSG00000157823,ENSG00000074054,ENSG00000127980,ENSG00000118454,ENSG00000123473,ENSG00000163539,ENSG00000171824,ENSG00000254995,ENSG00000132842,ENSG00000035403,ENSG00000075711,ENSG00000143486,ENSG00000146350,ENSG00000077147,ENSG00000205339,ENSG00000164190,ENSG00000106799,ENSG00000100225,ENSG00000133393,ENSG00000131508,ENSG00000101367,ENSG00000086200…
GO:0034470	ncRNA processing	biological_process	0.0054326	0.78882	9	214	411	22156	ENSG00000136937,ENSG00000170365,ENSG00000100697,ENSG00000135297,ENSG00000141076,ENSG00000171824,ENSG00000145996,ENSG00000001497,ENSG00000100201
GO:0045180	basal cortex	cellular_component	0.0055044	0.78891	2	214	5	22156	ENSG00000074054,ENSG00000163539
GO:0051497	negative regulation of stress fiber assembly	biological_process	0.0055521	0.78891	3	214	26	22156	ENSG00000163539,ENSG00000131626,ENSG00000074054
GO:0006829	zinc ion transport	biological_process	0.0055913	0.78891	3	214	33	22156	ENSG00000138821,ENSG00000029364,ENSG00000196950
GO:0042176	regulation of protein catabolic process	biological_process	0.0055954	0.78891	10	214	355	22156	ENSG00000173473,ENSG00000001629,ENSG00000115233,ENSG00000033800,ENSG00000204463,ENSG00000157168,ENSG00000174842,ENSG00000050748,ENSG00000169398,ENSG00000101557
GO:0022613	ribonucleoprotein complex biogenesis	biological_process	0.0056826	0.79545	10	214	492	22156	ENSG00000143486,ENSG00000136937,ENSG00000100697,ENSG00000074201,ENSG00000145907,ENSG00000141076,ENSG00000171824,ENSG00000001497,ENSG00000275700,ENSG00000100201
GO:0016043	cellular component organization	biological_process	0.0058215	0.80788	96	214	6744	22156	ENSG00000165480,ENSG00000112893,ENSG00000020426,ENSG00000141627,ENSG00000138750,ENSG00000063978,ENSG00000196218,ENSG00000197930,ENSG00000182158,ENSG00000179295,ENSG00000075539,ENSG00000029725,ENSG00000131508,ENSG00000117000,ENSG00000085832,ENSG00000106105,ENSG00000135297,ENSG00000145907,ENSG00000175471,ENSG00000100225,ENSG00000173473,ENSG00000100201,ENSG00000143486,ENSG00000110075,ENSG00000164190…
GO:0000151	ubiquitin ligase complex	cellular_component	0.0059339	0.80788	9	214	289	22156	ENSG00000261609,ENSG00000174842,ENSG00000196510,ENSG00000161040,ENSG00000131508,ENSG00000115827,ENSG00000144357,ENSG00000100225,ENSG00000001629
GO:0005634	nucleus	cellular_component	0.0059705	0.80788	100	214	8006	22156	ENSG00000121741,ENSG00000132676,ENSG00000086200,ENSG00000074201,ENSG00000105419,ENSG00000108061,ENSG00000136937,ENSG00000133393,ENSG00000167325,ENSG00000181090,ENSG00000156802,ENSG00000114107,ENSG00000172795,ENSG00000175592,ENSG00000040341,ENSG00000132604,ENSG00000065243,ENSG00000182973,ENSG00000164961,ENSG00000157540,ENSG00000196588,ENSG00000001497,ENSG00000160199,ENSG00000163848,ENSG00000137073…
GO:0032555	purine ribonucleotide binding	molecular_function	0.0059717	0.80788	40	214	2069	22156	ENSG00000170035,ENSG00000136628,ENSG00000164715,ENSG00000169398,ENSG00000106799,ENSG00000050748,ENSG00000137513,ENSG00000060237,ENSG00000102781,ENSG00000127980,ENSG00000198752,ENSG00000134815,ENSG00000139163,ENSG00000186625,ENSG00000065833,ENSG00000159216,ENSG00000149311,ENSG00000113318,ENSG00000100697,ENSG00000151414,ENSG00000157540,ENSG00000054523,ENSG00000196218,ENSG00000065559,ENSG00000065243…
GO:0044464	cell part	cellular_component	0.0060046	0.80788	200	214	18770	22156	ENSG00000135297,ENSG00000169919,ENSG00000176715,ENSG00000117000,ENSG00000085832,ENSG00000196510,ENSG00000173473,ENSG00000148358,ENSG00000001629,ENSG00000082996,ENSG00000138750,ENSG00000141627,ENSG00000130338,ENSG00000169902,ENSG00000165480,ENSG00000198879,ENSG00000112893,ENSG00000020426,ENSG00000144357,ENSG00000174485,ENSG00000162852,ENSG00000129158,ENSG00000197930,ENSG00000169122,ENSG00000149311…
GO:0000184	nuclear-transcribed mRNA catabolic process, nonsense-mediated decay	biological_process	0.0060485	0.80788	4	214	140	22156	ENSG00000172795,ENSG00000134815,ENSG00000136937,ENSG00000171824
GO:0034645	cellular macromolecule biosynthetic process	biological_process	0.0060621	0.80788	69	214	5302	22156	ENSG00000073417,ENSG00000163848,ENSG00000159216,ENSG00000113318,ENSG00000151414,ENSG00000033800,ENSG00000147649,ENSG00000106799,ENSG00000159592,ENSG00000132326,ENSG00000170365,ENSG00000182870,ENSG00000075711,ENSG00000162885,ENSG00000122778,ENSG00000136628,ENSG00000173230,ENSG00000140262,ENSG00000140455,ENSG00000171824,ENSG00000121741,ENSG00000132676,ENSG00000105419,ENSG00000136937,ENSG00000285053…
GO:0018107	peptidyl-threonine phosphorylation	biological_process	0.0061559	0.81275	6	214	115	22156	ENSG00000106799,ENSG00000157540,ENSG00000169118,ENSG00000164715,ENSG00000060237,ENSG00000151292
GO:1990037	Lewy body core	cellular_component	0.0061822	0.81275	1	214	3	22156	ENSG00000100225
GO:0043515	kinetochore binding	molecular_function	0.0062247	0.81285	2	214	7	22156	ENSG00000163539,ENSG00000074054
GO:0009790	embryo development	biological_process	0.0062913	0.81607	22	214	1057	22156	ENSG00000123473,ENSG00000163539,ENSG00000187240,ENSG00000075275,ENSG00000181090,ENSG00000204463,ENSG00000115760,ENSG00000074054,ENSG00000075711,ENSG00000060237,ENSG00000146350,ENSG00000112893,ENSG00000170365,ENSG00000204084,ENSG00000175592,ENSG00000174842,ENSG00000106799,ENSG00000164190,ENSG00000167522,ENSG00000275700,ENSG00000150275,ENSG00000144357
GO:0051010	microtubule plus-end binding	molecular_function	0.0063766	0.81699	3	214	17	22156	ENSG00000163539,ENSG00000074054,ENSG00000101367
GO:0017076	purine nucleotide binding	molecular_function	0.0064097	0.81699	40	214	2084	22156	ENSG00000184588,ENSG00000100201,ENSG00000167325,ENSG00000156802,ENSG00000169118,ENSG00000152402,ENSG00000132676,ENSG00000187240,ENSG00000145907,ENSG00000106105,ENSG00000126261,ENSG00000131508,ENSG00000176715,ENSG00000157540,ENSG00000054523,ENSG00000196218,ENSG00000151292,ENSG00000185842,ENSG00000065559,ENSG00000065243,ENSG00000134815,ENSG00000198752,ENSG00000127980,ENSG00000102781,ENSG00000065833…
GO:0008641	small protein activating enzyme activity	molecular_function	0.0064244	0.81699	2	214	10	22156	ENSG00000126261,ENSG00000142230
GO:0031053	primary miRNA processing	biological_process	0.0065517	0.82777	2	214	10	22156	ENSG00000136937,ENSG00000170365
GO:0032553	ribonucleotide binding	molecular_function	0.0067437	0.84653	40	214	2084	22156	ENSG00000184588,ENSG00000167325,ENSG00000100201,ENSG00000156802,ENSG00000169118,ENSG00000187240,ENSG00000145907,ENSG00000152402,ENSG00000132676,ENSG00000131508,ENSG00000176715,ENSG00000126261,ENSG00000106105,ENSG00000157540,ENSG00000054523,ENSG00000196218,ENSG00000185842,ENSG00000151292,ENSG00000065243,ENSG00000065559,ENSG00000134815,ENSG00000127980,ENSG00000102781,ENSG00000198752,ENSG00000065833…
GO:0032550	purine ribonucleoside binding	molecular_function	0.0070596	0.88051	39	214	2034	22156	ENSG00000139163,ENSG00000186625,ENSG00000065833,ENSG00000198752,ENSG00000102781,ENSG00000127980,ENSG00000134815,ENSG00000100697,ENSG00000113318,ENSG00000151414,ENSG00000149311,ENSG00000159216,ENSG00000164715,ENSG00000170035,ENSG00000136628,ENSG00000060237,ENSG00000050748,ENSG00000106799,ENSG00000169398,ENSG00000137513,ENSG00000156802,ENSG00000100201,ENSG00000167325,ENSG00000126261,ENSG00000106105…
GO:0051225	spindle assembly	biological_process	0.0071244	0.88293	5	214	119	22156	ENSG00000151414,ENSG00000164961,ENSG00000101367,ENSG00000074054,ENSG00000063978
GO:0001883	purine nucleoside binding	molecular_function	0.0072845	0.89175	39	214	2037	22156	ENSG00000149311,ENSG00000159216,ENSG00000100697,ENSG00000113318,ENSG00000151414,ENSG00000198752,ENSG00000102781,ENSG00000127980,ENSG00000134815,ENSG00000139163,ENSG00000186625,ENSG00000065833,ENSG00000106799,ENSG00000050748,ENSG00000169398,ENSG00000137513,ENSG00000060237,ENSG00000170035,ENSG00000136628,ENSG00000164715,ENSG00000132676,ENSG00000152402,ENSG00000145907,ENSG00000187240,ENSG00000169118…
GO:0032549	ribonucleoside binding	molecular_function	0.0072872	0.89175	39	214	2037	22156	ENSG00000198752,ENSG00000127980,ENSG00000102781,ENSG00000134815,ENSG00000139163,ENSG00000186625,ENSG00000065833,ENSG00000149311,ENSG00000159216,ENSG00000100697,ENSG00000113318,ENSG00000151414,ENSG00000170035,ENSG00000136628,ENSG00000164715,ENSG00000106799,ENSG00000050748,ENSG00000169398,ENSG00000137513,ENSG00000060237,ENSG00000100201,ENSG00000167325,ENSG00000156802,ENSG00000152402,ENSG00000132676…
GO:0033365	protein localization to organelle	biological_process	0.0074528	0.89834	17	214	841	22156	ENSG00000132842,ENSG00000106799,ENSG00000164190,ENSG00000130338,ENSG00000138750,ENSG00000132604,ENSG00000205339,ENSG00000146350,ENSG00000118454,ENSG00000127980,ENSG00000100225,ENSG00000204463,ENSG00000187240,ENSG00000086200,ENSG00000123473,ENSG00000101367,ENSG00000131508
GO:0031248	protein acetyltransferase complex	cellular_component	0.0074796	0.89834	2	214	10	22156	ENSG00000135040,ENSG00000111300
GO:0031414	N-terminal protein acetyltransferase complex	cellular_component	0.0074796	0.89834	2	214	10	22156	ENSG00000111300,ENSG00000135040
GO:0019902	phosphatase binding	molecular_function	0.0077654	0.92694	8	214	204	22156	ENSG00000162852,ENSG00000132842,ENSG00000196510,ENSG00000110075,ENSG00000075711,ENSG00000108061,ENSG00000060237,ENSG00000169398
GO:0001882	nucleoside binding	molecular_function	0.0078139	0.92704	39	214	2045	22156	ENSG00000196218,ENSG00000065559,ENSG00000065243,ENSG00000151292,ENSG00000185842,ENSG00000157540,ENSG00000054523,ENSG00000152402,ENSG00000132676,ENSG00000187240,ENSG00000145907,ENSG00000169118,ENSG00000126261,ENSG00000106105,ENSG00000131508,ENSG00000176715,ENSG00000100201,ENSG00000167325,ENSG00000156802,ENSG00000106799,ENSG00000050748,ENSG00000169398,ENSG00000137513,ENSG00000060237,ENSG00000170035…
GO:0031109	microtubule polymerization or depolymerization	biological_process	0.0080088	0.94222	5	214	93	22156	ENSG00000165480,ENSG00000101367,ENSG00000163539,ENSG00000157540,ENSG00000074054
GO:0065003	macromolecular complex assembly	biological_process	0.0080667	0.94222	34	214	2143	22156	ENSG00000179295,ENSG00000157540,ENSG00000164961,ENSG00000020426,ENSG00000063978,ENSG00000175592,ENSG00000138750,ENSG00000196218,ENSG00000167325,ENSG00000136937,ENSG00000085832,ENSG00000101367,ENSG00000074201,ENSG00000145907,ENSG00000198722,ENSG00000136628,ENSG00000143486,ENSG00000110075,ENSG00000099991,ENSG00000075711,ENSG00000170365,ENSG00000050748,ENSG00000169398,ENSG00000065833,ENSG00000033800…
GO:0005794	Golgi apparatus	cellular_component	0.0080871	0.94222	32	214	1752	22156	ENSG00000148358,ENSG00000082996,ENSG00000187240,ENSG00000101367,ENSG00000152127,ENSG00000162852,ENSG00000137522,ENSG00000275700,ENSG00000141627,ENSG00000204084,ENSG00000112893,ENSG00000169826,ENSG00000169902,ENSG00000111300,ENSG00000074054,ENSG00000115760,ENSG00000157823,ENSG00000113532,ENSG00000163848,ENSG00000163539,ENSG00000134909,ENSG00000132842,ENSG00000173230,ENSG00000164715,ENSG00000198722…
GO:0034620	cellular response to unfolded protein	biological_process	0.0082377	0.95405	4	214	90	22156	ENSG00000137522,ENSG00000144468,ENSG00000182158,ENSG00000197930
GO:0060325	face morphogenesis	biological_process	0.0083437	0.96061	3	214	32	22156	ENSG00000167522,ENSG00000179295,ENSG00000164190
GO:0001881	receptor recycling	biological_process	0.0085308	0.96542	3	214	35	22156	ENSG00000085832,ENSG00000164715,ENSG00000164615
GO:0008089	anterograde axon cargo transport	biological_process	0.0085714	0.96542	3	214	32	22156	ENSG00000157823,ENSG00000132842,ENSG00000054523
GO:0004596	peptide alpha-N-acetyltransferase activity	molecular_function	0.0085747	0.96542	2	214	11	22156	ENSG00000135040,ENSG00000111300
GO:0090312	positive regulation of protein deacetylation	biological_process	0.008625	0.96542	2	214	15	22156	ENSG00000157540,ENSG00000164190
GO:0000956	nuclear-transcribed mRNA catabolic process	biological_process	0.0086335	0.96542	6	214	244	22156	ENSG00000182973,ENSG00000171824,ENSG00000136937,ENSG00000134815,ENSG00000149311,ENSG00000172795
GO:0008568	microtubule-severing ATPase activity	molecular_function	0.008992	0.97527	2	214	8	22156	ENSG00000186625,ENSG00000102781
GO:0016062	adaptation of rhodopsin mediated signaling	biological_process	0.0090116	0.97527	1	214	2	22156	ENSG00000072042
GO:0036367	light adaption	biological_process	0.0090116	0.97527	1	214	2	22156	ENSG00000072042
GO:0034613	cellular protein localization	biological_process	0.0090296	0.97527	31	214	1680	22156	ENSG00000106799,ENSG00000164190,ENSG00000130338,ENSG00000116237,ENSG00000138750,ENSG00000205339,ENSG00000077147,ENSG00000146350,ENSG00000132604,ENSG00000075711,ENSG00000143486,ENSG00000162852,ENSG00000035403,ENSG00000132842,ENSG00000179295,ENSG00000254995,ENSG00000187240,ENSG00000163539,ENSG00000086200,ENSG00000101367,ENSG00000123473,ENSG00000131508,ENSG00000127980,ENSG00000133393,ENSG00000118454…
GO:0036289	peptidyl-serine autophosphorylation	biological_process	0.0090313	0.97527	2	214	8	22156	ENSG00000149311,ENSG00000157540
GO:0015630	microtubule cytoskeleton	cellular_component	0.0091041	0.97527	27	214	1261	22156	ENSG00000185842,ENSG00000075711,ENSG00000165480,ENSG00000122970,ENSG00000065243,ENSG00000040341,ENSG00000169398,ENSG00000114107,ENSG00000054523,ENSG00000169122,ENSG00000139354,ENSG00000285053,ENSG00000151414,ENSG00000184445,ENSG00000101367,ENSG00000123473,ENSG00000163539,ENSG00000187240,ENSG00000186625,ENSG00000115760,ENSG00000164953,ENSG00000184588,ENSG00000074054,ENSG00000275052,ENSG00000102781…
GO:0010564	regulation of cell cycle process	biological_process	0.0092058	0.97527	17	214	851	22156	ENSG00000123473,ENSG00000184445,ENSG00000196510,ENSG00000101367,ENSG00000149311,ENSG00000181090,ENSG00000164953,ENSG00000074054,ENSG00000100225,ENSG00000115760,ENSG00000182973,ENSG00000132604,ENSG00000065243,ENSG00000075711,ENSG00000114107,ENSG00000063978,ENSG00000179295
GO:0031115	negative regulation of microtubule polymerization	biological_process	0.0093214	0.97527	2	214	12	22156	ENSG00000157540,ENSG00000101367
GO:0030953	astral microtubule organization	biological_process	0.0093243	0.97527	2	214	7	22156	ENSG00000075711,ENSG00000074054
GO:0035196	production of miRNAs involved in gene silencing by miRNA	biological_process	0.0093421	0.97527	3	214	31	22156	ENSG00000136937,ENSG00000170365,ENSG00000100697
GO:0019145	aminobutyraldehyde dehydrogenase activity	molecular_function	0.0093733	0.97527	1	214	1	22156	ENSG00000143149
GO:0033737	1-pyrroline dehydrogenase activity	molecular_function	0.0093733	0.97527	1	214	1	22156	ENSG00000143149
GO:0047105	4-trimethylammoniobutyraldehyde dehydrogenase activity	molecular_function	0.0093733	0.97527	1	214	1	22156	ENSG00000143149
GO:0006401	RNA catabolic process	biological_process	0.0096249	0.99613	7	214	305	22156	ENSG00000138095,ENSG00000149311,ENSG00000134815,ENSG00000172795,ENSG00000182973,ENSG00000171824,ENSG00000136937
GO:0032232	negative regulation of actin filament bundle assembly	biological_process	0.009826	1	3	214	30	22156	ENSG00000074054,ENSG00000131626,ENSG00000163539
GO:0033043	regulation of organelle organization	biological_process	0.0098519	1	24	214	1192	22156	ENSG00000075711,ENSG00000165480,ENSG00000132604,ENSG00000063978,ENSG00000172795,ENSG00000169398,ENSG00000164190,ENSG00000050748,ENSG00000114107,ENSG00000106799,ENSG00000171824,ENSG00000157540,ENSG00000131626,ENSG00000151414,ENSG00000184445,ENSG00000101367,ENSG00000123473,ENSG00000163539,ENSG00000149311,ENSG00000075275,ENSG00000100505,ENSG00000074054,ENSG00000164953,ENSG00000138095
GO:0016311	dephosphorylation	biological_process	0.0099011	1	14	214	529	22156	ENSG00000109452,ENSG00000204084,ENSG00000139746,ENSG00000110075,ENSG00000108061,ENSG00000099991,ENSG00000075711,ENSG00000060237,ENSG00000164715,ENSG00000179295,ENSG00000213639,ENSG00000275052,ENSG00000162852,ENSG00000196588
GO:0061512	protein localization to cilium	biological_process	0.010072	1	3	214	28	22156	ENSG00000146350,ENSG00000130338,ENSG00000187240
GO:0008171	O-methyltransferase activity	molecular_function	0.010079	1	2	214	25	22156	ENSG00000168300,ENSG00000116237
GO:0018210	peptidyl-threonine modification	biological_process	0.010216	1	6	214	123	22156	ENSG00000164715,ENSG00000151292,ENSG00000060237,ENSG00000106799,ENSG00000169118,ENSG00000157540
GO:0031050	dsRNA fragmentation	biological_process	0.010225	1	3	214	33	22156	ENSG00000136937,ENSG00000170365,ENSG00000100697
GO:0070918	production of small RNA involved in gene silencing by RNA	biological_process	0.010225	1	3	214	33	22156	ENSG00000100697,ENSG00000170365,ENSG00000136937
GO:0044085	cellular component biogenesis	biological_process	0.010278	1	49	214	3221	22156	ENSG00000138750,ENSG00000175592,ENSG00000063978,ENSG00000196218,ENSG00000164961,ENSG00000065243,ENSG00000020426,ENSG00000157540,ENSG00000141076,ENSG00000001497,ENSG00000275700,ENSG00000179295,ENSG00000074201,ENSG00000145907,ENSG00000085832,ENSG00000285053,ENSG00000136937,ENSG00000101367,ENSG00000171517,ENSG00000167325,ENSG00000100201,ENSG00000169398,ENSG00000106799,ENSG00000147649,ENSG00000050748…
GO:0018105	peptidyl-serine phosphorylation	biological_process	0.01035	1	10	214	296	22156	ENSG00000164715,ENSG00000217128,ENSG00000157540,ENSG00000065243,ENSG00000060237,ENSG00000151292,ENSG00000106799,ENSG00000050748,ENSG00000169118,ENSG00000149311
GO:0035303	regulation of dephosphorylation	biological_process	0.010442	1	8	214	232	22156	ENSG00000164715,ENSG00000196588,ENSG00000162852,ENSG00000110075,ENSG00000108061,ENSG00000060237,ENSG00000099991,ENSG00000139746
GO:0002327	immature B cell differentiation	biological_process	0.010692	1	2	214	9	22156	ENSG00000149311,ENSG00000217128
GO:0000166	nucleotide binding	molecular_function	0.010773	1	42	214	2343	22156	ENSG00000171824,ENSG00000164715,ENSG00000136628,ENSG00000170035,ENSG00000060237,ENSG00000137513,ENSG00000169398,ENSG00000050748,ENSG00000106799,ENSG00000065833,ENSG00000186625,ENSG00000139163,ENSG00000134815,ENSG00000102781,ENSG00000127980,ENSG00000198752,ENSG00000151414,ENSG00000113318,ENSG00000100697,ENSG00000159216,ENSG00000149311,ENSG00000054523,ENSG00000157540,ENSG00000185842,ENSG00000151292…
GO:0043522	leucine zipper domain binding	molecular_function	0.010782	1	2	214	14	22156	ENSG00000275700,ENSG00000196588
GO:0004820	glycine-tRNA ligase activity	molecular_function	0.010824	1	1	214	1	22156	ENSG00000106105
GO:0006426	glycyl-tRNA aminoacylation	biological_process	0.010824	1	1	214	1	22156	ENSG00000106105
GO:0070150	mitochondrial glycyl-tRNA aminoacylation	biological_process	0.010824	1	1	214	1	22156	ENSG00000106105
GO:1901265	nucleoside phosphate binding	molecular_function	0.010837	1	42	214	2344	22156	ENSG00000060237,ENSG00000169398,ENSG00000106799,ENSG00000050748,ENSG00000137513,ENSG00000164715,ENSG00000171824,ENSG00000170035,ENSG00000136628,ENSG00000113318,ENSG00000100697,ENSG00000151414,ENSG00000159216,ENSG00000149311,ENSG00000186625,ENSG00000139163,ENSG00000065833,ENSG00000102781,ENSG00000127980,ENSG00000198752,ENSG00000134815,ENSG00000065559,ENSG00000065243,ENSG00000185842,ENSG00000151292…
GO:0019208	phosphatase regulator activity	molecular_function	0.010949	1	5	214	112	22156	ENSG00000196588,ENSG00000164715,ENSG00000099991,ENSG00000108061,ENSG00000152127
GO:0035639	purine ribonucleoside triphosphate binding	molecular_function	0.010995	1	38	214	2024	22156	ENSG00000187240,ENSG00000145907,ENSG00000152402,ENSG00000132676,ENSG00000169118,ENSG00000131508,ENSG00000176715,ENSG00000106105,ENSG00000126261,ENSG00000167325,ENSG00000100201,ENSG00000156802,ENSG00000196218,ENSG00000065559,ENSG00000065243,ENSG00000185842,ENSG00000151292,ENSG00000157540,ENSG00000054523,ENSG00000159216,ENSG00000149311,ENSG00000113318,ENSG00000100697,ENSG00000151414,ENSG00000102781…
GO:0015631	tubulin binding	molecular_function	0.011134	1	11	214	336	22156	ENSG00000054523,ENSG00000186625,ENSG00000184588,ENSG00000139354,ENSG00000074054,ENSG00000102781,ENSG00000138095,ENSG00000122970,ENSG00000101367,ENSG00000163539,ENSG00000114107
GO:0000209	protein polyubiquitination	biological_process	0.011216	1	9	214	267	22156	ENSG00000100225,ENSG00000113441,ENSG00000170035,ENSG00000001629,ENSG00000063978,ENSG00000131508,ENSG00000161040,ENSG00000092148,ENSG00000196510
GO:0030123	AP-3 adaptor complex	cellular_component	0.011509	1	2	214	11	22156	ENSG00000157823,ENSG00000132842
GO:0031122	cytoplasmic microtubule organization	biological_process	0.011521	1	4	214	54	22156	ENSG00000075711,ENSG00000186625,ENSG00000074054,ENSG00000102781
GO:0031461	cullin-RING ubiquitin ligase complex	cellular_component	0.011642	1	6	214	160	22156	ENSG00000196510,ENSG00000115827,ENSG00000161040,ENSG00000100225,ENSG00000174842,ENSG00000261609
GO:0002088	lens development in camera-type eye	biological_process	0.011961	1	4	214	70	22156	ENSG00000075711,ENSG00000146350,ENSG00000177707,ENSG00000106799
GO:0035966	response to topologically incorrect protein	biological_process	0.012016	1	5	214	164	22156	ENSG00000144468,ENSG00000182158,ENSG00000197930,ENSG00000204463,ENSG00000137522
GO:0018206	peptidyl-methionine modification	biological_process	0.012264	1	2	214	13	22156	ENSG00000135040,ENSG00000111300
GO:0048490	anterograde synaptic vesicle transport	biological_process	0.012431	1	2	214	16	22156	ENSG00000132842,ENSG00000157823
GO:0004081	bis(5'-nucleosyl)-tetraphosphatase (asymmetrical) activity	molecular_function	0.012556	1	1	214	2	22156	ENSG00000106105
GO:0008796	bis(5'-nucleosyl)-tetraphosphatase activity	molecular_function	0.012556	1	1	214	2	22156	ENSG00000106105
GO:0006260	DNA replication	biological_process	0.012961	1	9	214	335	22156	ENSG00000172795,ENSG00000149311,ENSG00000132604,ENSG00000113318,ENSG00000065559,ENSG00000151414,ENSG00000167325,ENSG00000146263,ENSG00000171824
GO:0002902	regulation of B cell apoptotic process	biological_process	0.013045	1	2	214	17	22156	ENSG00000196950,ENSG00000217128
GO:0047485	protein N-terminus binding	molecular_function	0.013193	1	5	214	124	22156	ENSG00000020426,ENSG00000150275,ENSG00000149311,ENSG00000173473,ENSG00000164190
GO:0071822	protein complex subunit organization	biological_process	0.013701	1	33	214	2030	22156	ENSG00000018189,ENSG00000065833,ENSG00000186625,ENSG00000217128,ENSG00000157168,ENSG00000100505,ENSG00000074054,ENSG00000102781,ENSG00000151414,ENSG00000172765,ENSG00000123473,ENSG00000163539,ENSG00000198722,ENSG00000150275,ENSG00000131626,ENSG00000075711,ENSG00000110075,ENSG00000170365,ENSG00000169398,ENSG00000050748,ENSG00000106799,ENSG00000167325,ENSG00000285053,ENSG00000085832,ENSG00000101367…
GO:0008186	RNA-dependent ATPase activity	molecular_function	0.013737	1	3	214	61	22156	ENSG00000134815,ENSG00000100201,ENSG00000145907
GO:0043153	entrainment of circadian clock by photoperiod	biological_process	0.013847	1	2	214	20	22156	ENSG00000132326,ENSG00000213639
GO:0016482	cytoplasmic transport	biological_process	0.014094	1	22	214	1247	22156	ENSG00000132842,ENSG00000173230,ENSG00000162852,ENSG00000029725,ENSG00000182158,ENSG00000197930,ENSG00000164715,ENSG00000179295,ENSG00000138750,ENSG00000106799,ENSG00000196218,ENSG00000110075,ENSG00000123106,ENSG00000205339,ENSG00000100225,ENSG00000127980,ENSG00000086200,ENSG00000061987,ENSG00000136937,ENSG00000131508,ENSG00000085832,ENSG00000139746
GO:0051654	establishment of mitochondrion localization	biological_process	0.014343	1	2	214	13	22156	ENSG00000054523,ENSG00000138095
GO:0060323	head morphogenesis	biological_process	0.014382	1	3	214	38	22156	ENSG00000164190,ENSG00000179295,ENSG00000167522
GO:0051250	negative regulation of lymphocyte activation	biological_process	0.014506	1	5	214	173	22156	ENSG00000075711,ENSG00000159216,ENSG00000174842,ENSG00000100225,ENSG00000149311
GO:0050652	dermatan sulfate proteoglycan biosynthetic process, polysaccharide chain biosynthetic process	biological_process	0.014856	1	1	214	1	22156	ENSG00000169826
GO:0004857	enzyme inhibitor activity	molecular_function	0.014885	1	9	214	416	22156	ENSG00000196588,ENSG00000115760,ENSG00000217128,ENSG00000164715,ENSG00000174842,ENSG00000152127,ENSG00000060237,ENSG00000101557,ENSG00000099991
GO:0006884	cell volume homeostasis	biological_process	0.014993	1	3	214	32	22156	ENSG00000156113,ENSG00000197147,ENSG00000074201
GO:0070411	I-SMAD binding	molecular_function	0.015075	1	2	214	12	22156	ENSG00000106799,ENSG00000170365
GO:0030968	endoplasmic reticulum unfolded protein response	biological_process	0.015221	1	3	214	55	22156	ENSG00000197930,ENSG00000182158,ENSG00000137522
GO:0070899	mitochondrial tRNA wobble uridine modification	biological_process	0.015225	1	1	214	1	22156	ENSG00000135297
GO:0005846	nuclear cap binding complex	cellular_component	0.015235	1	1	214	3	22156	ENSG00000136937
GO:0071481	cellular response to X-ray	biological_process	0.015535	1	2	214	12	22156	ENSG00000164190,ENSG00000149311
GO:0033036	macromolecule localization	biological_process	0.015577	1	47	214	2984	22156	ENSG00000157823,ENSG00000074054,ENSG00000127980,ENSG00000118454,ENSG00000138095,ENSG00000018189,ENSG00000075275,ENSG00000204463,ENSG00000163539,ENSG00000139746,ENSG00000123473,ENSG00000136628,ENSG00000132842,ENSG00000035403,ENSG00000171824,ENSG00000254995,ENSG00000198722,ENSG00000164715,ENSG00000174842,ENSG00000164190,ENSG00000106799,ENSG00000075711,ENSG00000143486,ENSG00000077147,ENSG00000205339…
GO:0051013	microtubule severing	biological_process	0.01572	1	2	214	11	22156	ENSG00000186625,ENSG00000102781
GO:0050794	regulation of cellular process	biological_process	0.015855	1	139	214	12042	22156	ENSG00000140262,ENSG00000198722,ENSG00000136205,ENSG00000035403,ENSG00000136628,ENSG00000115459,ENSG00000205339,ENSG00000146350,ENSG00000169439,ENSG00000147649,ENSG00000106799,ENSG00000169398,ENSG00000118412,ENSG00000144468,ENSG00000075275,ENSG00000033800,ENSG00000275052,ENSG00000100485,ENSG00000115760,ENSG00000135040,ENSG00000160199,ENSG00000132604,ENSG00000072042,ENSG00000114107,ENSG00000196865…
GO:0018209	peptidyl-serine modification	biological_process	0.016048	1	10	214	319	22156	ENSG00000106799,ENSG00000050748,ENSG00000149311,ENSG00000169118,ENSG00000065243,ENSG00000151292,ENSG00000060237,ENSG00000157540,ENSG00000217128,ENSG00000164715
GO:0006402	mRNA catabolic process	biological_process	0.016252	1	6	214	273	22156	ENSG00000134815,ENSG00000149311,ENSG00000172795,ENSG00000171824,ENSG00000136937,ENSG00000182973
GO:0032440	2-alkenal reductase [NAD(P)] activity	molecular_function	0.016313	1	1	214	1	22156	ENSG00000106853
GO:1901576	organic substance biosynthetic process	biological_process	0.01636	1	81	214	6610	22156	ENSG00000141076,ENSG00000182158,ENSG00000213639,ENSG00000179295,ENSG00000275700,ENSG00000146263,ENSG00000106829,ENSG00000174485,ENSG00000020426,ENSG00000198879,ENSG00000112893,ENSG00000065559,ENSG00000063978,ENSG00000151883,ENSG00000198815,ENSG00000173041,ENSG00000100201,ENSG00000173473,ENSG00000106105,ENSG00000117000,ENSG00000176715,ENSG00000110080,ENSG00000146592,ENSG00000143486,ENSG00000137513…
GO:0030234	enzyme regulator activity	molecular_function	0.016414	1	27	214	1417	22156	ENSG00000205339,ENSG00000142230,ENSG00000204084,ENSG00000115459,ENSG00000099991,ENSG00000060237,ENSG00000075711,ENSG00000101557,ENSG00000169398,ENSG00000174842,ENSG00000164715,ENSG00000129158,ENSG00000029725,ENSG00000134909,ENSG00000174485,ENSG00000196588,ENSG00000108061,ENSG00000152127,ENSG00000126261,ENSG00000118412,ENSG00000217128,ENSG00000157168,ENSG00000115233,ENSG00000115760,ENSG00000156011…
GO:0033629	negative regulation of cell adhesion mediated by integrin	biological_process	0.016444	1	2	214	16	22156	ENSG00000060237,ENSG00000179295
GO:0051656	establishment of organelle localization	biological_process	0.016464	1	11	214	381	22156	ENSG00000110075,ENSG00000075711,ENSG00000163539,ENSG00000169398,ENSG00000054523,ENSG00000198722,ENSG00000074054,ENSG00000132842,ENSG00000157823,ENSG00000100505,ENSG00000138095
GO:0051493	regulation of cytoskeleton organization	biological_process	0.016614	1	14	214	570	22156	ENSG00000165480,ENSG00000075711,ENSG00000123473,ENSG00000101367,ENSG00000163539,ENSG00000063978,ENSG00000106799,ENSG00000114107,ENSG00000169398,ENSG00000075275,ENSG00000164953,ENSG00000131626,ENSG00000157540,ENSG00000074054
GO:0003723	RNA binding	molecular_function	0.016708	1	26	214	1842	22156	ENSG00000136937,ENSG00000100697,ENSG00000139746,ENSG00000101367,ENSG00000135297,ENSG00000074201,ENSG00000137073,ENSG00000132676,ENSG00000145907,ENSG00000134815,ENSG00000107164,ENSG00000100201,ENSG00000138095,ENSG00000143486,ENSG00000170365,ENSG00000065243,ENSG00000040341,ENSG00000172795,ENSG00000147649,ENSG00000171824,ENSG00000141076,ENSG00000001497,ENSG00000275700,ENSG00000162437,ENSG00000136628…
GO:0050115	myosin-light-chain-phosphatase activity	molecular_function	0.016769	1	1	214	1	22156	ENSG00000213639
GO:0004812	aminoacyl-tRNA ligase activity	molecular_function	0.016815	1	3	214	61	22156	ENSG00000137513,ENSG00000136628,ENSG00000106105
GO:0016875	ligase activity, forming carbon-oxygen bonds	molecular_function	0.016815	1	3	214	61	22156	ENSG00000106105,ENSG00000137513,ENSG00000136628
GO:0016876	ligase activity, forming aminoacyl-tRNA and related compounds	molecular_function	0.016815	1	3	214	61	22156	ENSG00000106105,ENSG00000137513,ENSG00000136628
GO:0035497	cAMP response element binding	molecular_function	0.016866	1	2	214	17	22156	ENSG00000182158,ENSG00000140262
GO:0032207	regulation of telomere maintenance via recombination	biological_process	0.017421	1	1	214	1	22156	ENSG00000132604
GO:0032208	negative regulation of telomere maintenance via recombination	biological_process	0.017421	1	1	214	1	22156	ENSG00000132604
GO:0016139	glycoside catabolic process	biological_process	0.017463	1	1	214	9	22156	ENSG00000169919
GO:0032743	positive regulation of interleukin-2 production	biological_process	0.017741	1	2	214	14	22156	ENSG00000159216,ENSG00000184588
GO:0007346	regulation of mitotic cell cycle	biological_process	0.017747	1	13	214	636	22156	ENSG00000075711,ENSG00000151414,ENSG00000182973,ENSG00000184445,ENSG00000196510,ENSG00000101367,ENSG00000065243,ENSG00000149311,ENSG00000114107,ENSG00000179295,ENSG00000275700,ENSG00000100225,ENSG00000074054
GO:0016442	RNA-induced silencing complex	cellular_component	0.017919	1	2	214	11	22156	ENSG00000172795,ENSG00000100697
GO:0031332	RNAi effector complex	cellular_component	0.017919	1	2	214	11	22156	ENSG00000100697,ENSG00000172795
GO:0045216	cell-cell junction organization	biological_process	0.017977	1	9	214	247	22156	ENSG00000147649,ENSG00000169398,ENSG00000163539,ENSG00000159216,ENSG00000065243,ENSG00000075711,ENSG00000035403,ENSG00000177707,ENSG00000074054
GO:0008104	protein localization	biological_process	0.018039	1	41	214	2543	22156	ENSG00000163539,ENSG00000123473,ENSG00000127980,ENSG00000118454,ENSG00000157823,ENSG00000074054,ENSG00000204463,ENSG00000018189,ENSG00000075275,ENSG00000164190,ENSG00000106799,ENSG00000174842,ENSG00000077147,ENSG00000205339,ENSG00000146350,ENSG00000123106,ENSG00000075711,ENSG00000143486,ENSG00000035403,ENSG00000132842,ENSG00000198722,ENSG00000164715,ENSG00000254995,ENSG00000187240,ENSG00000086200…
GO:0051897	positive regulation of protein kinase B signaling cascade	biological_process	0.018098	1	6	214	183	22156	ENSG00000106799,ENSG00000147649,ENSG00000169398,ENSG00000179295,ENSG00000157168,ENSG00000105419
GO:0008022	protein C-terminus binding	molecular_function	0.018376	1	7	214	204	22156	ENSG00000127980,ENSG00000164190,ENSG00000075711,ENSG00000033800,ENSG00000142230,ENSG00000101367,ENSG00000132604
GO:0051896	regulation of protein kinase B signaling cascade	biological_process	0.018551	1	7	214	253	22156	ENSG00000075711,ENSG00000179295,ENSG00000105419,ENSG00000157168,ENSG00000106799,ENSG00000147649,ENSG00000169398
GO:0043666	regulation of phosphoprotein phosphatase activity	biological_process	0.018979	1	5	214	130	22156	ENSG00000196588,ENSG00000164715,ENSG00000099991,ENSG00000108061,ENSG00000110075
GO:0031627	telomeric loop formation	biological_process	0.018998	1	1	214	2	22156	ENSG00000132604
GO:0042982	amyloid precursor protein metabolic process	biological_process	0.01909	1	3	214	41	22156	ENSG00000157540,ENSG00000075711,ENSG00000275700
GO:0051941	regulation of amino acid uptake involved in synaptic transmission	biological_process	0.019164	1	1	214	2	22156	ENSG00000132326
GO:0051946	regulation of glutamate uptake involved in transmission of nerve impulse	biological_process	0.019164	1	1	214	2	22156	ENSG00000132326
GO:1900920	regulation of L-glutamate import	biological_process	0.019164	1	1	214	2	22156	ENSG00000132326
GO:0046030	inositol trisphosphate phosphatase activity	molecular_function	0.019217	1	2	214	13	22156	ENSG00000204084,ENSG00000109452
GO:0045736	negative regulation of cyclin-dependent protein serine/threonine kinase activity	biological_process	0.019374	1	2	214	29	22156	ENSG00000100225,ENSG00000205339
GO:0034212	peptide N-acetyltransferase activity	molecular_function	0.019826	1	2	214	20	22156	ENSG00000135040,ENSG00000111300
GO:0008193	tRNA guanylyltransferase activity	molecular_function	0.020154	1	1	214	2	22156	ENSG00000101557
GO:0009648	photoperiodism	biological_process	0.020221	1	2	214	24	22156	ENSG00000132326,ENSG00000213639
GO:0006474	N-terminal protein amino acid acetylation	biological_process	0.020234	1	2	214	17	22156	ENSG00000135040,ENSG00000111300
GO:0010970	microtubule-based transport	biological_process	0.020296	1	6	214	138	22156	ENSG00000054523,ENSG00000122970,ENSG00000157823,ENSG00000132842,ENSG00000187240,ENSG00000138095
GO:0060151	peroxisome localization	biological_process	0.020323	1	1	214	2	22156	ENSG00000127980
GO:0060152	microtubule-based peroxisome localization	biological_process	0.020323	1	1	214	2	22156	ENSG00000127980
GO:0060013	righting reflex	biological_process	0.020421	1	2	214	9	22156	ENSG00000150275,ENSG00000109189
GO:0032845	negative regulation of homeostatic process	biological_process	0.020441	1	3	214	50	22156	ENSG00000171824,ENSG00000132604,ENSG00000172795
GO:0003724	RNA helicase activity	molecular_function	0.020469	1	3	214	66	22156	ENSG00000134815,ENSG00000100201,ENSG00000145907
GO:0010470	regulation of gastrulation	biological_process	0.020521	1	3	214	70	22156	ENSG00000060237,ENSG00000074054,ENSG00000163539
GO:0006418	tRNA aminoacylation for protein translation	biological_process	0.02062	1	3	214	65	22156	ENSG00000106105,ENSG00000136628,ENSG00000137513
GO:0000737	DNA catabolic process, endonucleolytic	biological_process	0.020765	1	2	214	26	22156	ENSG00000100697,ENSG00000113318
GO:0032183	SUMO binding	molecular_function	0.021235	1	2	214	17	22156	ENSG00000063978,ENSG00000126261
GO:0010260	organ senescence	biological_process	0.02144	1	1	214	3	22156	ENSG00000197930
GO:0044249	cellular biosynthetic process	biological_process	0.021791	1	79	214	6495	22156	ENSG00000162885,ENSG00000075711,ENSG00000182870,ENSG00000170365,ENSG00000174842,ENSG00000132326,ENSG00000159592,ENSG00000147649,ENSG00000106799,ENSG00000171824,ENSG00000140455,ENSG00000140262,ENSG00000136628,ENSG00000173230,ENSG00000122778,ENSG00000151414,ENSG00000113318,ENSG00000159216,ENSG00000163848,ENSG00000073417,ENSG00000065833,ENSG00000033800,ENSG00000275052,ENSG00000182973,ENSG00000169826…
GO:0055104	ligase inhibitor activity	molecular_function	0.021816	1	1	214	2	22156	ENSG00000174842
GO:0055105	ubiquitin-protein ligase inhibitor activity	molecular_function	0.021816	1	1	214	2	22156	ENSG00000174842
GO:0033167	ARC complex	cellular_component	0.022092	1	1	214	1	22156	ENSG00000100697
GO:0033168	conversion of ds siRNA to ss siRNA involved in RNA interference	biological_process	0.022092	1	1	214	1	22156	ENSG00000100697
GO:0051254	positive regulation of RNA metabolic process	biological_process	0.022299	1	27	214	1661	22156	ENSG00000159216,ENSG00000149311,ENSG00000163848,ENSG00000136937,ENSG00000117000,ENSG00000129691,ENSG00000105419,ENSG00000107164,ENSG00000173473,ENSG00000100201,ENSG00000033800,ENSG00000156802,ENSG00000175592,ENSG00000159592,ENSG00000063978,ENSG00000198815,ENSG00000106799,ENSG00000164190,ENSG00000170365,ENSG00000020426,ENSG00000196588,ENSG00000157540,ENSG00000182158,ENSG00000160199,ENSG00000146592…
GO:0006198	cAMP catabolic process	biological_process	0.022595	1	2	214	9	22156	ENSG00000073417,ENSG00000184588
GO:0090409	malonyl-CoA synthetase activity	molecular_function	0.022608	1	1	214	1	22156	ENSG00000176715
GO:0090410	malonate catabolic process	biological_process	0.022608	1	1	214	1	22156	ENSG00000176715
GO:0071034	CUT catabolic process	biological_process	0.022839	1	1	214	4	22156	ENSG00000171824
GO:0071043	CUT metabolic process	biological_process	0.022839	1	1	214	4	22156	ENSG00000171824
GO:0010715	regulation of extracellular matrix disassembly	biological_process	0.023162	1	2	214	19	22156	ENSG00000074054,ENSG00000163539
GO:0009058	biosynthetic process	biological_process	0.023235	1	81	214	6709	22156	ENSG00000106829,ENSG00000174485,ENSG00000146263,ENSG00000179295,ENSG00000275700,ENSG00000182158,ENSG00000213639,ENSG00000141076,ENSG00000198815,ENSG00000151883,ENSG00000063978,ENSG00000198879,ENSG00000065559,ENSG00000112893,ENSG00000020426,ENSG00000173473,ENSG00000100201,ENSG00000173041,ENSG00000176715,ENSG00000117000,ENSG00000106105,ENSG00000146592,ENSG00000110080,ENSG00000164190,ENSG00000137513…
GO:0036094	small molecule binding	molecular_function	0.02324	1	43	214	2554	22156	ENSG00000196218,ENSG00000065559,ENSG00000065243,ENSG00000185842,ENSG00000151292,ENSG00000130703,ENSG00000157540,ENSG00000054523,ENSG00000187240,ENSG00000145907,ENSG00000132676,ENSG00000152402,ENSG00000169118,ENSG00000135297,ENSG00000131508,ENSG00000176715,ENSG00000126261,ENSG00000106105,ENSG00000167325,ENSG00000100201,ENSG00000184588,ENSG00000156802,ENSG00000169398,ENSG00000050748,ENSG00000106799…
GO:0010958	regulation of amino acid import	biological_process	0.023501	1	1	214	5	22156	ENSG00000132326
GO:0051463	negative regulation of cortisol secretion	biological_process	0.023676	1	1	214	1	22156	ENSG00000179295
GO:0014040	positive regulation of Schwann cell differentiation	biological_process	0.023681	1	1	214	2	22156	ENSG00000100697
GO:0032182	small conjugating protein binding	molecular_function	0.023758	1	5	214	142	22156	ENSG00000100225,ENSG00000063978,ENSG00000204463,ENSG00000126261,ENSG00000085832
GO:0006491	N-glycan processing	biological_process	0.023882	1	2	214	16	22156	ENSG00000112893,ENSG00000113532
GO:0031113	regulation of microtubule polymerization	biological_process	0.023946	1	3	214	42	22156	ENSG00000157540,ENSG00000074054,ENSG00000101367
GO:0044390	small protein conjugating enzyme binding	molecular_function	0.023959	1	3	214	43	22156	ENSG00000121741,ENSG00000126261,ENSG00000001629
GO:0001948	glycoprotein binding	molecular_function	0.024002	1	3	214	40	22156	ENSG00000035403,ENSG00000163539,ENSG00000074054
GO:0010948	negative regulation of cell cycle process	biological_process	0.024053	1	9	214	417	22156	ENSG00000179295,ENSG00000181090,ENSG00000164953,ENSG00000100225,ENSG00000182973,ENSG00000184445,ENSG00000132604,ENSG00000075711,ENSG00000149311
GO:0005385	zinc ion transmembrane transporter activity	molecular_function	0.024142	1	2	214	27	22156	ENSG00000196950,ENSG00000138821
GO:0043039	tRNA aminoacylation	biological_process	0.024142	1	3	214	68	22156	ENSG00000106105,ENSG00000137513,ENSG00000136628
GO:0004827	proline-tRNA ligase activity	molecular_function	0.024345	1	1	214	2	22156	ENSG00000136628
GO:0006433	prolyl-tRNA aminoacylation	biological_process	0.024345	1	1	214	2	22156	ENSG00000136628
GO:0003880	protein C-terminal carboxyl O-methyltransferase activity	molecular_function	0.024384	1	1	214	3	22156	ENSG00000116237
GO:0006481	C-terminal protein methylation	biological_process	0.024384	1	1	214	3	22156	ENSG00000116237
GO:0008276	protein methyltransferase activity	molecular_function	0.024397	1	4	214	95	22156	ENSG00000181090,ENSG00000129691,ENSG00000168300,ENSG00000116237
GO:0097167	circadian regulation of translation	biological_process	0.024485	1	1	214	4	22156	ENSG00000132326
GO:0000502	proteasome complex	cellular_component	0.024513	1	3	214	86	22156	ENSG00000101182,ENSG00000115233,ENSG00000101557
GO:0006986	response to unfolded protein	biological_process	0.024533	1	4	214	129	22156	ENSG00000144468,ENSG00000197930,ENSG00000182158,ENSG00000137522
GO:0072434	signal transduction involved in mitotic G2 DNA damage checkpoint	biological_process	0.024922	1	1	214	1	22156	ENSG00000149311
GO:0031416	NatB complex	cellular_component	0.025024	1	1	214	2	22156	ENSG00000111300
GO:0002695	negative regulation of leukocyte activation	biological_process	0.02505	1	5	214	197	22156	ENSG00000159216,ENSG00000149311,ENSG00000174842,ENSG00000100225,ENSG00000075711
GO:0033277	abortive mitotic cell cycle	biological_process	0.02541	1	1	214	2	22156	ENSG00000179295
GO:0014038	regulation of Schwann cell differentiation	biological_process	0.025507	1	1	214	3	22156	ENSG00000100697
GO:0090251	protein localization involved in establishment of planar polarity	biological_process	0.025555	1	1	214	1	22156	ENSG00000075275
GO:0004712	protein serine/threonine/tyrosine kinase activity	molecular_function	0.025708	1	3	214	46	22156	ENSG00000157540,ENSG00000050748,ENSG00000065559
GO:0043038	amino acid activation	biological_process	0.025781	1	3	214	69	22156	ENSG00000137513,ENSG00000136628,ENSG00000106105
GO:0070550	rDNA condensation	biological_process	0.025833	1	1	214	1	22156	ENSG00000164190
GO:0008545	JUN kinase kinase activity	molecular_function	0.026027	1	1	214	2	22156	ENSG00000065559
GO:0010171	body morphogenesis	biological_process	0.026097	1	3	214	46	22156	ENSG00000164190,ENSG00000167522,ENSG00000179295
GO:0001783	B cell apoptotic process	biological_process	0.026126	1	2	214	23	22156	ENSG00000196950,ENSG00000217128
GO:0036132	13-prostaglandin reductase activity	molecular_function	0.026311	1	1	214	3	22156	ENSG00000106853
GO:0047522	15-oxoprostaglandin 13-oxidase activity	molecular_function	0.026311	1	1	214	3	22156	ENSG00000106853
GO:0030119	AP-type membrane coat adaptor complex	cellular_component	0.026468	1	3	214	50	22156	ENSG00000085832,ENSG00000132842,ENSG00000157823
GO:0000735	removal of nonhomologous ends	biological_process	0.026498	1	1	214	1	22156	ENSG00000113318
GO:0007534	gene conversion at mating-type locus	biological_process	0.026498	1	1	214	1	22156	ENSG00000113318
GO:0097022	lymphocyte migration into lymph node	biological_process	0.026827	1	1	214	2	22156	ENSG00000060237
GO:0010808	positive regulation of synaptic vesicle priming	biological_process	0.02692	1	1	214	1	22156	ENSG00000198722
GO:0003222	ventricular trabecula myocardium morphogenesis	biological_process	0.026939	1	2	214	16	22156	ENSG00000157168,ENSG00000106799
GO:0061010	gall bladder development	biological_process	0.026968	1	1	214	2	22156	ENSG00000164190
GO:0010605	negative regulation of macromolecule metabolic process	biological_process	0.02724	1	34	214	2488	22156	ENSG00000164190,ENSG00000147649,ENSG00000132326,ENSG00000174842,ENSG00000170365,ENSG00000205339,ENSG00000075711,ENSG00000060237,ENSG00000136628,ENSG00000140455,ENSG00000171824,ENSG00000163848,ENSG00000159216,ENSG00000100697,ENSG00000113318,ENSG00000138095,ENSG00000134815,ENSG00000157168,ENSG00000217128,ENSG00000204463,ENSG00000033800,ENSG00000172795,ENSG00000182973,ENSG00000198879,ENSG00000132604…
GO:0004816	asparagine-tRNA ligase activity	molecular_function	0.027275	1	1	214	2	22156	ENSG00000137513
GO:0030433	ER-associated protein catabolic process	biological_process	0.027297	1	3	214	84	22156	ENSG00000204463,ENSG00000137522,ENSG00000164953
GO:0000723	telomere maintenance	biological_process	0.027647	1	5	214	161	22156	ENSG00000172795,ENSG00000149311,ENSG00000132604,ENSG00000151414,ENSG00000171824
GO:0031047	gene silencing by RNA	biological_process	0.02775	1	5	214	362	22156	ENSG00000136937,ENSG00000100697,ENSG00000182973,ENSG00000170365,ENSG00000100201
GO:0002904	positive regulation of B cell apoptotic process	biological_process	0.02788	1	1	214	3	22156	ENSG00000217128
GO:0004572	mannosyl-oligosaccharide 1,3-1,6-alpha-mannosidase activity	molecular_function	0.027915	1	1	214	2	22156	ENSG00000112893
GO:0032213	regulation of telomere maintenance via semi-conservative replication	biological_process	0.028092	1	1	214	2	22156	ENSG00000132604
GO:0032214	negative regulation of telomere maintenance via semi-conservative replication	biological_process	0.028092	1	1	214	2	22156	ENSG00000132604
GO:0031592	centrosomal corona	cellular_component	0.028232	1	1	214	1	22156	ENSG00000074054
GO:0065007	biological regulation	biological_process	0.028247	1	150	214	13446	22156	ENSG00000109452,ENSG00000152127,ENSG00000108061,ENSG00000136937,ENSG00000132676,ENSG00000187240,ENSG00000156802,ENSG00000181090,ENSG00000156011,ENSG00000182973,ENSG00000204084,ENSG00000065243,ENSG00000164961,ENSG00000172795,ENSG00000175592,ENSG00000196588,ENSG00000157540,ENSG00000157077,ENSG00000139746,ENSG00000184445,ENSG00000113318,ENSG00000151414,ENSG00000163848,ENSG00000073417,ENSG00000159216…
GO:0005637	nuclear inner membrane	cellular_component	0.028522	1	3	214	63	22156	ENSG00000170365,ENSG00000082996,ENSG00000138095
GO:0043491	protein kinase B signaling cascade	biological_process	0.028637	1	7	214	280	22156	ENSG00000075711,ENSG00000105419,ENSG00000179295,ENSG00000157168,ENSG00000106799,ENSG00000147649,ENSG00000169398
GO:0005488	binding	molecular_function	0.02865	1	181	214	16527	22156	ENSG00000040341,ENSG00000175592,ENSG00000172795,ENSG00000182973,ENSG00000204084,ENSG00000065243,ENSG00000169826,ENSG00000185842,ENSG00000164961,ENSG00000130703,ENSG00000157540,ENSG00000196588,ENSG00000145996,ENSG00000132676,ENSG00000187240,ENSG00000086200,ENSG00000109452,ENSG00000152127,ENSG00000196505,ENSG00000108061,ENSG00000136937,ENSG00000167325,ENSG00000156011,ENSG00000181090,ENSG00000156802…
GO:0030275	LRR domain binding	molecular_function	0.028652	1	2	214	20	22156	ENSG00000275700,ENSG00000196588
GO:0071577	zinc ion transmembrane transport	biological_process	0.02875	1	2	214	28	22156	ENSG00000196950,ENSG00000138821
GO:0071818	BAT3 complex	cellular_component	0.028856	1	1	214	9	22156	ENSG00000204463
GO:0005819	spindle	cellular_component	0.028948	1	9	214	356	22156	ENSG00000184445,ENSG00000101367,ENSG00000165480,ENSG00000151414,ENSG00000163539,ENSG00000186625,ENSG00000102781,ENSG00000115760,ENSG00000074054
GO:0005981	regulation of glycogen catabolic process	biological_process	0.029233	1	1	214	7	22156	ENSG00000213639
GO:0009649	entrainment of circadian clock	biological_process	0.029238	1	2	214	26	22156	ENSG00000132326,ENSG00000213639
GO:0045944	positive regulation of transcription from RNA polymerase II promoter	biological_process	0.029387	1	21	214	1237	22156	ENSG00000105419,ENSG00000117000,ENSG00000129691,ENSG00000163848,ENSG00000149311,ENSG00000159216,ENSG00000156802,ENSG00000100201,ENSG00000173473,ENSG00000107164,ENSG00000020426,ENSG00000170365,ENSG00000164190,ENSG00000198815,ENSG00000175592,ENSG00000063978,ENSG00000275700,ENSG00000140262,ENSG00000160199,ENSG00000182158,ENSG00000196588
GO:0043296	apical junction complex	cellular_component	0.029399	1	6	214	155	22156	ENSG00000147649,ENSG00000177707,ENSG00000035403,ENSG00000106799,ENSG00000075711,ENSG00000065243
GO:0016925	protein sumoylation	biological_process	0.02952	1	3	214	58	22156	ENSG00000033800,ENSG00000126261,ENSG00000142230
GO:0043009	chordate embryonic development	biological_process	0.029549	1	13	214	625	22156	ENSG00000175592,ENSG00000174842,ENSG00000106799,ENSG00000164190,ENSG00000075711,ENSG00000146350,ENSG00000112893,ENSG00000123473,ENSG00000204084,ENSG00000144357,ENSG00000115760,ENSG00000075275,ENSG00000167522
GO:0010556	regulation of macromolecule biosynthetic process	biological_process	0.02971	1	55	214	4328	22156	ENSG00000141076,ENSG00000160199,ENSG00000182158,ENSG00000213639,ENSG00000275700,ENSG00000196588,ENSG00000174485,ENSG00000106829,ENSG00000182973,ENSG00000020426,ENSG00000198879,ENSG00000065559,ENSG00000132604,ENSG00000172795,ENSG00000175592,ENSG00000063978,ENSG00000198815,ENSG00000173041,ENSG00000181090,ENSG00000156802,ENSG00000100201,ENSG00000173473,ENSG00000136937,ENSG00000117000,ENSG00000105419…
GO:0045935	positive regulation of nucleobase-containing compound metabolic process	biological_process	0.029888	1	29	214	1841	22156	ENSG00000107164,ENSG00000100201,ENSG00000173473,ENSG00000033800,ENSG00000156802,ENSG00000149311,ENSG00000159216,ENSG00000163848,ENSG00000136937,ENSG00000151414,ENSG00000117000,ENSG00000129691,ENSG00000105419,ENSG00000157540,ENSG00000196588,ENSG00000160199,ENSG00000182158,ENSG00000275700,ENSG00000140262,ENSG00000146592,ENSG00000175592,ENSG00000159592,ENSG00000063978,ENSG00000106799,ENSG00000164190…
GO:0032200	telomere organization	biological_process	0.029901	1	5	214	174	22156	ENSG00000172795,ENSG00000149311,ENSG00000132604,ENSG00000151414,ENSG00000171824
GO:0070534	protein K63-linked ubiquitination	biological_process	0.029972	1	3	214	57	22156	ENSG00000170035,ENSG00000063978,ENSG00000092148
GO:0007010	cytoskeleton organization	biological_process	0.030138	1	27	214	1377	22156	ENSG00000075711,ENSG00000165480,ENSG00000164961,ENSG00000063978,ENSG00000261609,ENSG00000106799,ENSG00000114107,ENSG00000169398,ENSG00000157540,ENSG00000196588,ENSG00000131626,ENSG00000139354,ENSG00000150275,ENSG00000151414,ENSG00000285053,ENSG00000123473,ENSG00000101367,ENSG00000163539,ENSG00000121741,ENSG00000075275,ENSG00000018189,ENSG00000186625,ENSG00000164953,ENSG00000074054,ENSG00000198752…
GO:0060488	orthogonal dichotomous subdivision of terminal units involved in lung branching morphogenesis	biological_process	0.030309	1	1	214	2	22156	ENSG00000075275
GO:0060489	planar dichotomous subdivision of terminal units involved in lung branching morphogenesis	biological_process	0.030309	1	1	214	2	22156	ENSG00000075275
GO:0060490	lateral sprouting involved in lung morphogenesis	biological_process	0.030309	1	1	214	2	22156	ENSG00000075275
GO:0000460	maturation of 5.8S rRNA	biological_process	0.0305	1	2	214	28	22156	ENSG00000001497,ENSG00000171824
GO:2000209	regulation of anoikis	biological_process	0.030512	1	2	214	24	22156	ENSG00000169398,ENSG00000118454
GO:0050866	negative regulation of cell activation	biological_process	0.030541	1	5	214	209	22156	ENSG00000075711,ENSG00000174842,ENSG00000149311,ENSG00000100225,ENSG00000159216
GO:0032663	regulation of interleukin-2 production	biological_process	0.030565	1	3	214	60	22156	ENSG00000174842,ENSG00000184588,ENSG00000159216
GO:0000777	condensed chromosome kinetochore	cellular_component	0.030599	1	4	214	109	22156	ENSG00000184445,ENSG00000165480,ENSG00000163539,ENSG00000074054
GO:0036228	protein targeting to nuclear inner membrane	biological_process	0.030842	1	1	214	2	22156	ENSG00000138750
GO:0060324	face development	biological_process	0.030851	1	3	214	50	22156	ENSG00000167522,ENSG00000179295,ENSG00000164190
GO:0005171	hepatocyte growth factor receptor binding	molecular_function	0.030887	1	1	214	2	22156	ENSG00000174842
GO:0005815	microtubule organizing center	cellular_component	0.030931	1	17	214	786	22156	ENSG00000163539,ENSG00000123473,ENSG00000101367,ENSG00000151414,ENSG00000275052,ENSG00000102781,ENSG00000133393,ENSG00000184588,ENSG00000164953,ENSG00000074054,ENSG00000115760,ENSG00000186625,ENSG00000114107,ENSG00000169398,ENSG00000065243,ENSG00000122970,ENSG00000169122
GO:0071359	cellular response to dsRNA	biological_process	0.030972	1	3	214	59	22156	ENSG00000136937,ENSG00000170365,ENSG00000100697
GO:0046907	intracellular transport	biological_process	0.031017	1	33	214	2129	22156	ENSG00000136937,ENSG00000131508,ENSG00000061987,ENSG00000085832,ENSG00000086200,ENSG00000187240,ENSG00000100225,ENSG00000164961,ENSG00000116237,ENSG00000138750,ENSG00000196218,ENSG00000182158,ENSG00000197930,ENSG00000054523,ENSG00000179295,ENSG00000162852,ENSG00000029725,ENSG00000139746,ENSG00000157077,ENSG00000018189,ENSG00000157823,ENSG00000127980,ENSG00000138095,ENSG00000122970,ENSG00000110075…
GO:0031905	early endosome lumen	cellular_component	0.031113	1	1	214	4	22156	ENSG00000113441
GO:0006892	post-Golgi vesicle-mediated transport	biological_process	0.031127	1	5	214	116	22156	ENSG00000162852,ENSG00000029725,ENSG00000123106,ENSG00000061987,ENSG00000085832
GO:0004566	beta-glucuronidase activity	molecular_function	0.031185	1	1	214	3	22156	ENSG00000169919
GO:0031330	negative regulation of cellular catabolic process	biological_process	0.031226	1	5	214	146	22156	ENSG00000204463,ENSG00000173473,ENSG00000169398,ENSG00000138095,ENSG00000134815
GO:0005694	chromosome	cellular_component	0.031249	1	19	214	1118	22156	ENSG00000141076,ENSG00000171824,ENSG00000182158,ENSG00000213639,ENSG00000140455,ENSG00000146263,ENSG00000140262,ENSG00000165480,ENSG00000132604,ENSG00000164190,ENSG00000181090,ENSG00000074054,ENSG00000100485,ENSG00000138095,ENSG00000173473,ENSG00000129691,ENSG00000184445,ENSG00000149311,ENSG00000163539
GO:0006412	translation	biological_process	0.031346	1	11	214	776	22156	ENSG00000136628,ENSG00000138095,ENSG00000145996,ENSG00000132326,ENSG00000137513,ENSG00000132676,ENSG00000136937,ENSG00000285053,ENSG00000106105,ENSG00000143486,ENSG00000182973
GO:0034087	establishment of mitotic sister chromatid cohesion	biological_process	0.031384	1	1	214	2	22156	ENSG00000164190
GO:0031323	regulation of cellular metabolic process	biological_process	0.031479	1	82	214	6442	22156	ENSG00000198815,ENSG00000063978,ENSG00000020426,ENSG00000065559,ENSG00000198879,ENSG00000029725,ENSG00000162852,ENSG00000174485,ENSG00000106829,ENSG00000179295,ENSG00000275700,ENSG00000141076,ENSG00000182158,ENSG00000213639,ENSG00000117000,ENSG00000085832,ENSG00000100201,ENSG00000173473,ENSG00000100225,ENSG00000001629,ENSG00000173041,ENSG00000164190,ENSG00000110075,ENSG00000101557,ENSG00000134909…
GO:0004818	glutamate-tRNA ligase activity	molecular_function	0.031485	1	1	214	2	22156	ENSG00000136628
GO:0006424	glutamyl-tRNA aminoacylation	biological_process	0.031485	1	1	214	2	22156	ENSG00000136628
GO:0070830	tight junction assembly	biological_process	0.031487	1	3	214	49	22156	ENSG00000147649,ENSG00000159216,ENSG00000075711
GO:0008376	acetylgalactosaminyltransferase activity	molecular_function	0.031557	1	3	214	52	22156	ENSG00000162885,ENSG00000182870,ENSG00000169826
GO:0014802	terminal cisterna	cellular_component	0.031589	1	1	214	4	22156	ENSG00000196218
GO:0019249	lactate biosynthetic process	biological_process	0.031679	1	1	214	3	22156	ENSG00000132326
GO:0031417	NatC complex	cellular_component	0.031729	1	1	214	3	22156	ENSG00000135040
GO:0030705	cytoskeleton-dependent intracellular transport	biological_process	0.031837	1	6	214	159	22156	ENSG00000122970,ENSG00000054523,ENSG00000157823,ENSG00000132842,ENSG00000187240,ENSG00000138095
GO:0043254	regulation of protein complex assembly	biological_process	0.031873	1	11	214	483	22156	ENSG00000179295,ENSG00000217128,ENSG00000198722,ENSG00000074054,ENSG00000157540,ENSG00000100505,ENSG00000101367,ENSG00000075711,ENSG00000050748,ENSG00000175592,ENSG00000063978
GO:0070034	telomeric RNA binding	molecular_function	0.031969	1	2	214	23	22156	ENSG00000171824,ENSG00000172795
GO:0017018	myosin phosphatase activity	molecular_function	0.032321	1	1	214	4	22156	ENSG00000213639
GO:0008287	protein serine/threonine phosphatase complex	cellular_component	0.03254	1	3	214	59	22156	ENSG00000275052,ENSG00000213639,ENSG00000108061
GO:0010826	negative regulation of centrosome duplication	biological_process	0.033036	1	1	214	4	22156	ENSG00000164953
GO:0043400	cortisol secretion	biological_process	0.033059	1	1	214	6	22156	ENSG00000179295
GO:0051462	regulation of cortisol secretion	biological_process	0.033059	1	1	214	6	22156	ENSG00000179295
GO:0005881	cytoplasmic microtubule	cellular_component	0.0333	1	3	214	58	22156	ENSG00000163539,ENSG00000074054,ENSG00000101367
GO:0051301	cell division	biological_process	0.033641	1	13	214	615	22156	ENSG00000184445,ENSG00000196510,ENSG00000065243,ENSG00000101367,ENSG00000165480,ENSG00000164961,ENSG00000163539,ENSG00000275700,ENSG00000186625,ENSG00000213639,ENSG00000102781,ENSG00000074054,ENSG00000115760
GO:0051649	establishment of localization in cell	biological_process	0.033843	1	48	214	3491	22156	ENSG00000029725,ENSG00000162852,ENSG00000182158,ENSG00000197930,ENSG00000054523,ENSG00000129158,ENSG00000179295,ENSG00000116237,ENSG00000138750,ENSG00000196218,ENSG00000164961,ENSG00000100225,ENSG00000196865,ENSG00000175471,ENSG00000086200,ENSG00000187240,ENSG00000085832,ENSG00000169919,ENSG00000136937,ENSG00000131508,ENSG00000061987,ENSG00000173230,ENSG00000132842,ENSG00000035403,ENSG00000145685…
GO:0010628	positive regulation of gene expression	biological_process	0.033877	1	29	214	1861	22156	ENSG00000105419,ENSG00000129691,ENSG00000117000,ENSG00000163848,ENSG00000149311,ENSG00000159216,ENSG00000157168,ENSG00000156802,ENSG00000033800,ENSG00000100201,ENSG00000173473,ENSG00000107164,ENSG00000020426,ENSG00000170365,ENSG00000132604,ENSG00000164190,ENSG00000050748,ENSG00000106799,ENSG00000198815,ENSG00000159592,ENSG00000175592,ENSG00000063978,ENSG00000275700,ENSG00000140262,ENSG00000146592…
GO:0019904	protein domain specific binding	molecular_function	0.033939	1	16	214	746	22156	ENSG00000100505,ENSG00000033800,ENSG00000181090,ENSG00000169919,ENSG00000085832,ENSG00000100697,ENSG00000157077,ENSG00000196588,ENSG00000029725,ENSG00000179295,ENSG00000275700,ENSG00000140262,ENSG00000164190,ENSG00000169398,ENSG00000169439,ENSG00000075711
GO:0050789	regulation of biological process	biological_process	0.034019	1	143	214	12860	22156	ENSG00000115760,ENSG00000100485,ENSG00000275052,ENSG00000033800,ENSG00000075275,ENSG00000144468,ENSG00000118412,ENSG00000135040,ENSG00000136628,ENSG00000035403,ENSG00000136205,ENSG00000198722,ENSG00000140262,ENSG00000169398,ENSG00000147649,ENSG00000106799,ENSG00000169439,ENSG00000205339,ENSG00000146350,ENSG00000115459,ENSG00000164953,ENSG00000196865,ENSG00000121741,ENSG00000152402,ENSG00000156113…
GO:0048598	embryonic morphogenesis	biological_process	0.034052	1	13	214	642	22156	ENSG00000075711,ENSG00000060237,ENSG00000146350,ENSG00000170365,ENSG00000123473,ENSG00000163539,ENSG00000174842,ENSG00000187240,ENSG00000106799,ENSG00000164190,ENSG00000075275,ENSG00000150275,ENSG00000074054
GO:0010467	gene expression	biological_process	0.034107	1	71	214	6219	22156	ENSG00000132604,ENSG00000182973,ENSG00000204084,ENSG00000175592,ENSG00000172795,ENSG00000054523,ENSG00000160199,ENSG00000001497,ENSG00000145996,ENSG00000157540,ENSG00000196588,ENSG00000136937,ENSG00000285053,ENSG00000105419,ENSG00000074201,ENSG00000121741,ENSG00000187240,ENSG00000132676,ENSG00000181090,ENSG00000156802,ENSG00000075711,ENSG00000170365,ENSG00000159592,ENSG00000174842,ENSG00000132326…
GO:0060022	hard palate development	biological_process	0.034122	1	1	214	6	22156	ENSG00000075711
GO:0097452	GAIT complex	cellular_component	0.034144	1	1	214	4	22156	ENSG00000136628
GO:0035598	N6-threonylcarbomyladenosine methylthiotransferase activity	molecular_function	0.034171	1	1	214	1	22156	ENSG00000145996
GO:0051492	regulation of stress fiber assembly	biological_process	0.03429	1	4	214	90	22156	ENSG00000163539,ENSG00000074054,ENSG00000131626,ENSG00000106799
GO:0008088	axon cargo transport	biological_process	0.034408	1	3	214	48	22156	ENSG00000132842,ENSG00000157823,ENSG00000054523
GO:0010604	positive regulation of macromolecule metabolic process	biological_process	0.034855	1	44	214	3051	22156	ENSG00000033800,ENSG00000144468,ENSG00000217128,ENSG00000157168,ENSG00000107164,ENSG00000129691,ENSG00000151414,ENSG00000159216,ENSG00000149311,ENSG00000073417,ENSG00000163848,ENSG00000146592,ENSG00000140262,ENSG00000075711,ENSG00000060237,ENSG00000170365,ENSG00000159592,ENSG00000174842,ENSG00000169398,ENSG00000164190,ENSG00000106799,ENSG00000050748,ENSG00000001629,ENSG00000156802,ENSG00000173473…
GO:0071030	nuclear mRNA surveillance of spliceosomal pre-mRNA splicing	biological_process	0.034877	1	1	214	3	22156	ENSG00000171824
GO:0071048	nuclear retention of unspliced pre-mRNA at the site of transcription	biological_process	0.034877	1	1	214	3	22156	ENSG00000171824
GO:0008017	microtubule binding	molecular_function	0.034953	1	8	214	249	22156	ENSG00000054523,ENSG00000186625,ENSG00000074054,ENSG00000139354,ENSG00000138095,ENSG00000102781,ENSG00000101367,ENSG00000163539
GO:0006421	asparaginyl-tRNA aminoacylation	biological_process	0.035075	1	1	214	3	22156	ENSG00000137513
GO:0060448	dichotomous subdivision of terminal units involved in lung branching	biological_process	0.035222	1	1	214	3	22156	ENSG00000075275
GO:0010941	regulation of cell death	biological_process	0.035456	1	26	214	1801	22156	ENSG00000065559,ENSG00000020426,ENSG00000169398,ENSG00000147649,ENSG00000106799,ENSG00000050748,ENSG00000175592,ENSG00000198722,ENSG00000275700,ENSG00000196588,ENSG00000156113,ENSG00000105419,ENSG00000123473,ENSG00000135040,ENSG00000073417,ENSG00000149311,ENSG00000118412,ENSG00000204463,ENSG00000217128,ENSG00000033800,ENSG00000196950,ENSG00000144468,ENSG00000118454,ENSG00000115760,ENSG00000100485…
GO:1990145	maintenance of translational fidelity	biological_process	0.035483	1	1	214	2	22156	ENSG00000145996
GO:0006915	apoptotic process	biological_process	0.035613	1	30	214	2114	22156	ENSG00000196950,ENSG00000033800,ENSG00000144468,ENSG00000118412,ENSG00000204463,ENSG00000217128,ENSG00000115760,ENSG00000100485,ENSG00000118454,ENSG00000135040,ENSG00000156113,ENSG00000123473,ENSG00000105419,ENSG00000100697,ENSG00000149311,ENSG00000132676,ENSG00000197930,ENSG00000054523,ENSG00000198722,ENSG00000275700,ENSG00000196588,ENSG00000029725,ENSG00000065559,ENSG00000065243,ENSG00000020426…
GO:0004843	ubiquitin-specific protease activity	molecular_function	0.03563	1	4	214	114	22156	ENSG00000140455,ENSG00000101557,ENSG00000115233,ENSG00000109189
GO:0034330	cell junction organization	biological_process	0.03563	1	9	214	284	22156	ENSG00000035403,ENSG00000177707,ENSG00000074054,ENSG00000065243,ENSG00000075711,ENSG00000147649,ENSG00000169398,ENSG00000163539,ENSG00000159216
GO:0032116	SMC loading complex	cellular_component	0.035674	1	1	214	2	22156	ENSG00000164190
GO:0051129	negative regulation of cellular component organization	biological_process	0.035677	1	14	214	662	22156	ENSG00000132604,ENSG00000101367,ENSG00000149311,ENSG00000163539,ENSG00000172795,ENSG00000169398,ENSG00000171824,ENSG00000018189,ENSG00000175471,ENSG00000164953,ENSG00000157540,ENSG00000074054,ENSG00000131626,ENSG00000100505
GO:0006882	cellular zinc ion homeostasis	biological_process	0.036029	1	2	214	40	22156	ENSG00000196950,ENSG00000138821
GO:0060548	negative regulation of cell death	biological_process	0.036071	1	15	214	925	22156	ENSG00000115760,ENSG00000100225,ENSG00000196950,ENSG00000033800,ENSG00000144468,ENSG00000275700,ENSG00000204463,ENSG00000073417,ENSG00000169398,ENSG00000106799,ENSG00000147649,ENSG00000135040,ENSG00000065559,ENSG00000020426,ENSG00000123473
GO:0009895	negative regulation of catabolic process	biological_process	0.036604	1	6	214	212	22156	ENSG00000138095,ENSG00000169398,ENSG00000173473,ENSG00000134815,ENSG00000204463,ENSG00000157168
GO:0031334	positive regulation of protein complex assembly	biological_process	0.036706	1	7	214	261	22156	ENSG00000217128,ENSG00000101367,ENSG00000198722,ENSG00000075711,ENSG00000050748,ENSG00000074054,ENSG00000175592
GO:2000672	negative regulation of motor neuron apoptotic process	biological_process	0.036887	1	1	214	4	22156	ENSG00000065559
GO:0005971	ribonucleoside-diphosphate reductase complex	cellular_component	0.036904	1	1	214	2	22156	ENSG00000167325
GO:0031325	positive regulation of cellular metabolic process	biological_process	0.037078	1	43	214	2973	22156	ENSG00000157540,ENSG00000196588,ENSG00000179295,ENSG00000275700,ENSG00000160199,ENSG00000182158,ENSG00000198815,ENSG00000063978,ENSG00000175592,ENSG00000020426,ENSG00000065559,ENSG00000100201,ENSG00000173473,ENSG00000156802,ENSG00000001629,ENSG00000105419,ENSG00000171517,ENSG00000136937,ENSG00000117000,ENSG00000085832,ENSG00000140262,ENSG00000146592,ENSG00000106799,ENSG00000147649,ENSG00000050748…
GO:0015960	diadenosine polyphosphate biosynthetic process	biological_process	0.037164	1	1	214	3	22156	ENSG00000106105
GO:0015965	diadenosine tetraphosphate metabolic process	biological_process	0.037164	1	1	214	3	22156	ENSG00000106105
GO:0015966	diadenosine tetraphosphate biosynthetic process	biological_process	0.037164	1	1	214	3	22156	ENSG00000106105
GO:0031491	nucleosome binding	molecular_function	0.037327	1	3	214	88	22156	ENSG00000099991,ENSG00000063978,ENSG00000173473
GO:0035101	FACT complex	cellular_component	0.037355	1	1	214	4	22156	ENSG00000146263
GO:0009792	embryo development ending in birth or egg hatching	biological_process	0.037365	1	13	214	645	22156	ENSG00000144357,ENSG00000115760,ENSG00000167522,ENSG00000075275,ENSG00000106799,ENSG00000164190,ENSG00000175592,ENSG00000174842,ENSG00000112893,ENSG00000146350,ENSG00000123473,ENSG00000204084,ENSG00000075711
GO:0034085	establishment of sister chromatid cohesion	biological_process	0.037437	1	1	214	3	22156	ENSG00000164190
GO:0034622	cellular macromolecular complex assembly	biological_process	0.037495	1	19	214	1228	22156	ENSG00000157168,ENSG00000033800,ENSG00000074054,ENSG00000100505,ENSG00000100697,ENSG00000101367,ENSG00000136937,ENSG00000085832,ENSG00000145907,ENSG00000074201,ENSG00000198722,ENSG00000157540,ENSG00000020426,ENSG00000170365,ENSG00000143486,ENSG00000099991,ENSG00000075711,ENSG00000169398,ENSG00000063978
GO:0006399	tRNA metabolic process	biological_process	0.037499	1	5	214	213	22156	ENSG00000106105,ENSG00000145996,ENSG00000136628,ENSG00000135297,ENSG00000137513
GO:0042981	regulation of apoptotic process	biological_process	0.038065	1	24	214	1661	22156	ENSG00000196588,ENSG00000275700,ENSG00000198722,ENSG00000175592,ENSG00000050748,ENSG00000106799,ENSG00000147649,ENSG00000169398,ENSG00000020426,ENSG00000065559,ENSG00000115760,ENSG00000100485,ENSG00000118454,ENSG00000144468,ENSG00000033800,ENSG00000196950,ENSG00000217128,ENSG00000204463,ENSG00000118412,ENSG00000149311,ENSG00000135040,ENSG00000123473,ENSG00000105419,ENSG00000156113
GO:0030742	GTP-dependent protein binding	molecular_function	0.038067	1	2	214	23	22156	ENSG00000198722,ENSG00000132842
GO:0004674	protein serine/threonine kinase activity	molecular_function	0.038209	1	13	214	496	22156	ENSG00000106799,ENSG00000050748,ENSG00000169118,ENSG00000149311,ENSG00000020426,ENSG00000065243,ENSG00000065559,ENSG00000151292,ENSG00000151414,ENSG00000060237,ENSG00000198752,ENSG00000157540,ENSG00000164715
GO:0032929	negative regulation of superoxide anion generation	biological_process	0.03827	1	1	214	4	22156	ENSG00000275700
GO:0010557	positive regulation of macromolecule biosynthetic process	biological_process	0.038342	1	28	214	1853	22156	ENSG00000140262,ENSG00000146592,ENSG00000275700,ENSG00000182158,ENSG00000160199,ENSG00000196588,ENSG00000170365,ENSG00000065559,ENSG00000020426,ENSG00000198815,ENSG00000164190,ENSG00000106799,ENSG00000175592,ENSG00000159592,ENSG00000063978,ENSG00000174842,ENSG00000156802,ENSG00000033800,ENSG00000173473,ENSG00000100201,ENSG00000107164,ENSG00000105419,ENSG00000151414,ENSG00000117000,ENSG00000129691…
GO:0070853	myosin VI binding	molecular_function	0.038615	1	1	214	2	22156	ENSG00000164715
GO:0006308	DNA catabolic process	biological_process	0.038724	1	3	214	66	22156	ENSG00000149311,ENSG00000100697,ENSG00000113318
GO:0009311	oligosaccharide metabolic process	biological_process	0.038752	1	3	214	73	22156	ENSG00000113532,ENSG00000112893,ENSG00000110080
GO:0045893	positive regulation of transcription, DNA-dependent	biological_process	0.038772	1	25	214	1572	22156	ENSG00000170365,ENSG00000020426,ENSG00000198815,ENSG00000106799,ENSG00000164190,ENSG00000175592,ENSG00000063978,ENSG00000159592,ENSG00000146592,ENSG00000140262,ENSG00000275700,ENSG00000182158,ENSG00000160199,ENSG00000196588,ENSG00000105419,ENSG00000117000,ENSG00000129691,ENSG00000163848,ENSG00000159216,ENSG00000149311,ENSG00000156802,ENSG00000033800,ENSG00000173473,ENSG00000100201,ENSG00000107164
GO:0034655	nucleobase-containing compound catabolic process	biological_process	0.039075	1	18	214	988	22156	ENSG00000138095,ENSG00000134815,ENSG00000184588,ENSG00000116991,ENSG00000100697,ENSG00000113318,ENSG00000136937,ENSG00000073417,ENSG00000149311,ENSG00000171824,ENSG00000029725,ENSG00000134909,ENSG00000204084,ENSG00000115459,ENSG00000182973,ENSG00000060237,ENSG00000169398,ENSG00000172795
GO:0032290	peripheral nervous system myelin formation	biological_process	0.039215	1	1	214	2	22156	ENSG00000100697
GO:0034329	cell junction assembly	biological_process	0.039241	1	8	214	238	22156	ENSG00000147649,ENSG00000169398,ENSG00000159216,ENSG00000163539,ENSG00000065243,ENSG00000075711,ENSG00000035403,ENSG00000074054
GO:0007043	cell-cell junction assembly	biological_process	0.039346	1	5	214	113	22156	ENSG00000075711,ENSG00000065243,ENSG00000159216,ENSG00000147649,ENSG00000035403
GO:0006984	ER-nucleus signaling pathway	biological_process	0.039465	1	3	214	72	22156	ENSG00000137522,ENSG00000197930,ENSG00000182158
GO:0016579	protein deubiquitination	biological_process	0.039667	1	7	214	312	22156	ENSG00000170365,ENSG00000140455,ENSG00000101557,ENSG00000115233,ENSG00000109189,ENSG00000101182,ENSG00000106799
GO:0007030	Golgi organization	biological_process	0.039969	1	5	214	142	22156	ENSG00000187240,ENSG00000141627,ENSG00000173230,ENSG00000163539,ENSG00000074054
GO:0071029	nuclear ncRNA surveillance	biological_process	0.040089	1	1	214	6	22156	ENSG00000171824
GO:0071035	nuclear polyadenylation-dependent rRNA catabolic process	biological_process	0.040089	1	1	214	6	22156	ENSG00000171824
GO:0071046	nuclear polyadenylation-dependent ncRNA catabolic process	biological_process	0.040089	1	1	214	6	22156	ENSG00000171824
GO:0030423	targeting of mRNA for destruction involved in RNA interference	biological_process	0.040394	1	1	214	4	22156	ENSG00000100697
GO:0046785	microtubule polymerization	biological_process	0.040606	1	3	214	53	22156	ENSG00000101367,ENSG00000074054,ENSG00000157540
GO:0038129	ERBB3 signaling pathway	biological_process	0.040763	1	1	214	2	22156	ENSG00000157168
GO:0051933	amino acid uptake involved in synaptic transmission	biological_process	0.040842	1	1	214	3	22156	ENSG00000132326
GO:0051935	L-glutamate uptake involved in synaptic transmission	biological_process	0.040842	1	1	214	3	22156	ENSG00000132326
GO:0009892	negative regulation of metabolic process	biological_process	0.040994	1	35	214	2649	22156	ENSG00000136937,ENSG00000100225,ENSG00000100201,ENSG00000173473,ENSG00000181090,ENSG00000156802,ENSG00000172795,ENSG00000182973,ENSG00000132604,ENSG00000198879,ENSG00000157540,ENSG00000106829,ENSG00000275700,ENSG00000159216,ENSG00000163848,ENSG00000100697,ENSG00000113318,ENSG00000134815,ENSG00000138095,ENSG00000033800,ENSG00000217128,ENSG00000204463,ENSG00000157168,ENSG00000132326,ENSG00000174842…
GO:0009100	glycoprotein metabolic process	biological_process	0.041125	1	10	214	423	22156	ENSG00000110080,ENSG00000275700,ENSG00000113532,ENSG00000151883,ENSG00000169826,ENSG00000112893,ENSG00000182870,ENSG00000162885,ENSG00000152127,ENSG00000110075
GO:0000961	negative regulation of mitochondrial RNA catabolic process	biological_process	0.041128	1	1	214	2	22156	ENSG00000138095
GO:0050973	detection of mechanical stimulus involved in equilibrioception	biological_process	0.041148	1	1	214	1	22156	ENSG00000150275
GO:0000079	regulation of cyclin-dependent protein serine/threonine kinase activity	biological_process	0.041177	1	3	214	94	22156	ENSG00000205339,ENSG00000020426,ENSG00000100225
GO:0048239	negative regulation of DNA recombination at telomere	biological_process	0.041212	1	1	214	2	22156	ENSG00000132604
GO:0072695	regulation of DNA recombination at telomere	biological_process	0.041212	1	1	214	2	22156	ENSG00000132604
GO:0046332	SMAD binding	molecular_function	0.041343	1	4	214	83	22156	ENSG00000205339,ENSG00000140262,ENSG00000170365,ENSG00000106799
GO:0032515	negative regulation of phosphoprotein phosphatase activity	biological_process	0.04175	1	3	214	78	22156	ENSG00000164715,ENSG00000099991,ENSG00000196588
GO:0000779	condensed chromosome, centromeric region	cellular_component	0.041757	1	4	214	122	22156	ENSG00000074054,ENSG00000163539,ENSG00000165480,ENSG00000184445
GO:0045454	cell redox homeostasis	biological_process	0.041797	1	3	214	68	22156	ENSG00000197930,ENSG00000196865,ENSG00000125827
GO:0051173	positive regulation of nitrogen compound metabolic process	biological_process	0.041879	1	29	214	1896	22156	ENSG00000156802,ENSG00000033800,ENSG00000173473,ENSG00000100201,ENSG00000107164,ENSG00000105419,ENSG00000117000,ENSG00000151414,ENSG00000136937,ENSG00000129691,ENSG00000163848,ENSG00000159216,ENSG00000149311,ENSG00000140262,ENSG00000146592,ENSG00000275700,ENSG00000182158,ENSG00000160199,ENSG00000157540,ENSG00000196588,ENSG00000065559,ENSG00000170365,ENSG00000020426,ENSG00000198815,ENSG00000164190…
GO:0003674	molecular_function	molecular_function	0.04202	1	202	214	19445	22156	ENSG00000164961,ENSG00000185842,ENSG00000204084,ENSG00000182973,ENSG00000169826,ENSG00000065243,ENSG00000040341,ENSG00000175592,ENSG00000172795,ENSG00000116237,ENSG00000106853,ENSG00000145996,ENSG00000196588,ENSG00000157540,ENSG00000135749,ENSG00000130703,ENSG00000152127,ENSG00000108061,ENSG00000196505,ENSG00000136937,ENSG00000109452,ENSG00000086200,ENSG00000132676,ENSG00000187240,ENSG00000156802…
GO:0006370	7-methylguanosine mRNA capping	biological_process	0.042324	1	2	214	41	22156	ENSG00000136937,ENSG00000020426
GO:0007531	mating type determination	biological_process	0.042655	1	1	214	2	22156	ENSG00000113318
GO:0007533	mating type switching	biological_process	0.042655	1	1	214	2	22156	ENSG00000113318
GO:0022413	reproductive process in single-celled organism	biological_process	0.042655	1	1	214	2	22156	ENSG00000113318
GO:0032505	reproduction of a single-celled organism	biological_process	0.042655	1	1	214	2	22156	ENSG00000113318
GO:0000922	spindle pole	cellular_component	0.042808	1	5	214	164	22156	ENSG00000151414,ENSG00000184445,ENSG00000186625,ENSG00000115760,ENSG00000102781
GO:0061133	endopeptidase activator activity	molecular_function	0.043021	1	1	214	9	22156	ENSG00000115233
GO:0097159	organic cyclic compound binding	molecular_function	0.043039	1	81	214	6618	22156	ENSG00000146592,ENSG00000164715,ENSG00000143486,ENSG00000137513,ENSG00000139163,ENSG00000127980,ENSG00000138095,ENSG00000107164,ENSG00000134815,ENSG00000100697,ENSG00000129691,ENSG00000149311,ENSG00000275700,ENSG00000182158,ENSG00000141076,ENSG00000174485,ENSG00000065559,ENSG00000151292,ENSG00000198815,ENSG00000196218,ENSG00000063978,ENSG00000173041,ENSG00000173473,ENSG00000100201,ENSG00000184588…
GO:1901990	regulation of mitotic cell cycle phase transition	biological_process	0.043127	1	9	214	433	22156	ENSG00000114107,ENSG00000149311,ENSG00000182973,ENSG00000196510,ENSG00000184445,ENSG00000101367,ENSG00000075711,ENSG00000074054,ENSG00000100225
GO:0035265	organ growth	biological_process	0.043184	1	5	214	151	22156	ENSG00000170365,ENSG00000065559,ENSG00000179295,ENSG00000169398,ENSG00000106799
GO:1901483	regulation of transcription factor catabolic process	biological_process	0.043244	1	1	214	2	22156	ENSG00000050748
GO:1901485	positive regulation of transcription factor catabolic process	biological_process	0.043244	1	1	214	2	22156	ENSG00000050748
GO:0047288	monosialoganglioside sialyltransferase activity	molecular_function	0.043375	1	1	214	2	22156	ENSG00000110080
GO:0050653	chondroitin sulfate proteoglycan biosynthetic process, polysaccharide chain biosynthetic process	biological_process	0.043423	1	1	214	2	22156	ENSG00000169826
GO:1901363	heterocyclic compound binding	molecular_function	0.04348	1	80	214	6520	22156	ENSG00000137513,ENSG00000143486,ENSG00000164715,ENSG00000146592,ENSG00000149311,ENSG00000129691,ENSG00000100697,ENSG00000134815,ENSG00000107164,ENSG00000138095,ENSG00000127980,ENSG00000139163,ENSG00000063978,ENSG00000196218,ENSG00000198815,ENSG00000151292,ENSG00000065559,ENSG00000174485,ENSG00000141076,ENSG00000182158,ENSG00000275700,ENSG00000169118,ENSG00000135297,ENSG00000145907,ENSG00000126261…
GO:0043067	regulation of programmed cell death	biological_process	0.043492	1	24	214	1677	22156	ENSG00000118412,ENSG00000217128,ENSG00000204463,ENSG00000033800,ENSG00000196950,ENSG00000144468,ENSG00000118454,ENSG00000115760,ENSG00000100485,ENSG00000156113,ENSG00000123473,ENSG00000105419,ENSG00000135040,ENSG00000149311,ENSG00000198722,ENSG00000275700,ENSG00000196588,ENSG00000065559,ENSG00000020426,ENSG00000169398,ENSG00000147649,ENSG00000106799,ENSG00000050748,ENSG00000175592
GO:0030145	manganese ion binding	molecular_function	0.043494	1	3	214	62	22156	ENSG00000172795,ENSG00000065833,ENSG00000152127
GO:0032623	interleukin-2 production	biological_process	0.043824	1	3	214	70	22156	ENSG00000159216,ENSG00000184588,ENSG00000174842
GO:0016887	ATPase activity	molecular_function	0.043877	1	11	214	508	22156	ENSG00000113318,ENSG00000020426,ENSG00000185842,ENSG00000145907,ENSG00000186625,ENSG00000156802,ENSG00000054523,ENSG00000102781,ENSG00000127980,ENSG00000100201,ENSG00000134815
GO:2000112	regulation of cellular macromolecule biosynthetic process	biological_process	0.044052	1	53	214	4231	22156	ENSG00000163848,ENSG00000073417,ENSG00000149311,ENSG00000159216,ENSG00000100697,ENSG00000113318,ENSG00000151414,ENSG00000129691,ENSG00000138095,ENSG00000107164,ENSG00000157168,ENSG00000217128,ENSG00000033800,ENSG00000164190,ENSG00000106799,ENSG00000147649,ENSG00000132326,ENSG00000159592,ENSG00000170365,ENSG00000075711,ENSG00000122778,ENSG00000136628,ENSG00000173230,ENSG00000140455,ENSG00000146592…
GO:0015691	cadmium ion transport	biological_process	0.044297	1	1	214	4	22156	ENSG00000138821
GO:0070574	cadmium ion transmembrane transport	biological_process	0.044297	1	1	214	4	22156	ENSG00000138821
GO:0033044	regulation of chromosome organization	biological_process	0.044657	1	7	214	264	22156	ENSG00000171824,ENSG00000151414,ENSG00000132604,ENSG00000149311,ENSG00000172795,ENSG00000063978,ENSG00000164190
GO:1901888	regulation of cell junction assembly	biological_process	0.044667	1	4	214	86	22156	ENSG00000169398,ENSG00000074054,ENSG00000159216,ENSG00000163539
GO:0006895	Golgi to endosome transport	biological_process	0.044721	1	2	214	19	22156	ENSG00000085832,ENSG00000061987
GO:0004748	ribonucleoside-diphosphate reductase activity, thioredoxin disulfide as acceptor	molecular_function	0.044829	1	1	214	3	22156	ENSG00000167325
GO:0016728	oxidoreductase activity, acting on CH or CH2 groups, disulfide as acceptor	molecular_function	0.044829	1	1	214	3	22156	ENSG00000167325
GO:1901987	regulation of cell cycle phase transition	biological_process	0.044972	1	10	214	505	22156	ENSG00000075711,ENSG00000196510,ENSG00000184445,ENSG00000101367,ENSG00000182973,ENSG00000149311,ENSG00000114107,ENSG00000179295,ENSG00000074054,ENSG00000100225
GO:0051640	organelle localization	biological_process	0.04504	1	12	214	494	22156	ENSG00000198722,ENSG00000054523,ENSG00000138095,ENSG00000127980,ENSG00000132842,ENSG00000074054,ENSG00000100505,ENSG00000157823,ENSG00000110075,ENSG00000075711,ENSG00000169398,ENSG00000163539
GO:0097021	lymphocyte migration into lymphoid organs	biological_process	0.045084	1	1	214	4	22156	ENSG00000060237
GO:0009214	cyclic nucleotide catabolic process	biological_process	0.045227	1	2	214	14	22156	ENSG00000184588,ENSG00000073417
GO:0033628	regulation of cell adhesion mediated by integrin	biological_process	0.045233	1	3	214	67	22156	ENSG00000169398,ENSG00000060237,ENSG00000179295
GO:0045620	negative regulation of lymphocyte differentiation	biological_process	0.045292	1	2	214	48	22156	ENSG00000159216,ENSG00000100225
GO:0012505	endomembrane system	cellular_component	0.045401	1	38	214	2591	22156	ENSG00000085832,ENSG00000152127,ENSG00000086200,ENSG00000175471,ENSG00000082996,ENSG00000164953,ENSG00000167325,ENSG00000169902,ENSG00000072042,ENSG00000112893,ENSG00000169826,ENSG00000116237,ENSG00000138750,ENSG00000196218,ENSG00000114107,ENSG00000197930,ENSG00000182158,ENSG00000145996,ENSG00000137522,ENSG00000172765,ENSG00000113532,ENSG00000018189,ENSG00000144468,ENSG00000118454,ENSG00000138095…
GO:0033120	positive regulation of RNA splicing	biological_process	0.045531	1	2	214	39	22156	ENSG00000136937,ENSG00000157540
GO:0052745	inositol phosphate phosphatase activity	molecular_function	0.045661	1	2	214	22	22156	ENSG00000204084,ENSG00000109452
GO:0055069	zinc ion homeostasis	biological_process	0.045706	1	2	214	42	22156	ENSG00000196950,ENSG00000138821
GO:0002036	regulation of L-glutamate transport	biological_process	0.046174	1	1	214	5	22156	ENSG00000132326
GO:0047237	glucuronylgalactosylproteoglycan 4-beta-N-acetylgalactosaminyltransferase activity	molecular_function	0.046201	1	1	214	3	22156	ENSG00000169826
GO:0016458	gene silencing	biological_process	0.046281	1	6	214	447	22156	ENSG00000100201,ENSG00000182973,ENSG00000100697,ENSG00000156802,ENSG00000170365,ENSG00000136937
GO:0035596	methylthiotransferase activity	molecular_function	0.046514	1	1	214	2	22156	ENSG00000145996
GO:0035600	tRNA methylthiolation	biological_process	0.046514	1	1	214	2	22156	ENSG00000145996
GO:0050497	transferase activity, transferring alkylthio groups	molecular_function	0.046514	1	1	214	2	22156	ENSG00000145996
GO:0031328	positive regulation of cellular biosynthetic process	biological_process	0.046908	1	29	214	1966	22156	ENSG00000151414,ENSG00000129691,ENSG00000117000,ENSG00000105419,ENSG00000149311,ENSG00000159216,ENSG00000163848,ENSG00000033800,ENSG00000156802,ENSG00000107164,ENSG00000100201,ENSG00000173473,ENSG00000275052,ENSG00000020426,ENSG00000065559,ENSG00000170365,ENSG00000174842,ENSG00000063978,ENSG00000175592,ENSG00000159592,ENSG00000164190,ENSG00000106799,ENSG00000198815,ENSG00000160199,ENSG00000182158…
GO:0032945	negative regulation of mononuclear cell proliferation	biological_process	0.047031	1	3	214	98	22156	ENSG00000174842,ENSG00000149311,ENSG00000075711
GO:0050672	negative regulation of lymphocyte proliferation	biological_process	0.047031	1	3	214	98	22156	ENSG00000149311,ENSG00000174842,ENSG00000075711
GO:0009893	positive regulation of metabolic process	biological_process	0.047078	1	46	214	3274	22156	ENSG00000275052,ENSG00000107164,ENSG00000157168,ENSG00000217128,ENSG00000033800,ENSG00000144468,ENSG00000073417,ENSG00000163848,ENSG00000159216,ENSG00000149311,ENSG00000129691,ENSG00000151414,ENSG00000146592,ENSG00000140262,ENSG00000169398,ENSG00000050748,ENSG00000164190,ENSG00000106799,ENSG00000147649,ENSG00000159592,ENSG00000174842,ENSG00000170365,ENSG00000060237,ENSG00000075711,ENSG00000173473…
GO:0034715	pICln-Sm protein complex	cellular_component	0.047104	1	1	214	6	22156	ENSG00000074201
GO:0004305	ethanolamine kinase activity	molecular_function	0.047173	1	1	214	4	22156	ENSG00000139163
GO:0006487	protein N-linked glycosylation	biological_process	0.0472	1	3	214	70	22156	ENSG00000152127,ENSG00000113532,ENSG00000112893
GO:0009101	glycoprotein biosynthetic process	biological_process	0.047826	1	9	214	378	22156	ENSG00000113532,ENSG00000275700,ENSG00000110080,ENSG00000151883,ENSG00000152127,ENSG00000162885,ENSG00000182870,ENSG00000112893,ENSG00000169826
GO:0016182	synaptic vesicle budding from endosome	biological_process	0.047869	1	1	214	2	22156	ENSG00000132842
GO:0060083	smooth muscle contraction involved in micturition	biological_process	0.047982	1	1	214	2	22156	ENSG00000156113
GO:0045740	positive regulation of DNA replication	biological_process	0.047992	1	3	214	74	22156	ENSG00000065559,ENSG00000151414,ENSG00000149311
GO:0005087	Ran guanyl-nucleotide exchange factor activity	molecular_function	0.047997	1	1	214	4	22156	ENSG00000129158
GO:0035544	negative regulation of SNARE complex assembly	biological_process	0.048045	1	1	214	3	22156	ENSG00000100505
GO:0042587	glycogen granule	cellular_component	0.048113	1	1	214	7	22156	ENSG00000213639
GO:0006478	peptidyl-tyrosine sulfation	biological_process	0.048254	1	1	214	2	22156	ENSG00000169902
GO:0008476	protein-tyrosine sulfotransferase activity	molecular_function	0.048254	1	1	214	2	22156	ENSG00000169902
GO:0043516	regulation of DNA damage response, signal transduction by p53 class mediator	biological_process	0.048314	1	2	214	33	22156	ENSG00000149311,ENSG00000157540
GO:0070900	mitochondrial tRNA modification	biological_process	0.048326	1	1	214	7	22156	ENSG00000135297
GO:1900864	mitochondrial RNA modification	biological_process	0.048326	1	1	214	7	22156	ENSG00000135297
GO:0004530	deoxyribonuclease I activity	molecular_function	0.048539	1	1	214	5	22156	ENSG00000100697
GO:0008192	RNA guanylyltransferase activity	molecular_function	0.048566	1	1	214	3	22156	ENSG00000101557
GO:0032435	negative regulation of proteasomal ubiquitin-dependent protein catabolic process	biological_process	0.048722	1	2	214	37	22156	ENSG00000204463,ENSG00000173473
GO:0035087	siRNA loading onto RISC involved in RNA interference	biological_process	0.048761	1	1	214	4	22156	ENSG00000100697
GO:0022607	cellular component assembly	biological_process	0.049243	1	43	214	2969	22156	ENSG00000198722,ENSG00000035403,ENSG00000136628,ENSG00000131626,ENSG00000170365,ENSG00000099991,ENSG00000075711,ENSG00000143486,ENSG00000110075,ENSG00000169398,ENSG00000147649,ENSG00000106799,ENSG00000050748,ENSG00000217128,ENSG00000157168,ENSG00000204463,ENSG00000033800,ENSG00000065833,ENSG00000100505,ENSG00000074054,ENSG00000172765,ENSG00000184445,ENSG00000100697,ENSG00000151414,ENSG00000163848…
GO:0034453	microtubule anchoring	biological_process	0.049343	1	3	214	59	22156	ENSG00000133393,ENSG00000163539,ENSG00000074054
GO:0007052	mitotic spindle organization	biological_process	0.049383	1	4	214	122	22156	ENSG00000163539,ENSG00000074054,ENSG00000123473,ENSG00000285053
GO:0006741	NADP biosynthetic process	biological_process	0.049411	1	1	214	4	22156	ENSG00000065833
GO:0045178	basal part of cell	cellular_component	0.049418	1	3	214	55	22156	ENSG00000163539,ENSG00000074054,ENSG00000085832
GO:0033692	cellular polysaccharide biosynthetic process	biological_process	0.049555	1	3	214	71	22156	ENSG00000132326,ENSG00000169826,ENSG00000213639
GO:0070525	threonylcarbamoyladenosine metabolic process	biological_process	0.049619	1	1	214	8	22156	ENSG00000135297
GO:0040029	regulation of gene expression, epigenetic	biological_process	0.049621	1	8	214	578	22156	ENSG00000181090,ENSG00000156802,ENSG00000171824,ENSG00000174842,ENSG00000100697,ENSG00000170365,ENSG00000117000,ENSG00000136937
GO:0034455	t-UTP complex	cellular_component	0.049641	1	1	214	4	22156	ENSG00000141076
GO:0070936	protein K48-linked ubiquitination	biological_process	0.049766	1	3	214	59	22156	ENSG00000131508,ENSG00000063978,ENSG00000170035
GO:0044772	mitotic cell cycle phase transition	biological_process	0.049881	1	11	214	557	22156	ENSG00000074054,ENSG00000100225,ENSG00000033800,ENSG00000114107,ENSG00000149311,ENSG00000101367,ENSG00000196510,ENSG00000184445,ENSG00000182973,ENSG00000020426,ENSG00000075711
GO:0009452	7-methylguanosine RNA capping	biological_process	0.049983	1	2	214	46	22156	ENSG00000136937,ENSG00000020426
GO:0036260	RNA capping	biological_process	0.049983	1	2	214	46	22156	ENSG00000136937,ENSG00000020426
GO:0042175	nuclear outer membrane-endoplasmic reticulum membrane network	cellular_component	0.05004	1	19	214	1244	22156	ENSG00000172765,ENSG00000164953,ENSG00000138095,ENSG00000118454,ENSG00000144468,ENSG00000175471,ENSG00000082996,ENSG00000116237,ENSG00000147649,ENSG00000196218,ENSG00000162885,ENSG00000075711,ENSG00000072042,ENSG00000197147,ENSG00000134909,ENSG00000182158,ENSG00000197930,ENSG00000137522,ENSG00000145996
GO:0048519	negative regulation of biological process	biological_process	0.050215	1	67	214	5326	22156	ENSG00000115760,ENSG00000204463,ENSG00000033800,ENSG00000144468,ENSG00000073417,ENSG00000163848,ENSG00000159216,ENSG00000113318,ENSG00000184445,ENSG00000135040,ENSG00000035403,ENSG00000136628,ENSG00000140455,ENSG00000171824,ENSG00000169398,ENSG00000147649,ENSG00000106799,ENSG00000132326,ENSG00000174842,ENSG00000205339,ENSG00000170365,ENSG00000060237,ENSG00000075711,ENSG00000164953,ENSG00000156802…
GO:0002331	pre-B cell allelic exclusion	biological_process	0.050306	1	1	214	3	22156	ENSG00000149311
GO:0070646	protein modification by small protein removal	biological_process	0.050353	1	7	214	329	22156	ENSG00000115233,ENSG00000109189,ENSG00000101557,ENSG00000140455,ENSG00000170365,ENSG00000106799,ENSG00000101182
GO:0072709	cellular response to sorbitol	biological_process	0.05036	1	1	214	3	22156	ENSG00000065559
GO:0071033	nuclear retention of pre-mRNA at the site of transcription	biological_process	0.050423	1	1	214	6	22156	ENSG00000171824
GO:0001228	RNA polymerase II transcription regulatory region sequence-specific DNA binding transcription factor activity involved in positive regulation of transcription	molecular_function	0.050472	1	9	214	473	22156	ENSG00000170365,ENSG00000105419,ENSG00000198815,ENSG00000159216,ENSG00000175592,ENSG00000140262,ENSG00000182158,ENSG00000160199,ENSG00000107164
GO:0070915	lysophosphatidic acid receptor activity	molecular_function	0.050745	1	1	214	4	22156	ENSG00000171517
GO:0038116	chemokine (C-C motif) ligand 21 signaling pathway	biological_process	0.050765	1	1	214	4	22156	ENSG00000060237
GO:0000041	transition metal ion transport	biological_process	0.050992	1	4	214	127	22156	ENSG00000196950,ENSG00000029364,ENSG00000138821,ENSG00000164715
GO:0016782	transferase activity, transferring sulfur-containing groups	molecular_function	0.051008	1	3	214	72	22156	ENSG00000169902,ENSG00000145996,ENSG00000179314
GO:0030144	alpha-1,6-mannosylglycoprotein 6-beta-N-acetylglucosaminyltransferase activity	molecular_function	0.051173	1	1	214	2	22156	ENSG00000152127
GO:0071816	tail-anchored membrane protein insertion into ER membrane	biological_process	0.051413	1	1	214	12	22156	ENSG00000204463
GO:0072379	ER membrane insertion complex	cellular_component	0.051981	1	1	214	11	22156	ENSG00000204463
GO:0090304	nucleic acid metabolic process	biological_process	0.052144	1	66	214	5639	22156	ENSG00000156802,ENSG00000181090,ENSG00000167325,ENSG00000105419,ENSG00000136937,ENSG00000121741,ENSG00000074201,ENSG00000001497,ENSG00000145996,ENSG00000160199,ENSG00000157540,ENSG00000196588,ENSG00000182973,ENSG00000132604,ENSG00000172795,ENSG00000175592,ENSG00000033800,ENSG00000113318,ENSG00000139746,ENSG00000151414,ENSG00000163848,ENSG00000073417,ENSG00000159216,ENSG00000140455,ENSG00000140262…
GO:0001837	epithelial to mesenchymal transition	biological_process	0.052227	1	4	214	139	22156	ENSG00000074054,ENSG00000163539,ENSG00000106799,ENSG00000100201
GO:2000104	negative regulation of DNA-dependent DNA replication	biological_process	0.052344	1	2	214	24	22156	ENSG00000132604,ENSG00000113318
GO:0004028	3-chloroallyl aldehyde dehydrogenase activity	molecular_function	0.052348	1	1	214	6	22156	ENSG00000143149
GO:0060017	parathyroid gland development	biological_process	0.052383	1	1	214	7	22156	ENSG00000106799
GO:0000406	double-strand/single-strand DNA junction binding	molecular_function	0.052415	1	1	214	2	22156	ENSG00000113318
GO:0043878	glyceraldehyde-3-phosphate dehydrogenase (NAD+) (non-phosphorylating) activity	molecular_function	0.052504	1	1	214	5	22156	ENSG00000143149
GO:0070664	negative regulation of leukocyte proliferation	biological_process	0.052516	1	3	214	104	22156	ENSG00000075711,ENSG00000174842,ENSG00000149311
GO:0019783	small conjugating protein-specific protease activity	molecular_function	0.052555	1	4	214	125	22156	ENSG00000140455,ENSG00000109189,ENSG00000115233,ENSG00000101557
GO:0043228	non-membrane-bounded organelle	cellular_component	0.052578	1	64	214	4697	22156	ENSG00000143486,ENSG00000164190,ENSG00000134909,ENSG00000139354,ENSG00000123473,ENSG00000115827,ENSG00000129691,ENSG00000149311,ENSG00000163539,ENSG00000138095,ENSG00000074054,ENSG00000100505,ENSG00000165480,ENSG00000196218,ENSG00000275700,ENSG00000146263,ENSG00000141076,ENSG00000169122,ENSG00000213639,ENSG00000182158,ENSG00000145907,ENSG00000100201,ENSG00000173473,ENSG00000184588,ENSG00000115459…
GO:0043232	intracellular non-membrane-bounded organelle	cellular_component	0.052578	1	64	214	4697	22156	ENSG00000146263,ENSG00000275700,ENSG00000182158,ENSG00000213639,ENSG00000169122,ENSG00000141076,ENSG00000165480,ENSG00000196218,ENSG00000173473,ENSG00000100201,ENSG00000184588,ENSG00000145907,ENSG00000134909,ENSG00000139354,ENSG00000143486,ENSG00000164190,ENSG00000138095,ENSG00000100505,ENSG00000074054,ENSG00000123473,ENSG00000129691,ENSG00000115827,ENSG00000163539,ENSG00000149311,ENSG00000001497…
GO:0044770	cell cycle phase transition	biological_process	0.052586	1	12	214	631	22156	ENSG00000100225,ENSG00000074054,ENSG00000033800,ENSG00000179295,ENSG00000149311,ENSG00000114107,ENSG00000075711,ENSG00000101367,ENSG00000196510,ENSG00000184445,ENSG00000182973,ENSG00000020426
GO:0071733	transcriptional activation by promoter-enhancer looping	biological_process	0.052669	1	1	214	4	22156	ENSG00000164190
GO:0090202	gene looping	biological_process	0.052669	1	1	214	4	22156	ENSG00000164190
GO:0031365	N-terminal protein amino acid modification	biological_process	0.052794	1	2	214	29	22156	ENSG00000135040,ENSG00000111300
GO:0008219	cell death	biological_process	0.052866	1	32	214	2407	22156	ENSG00000100225,ENSG00000156113,ENSG00000105419,ENSG00000132676,ENSG00000197930,ENSG00000054523,ENSG00000275700,ENSG00000196588,ENSG00000029725,ENSG00000065243,ENSG00000065559,ENSG00000020426,ENSG00000175592,ENSG00000033800,ENSG00000196950,ENSG00000144468,ENSG00000118412,ENSG00000204463,ENSG00000217128,ENSG00000100485,ENSG00000115760,ENSG00000118454,ENSG00000135040,ENSG00000123473,ENSG00000100697…
GO:0016265	death	biological_process	0.052866	1	32	214	2407	22156	ENSG00000175592,ENSG00000020426,ENSG00000065243,ENSG00000065559,ENSG00000196588,ENSG00000029725,ENSG00000054523,ENSG00000197930,ENSG00000275700,ENSG00000132676,ENSG00000105419,ENSG00000156113,ENSG00000100225,ENSG00000147649,ENSG00000106799,ENSG00000050748,ENSG00000169398,ENSG00000198722,ENSG00000149311,ENSG00000073417,ENSG00000135040,ENSG00000123473,ENSG00000100697,ENSG00000115760,ENSG00000100485…
GO:0051346	negative regulation of hydrolase activity	biological_process	0.052908	1	9	214	493	22156	ENSG00000162852,ENSG00000115760,ENSG00000196588,ENSG00000164715,ENSG00000217128,ENSG00000139746,ENSG00000101557,ENSG00000060237,ENSG00000099991
GO:0031984	organelle subcompartment	cellular_component	0.052969	1	4	214	120	22156	ENSG00000196218,ENSG00000169826,ENSG00000110080,ENSG00000112893
GO:0060978	angiogenesis involved in coronary vascular morphogenesis	biological_process	0.052978	1	1	214	3	22156	ENSG00000106799
GO:0032181	dinucleotide repeat insertion binding	molecular_function	0.053029	1	1	214	2	22156	ENSG00000113318
GO:0032302	MutSbeta complex	cellular_component	0.053029	1	1	214	2	22156	ENSG00000113318
GO:0031116	positive regulation of microtubule polymerization	biological_process	0.053037	1	2	214	25	22156	ENSG00000101367,ENSG00000074054
GO:0043066	negative regulation of apoptotic process	biological_process	0.053239	1	13	214	829	22156	ENSG00000115760,ENSG00000204463,ENSG00000275700,ENSG00000033800,ENSG00000196950,ENSG00000144468,ENSG00000169398,ENSG00000106799,ENSG00000147649,ENSG00000065559,ENSG00000020426,ENSG00000123473,ENSG00000135040
GO:0004719	protein-L-isoaspartate (D-aspartate) O-methyltransferase activity	molecular_function	0.05326	1	1	214	4	22156	ENSG00000168300
GO:0035371	microtubule plus end	cellular_component	0.053308	1	2	214	20	22156	ENSG00000101367,ENSG00000074054
GO:0044427	chromosomal part	cellular_component	0.053393	1	16	214	980	22156	ENSG00000129691,ENSG00000184445,ENSG00000163539,ENSG00000149311,ENSG00000100485,ENSG00000074054,ENSG00000173473,ENSG00000165480,ENSG00000132604,ENSG00000164190,ENSG00000182158,ENSG00000213639,ENSG00000171824,ENSG00000146263,ENSG00000140262,ENSG00000140455
GO:0044613	nuclear pore central transport channel	cellular_component	0.053579	1	1	214	7	22156	ENSG00000138750
GO:0048003	antigen processing and presentation of lipid antigen via MHC class Ib	biological_process	0.053959	1	1	214	7	22156	ENSG00000132842
GO:0048007	antigen processing and presentation, exogenous lipid antigen via MHC class Ib	biological_process	0.053959	1	1	214	7	22156	ENSG00000132842
GO:0035261	external genitalia morphogenesis	biological_process	0.054019	1	1	214	3	22156	ENSG00000164190
GO:0004525	ribonuclease III activity	molecular_function	0.054022	1	1	214	4	22156	ENSG00000100697
GO:0008343	adult feeding behavior	biological_process	0.054108	1	1	214	10	22156	ENSG00000109189
GO:0090306	spindle assembly involved in meiosis	biological_process	0.054114	1	1	214	7	22156	ENSG00000164961
GO:0097016	L27 domain binding	molecular_function	0.054227	1	1	214	4	22156	ENSG00000075711
GO:0032139	dinucleotide insertion or deletion binding	molecular_function	0.054624	1	1	214	3	22156	ENSG00000113318
GO:0009891	positive regulation of biosynthetic process	biological_process	0.054717	1	29	214	1997	22156	ENSG00000174842,ENSG00000159592,ENSG00000175592,ENSG00000063978,ENSG00000164190,ENSG00000106799,ENSG00000198815,ENSG00000020426,ENSG00000065559,ENSG00000170365,ENSG00000196588,ENSG00000160199,ENSG00000182158,ENSG00000275700,ENSG00000146592,ENSG00000140262,ENSG00000149311,ENSG00000159216,ENSG00000163848,ENSG00000151414,ENSG00000117000,ENSG00000129691,ENSG00000105419,ENSG00000107164,ENSG00000100201…
GO:0036092	phosphatidylinositol-3-phosphate biosynthetic process	biological_process	0.055006	1	3	214	53	22156	ENSG00000109452,ENSG00000179295,ENSG00000149311
GO:0032231	regulation of actin filament bundle assembly	biological_process	0.055101	1	4	214	104	22156	ENSG00000163539,ENSG00000131626,ENSG00000074054,ENSG00000106799
GO:0004115	3',5'-cyclic-AMP phosphodiesterase activity	molecular_function	0.055329	1	2	214	15	22156	ENSG00000073417,ENSG00000184588
GO:0051650	establishment of vesicle localization	biological_process	0.055443	1	7	214	232	22156	ENSG00000074054,ENSG00000132842,ENSG00000157823,ENSG00000163539,ENSG00000100505,ENSG00000110075,ENSG00000198722
GO:0009889	regulation of biosynthetic process	biological_process	0.055481	1	56	214	4582	22156	ENSG00000100201,ENSG00000173473,ENSG00000181090,ENSG00000156802,ENSG00000173041,ENSG00000121741,ENSG00000105419,ENSG00000136937,ENSG00000117000,ENSG00000196588,ENSG00000106829,ENSG00000174485,ENSG00000275700,ENSG00000160199,ENSG00000141076,ENSG00000182158,ENSG00000213639,ENSG00000198815,ENSG00000175592,ENSG00000172795,ENSG00000063978,ENSG00000020426,ENSG00000182973,ENSG00000198879,ENSG00000132604…
GO:0004672	protein kinase activity	molecular_function	0.055488	1	16	214	711	22156	ENSG00000157540,ENSG00000164715,ENSG00000169398,ENSG00000106799,ENSG00000050748,ENSG00000060237,ENSG00000151292,ENSG00000065559,ENSG00000065243,ENSG00000020426,ENSG00000198752,ENSG00000157168,ENSG00000169118,ENSG00000149311,ENSG00000121741,ENSG00000151414
GO:0043168	anion binding	molecular_function	0.055578	1	48	214	3001	22156	ENSG00000156802,ENSG00000100201,ENSG00000167325,ENSG00000184588,ENSG00000156011,ENSG00000171517,ENSG00000126261,ENSG00000106105,ENSG00000176715,ENSG00000131508,ENSG00000152402,ENSG00000132676,ENSG00000145907,ENSG00000187240,ENSG00000169118,ENSG00000135297,ENSG00000054523,ENSG00000157540,ENSG00000065243,ENSG00000065559,ENSG00000151292,ENSG00000185842,ENSG00000196218,ENSG00000130338,ENSG00000186625…
GO:0001731	formation of translation preinitiation complex	biological_process	0.055587	1	1	214	10	22156	ENSG00000143486
GO:0051494	negative regulation of cytoskeleton organization	biological_process	0.055652	1	5	214	141	22156	ENSG00000101367,ENSG00000163539,ENSG00000131626,ENSG00000157540,ENSG00000074054
GO:0012501	programmed cell death	biological_process	0.055654	1	30	214	2262	22156	ENSG00000118412,ENSG00000217128,ENSG00000204463,ENSG00000196950,ENSG00000033800,ENSG00000144468,ENSG00000118454,ENSG00000100485,ENSG00000115760,ENSG00000156113,ENSG00000123473,ENSG00000105419,ENSG00000100697,ENSG00000135040,ENSG00000132676,ENSG00000149311,ENSG00000198722,ENSG00000275700,ENSG00000197930,ENSG00000054523,ENSG00000029725,ENSG00000196588,ENSG00000065559,ENSG00000065243,ENSG00000020426…
GO:2000832	negative regulation of steroid hormone secretion	biological_process	0.055711	1	1	214	3	22156	ENSG00000179295
GO:2000847	negative regulation of corticosteroid hormone secretion	biological_process	0.055711	1	1	214	3	22156	ENSG00000179295
GO:2000850	negative regulation of glucocorticoid secretion	biological_process	0.055711	1	1	214	3	22156	ENSG00000179295
GO:1900426	positive regulation of defense response to bacterium	biological_process	0.055796	1	1	214	6	22156	ENSG00000198722
GO:0010735	positive regulation of transcription via serum response element binding	biological_process	0.055892	1	1	214	4	22156	ENSG00000196588
GO:0031324	negative regulation of cellular metabolic process	biological_process	0.055969	1	31	214	2281	22156	ENSG00000157540,ENSG00000136628,ENSG00000106829,ENSG00000171824,ENSG00000140455,ENSG00000275700,ENSG00000174842,ENSG00000132326,ENSG00000172795,ENSG00000147649,ENSG00000164190,ENSG00000169398,ENSG00000075711,ENSG00000060237,ENSG00000182973,ENSG00000132604,ENSG00000205339,ENSG00000100225,ENSG00000134815,ENSG00000138095,ENSG00000173473,ENSG00000033800,ENSG00000204463,ENSG00000217128,ENSG00000157168…
GO:0051592	response to calcium ion	biological_process	0.055988	1	5	214	156	22156	ENSG00000196218,ENSG00000150275,ENSG00000156113,ENSG00000020426,ENSG00000060237
GO:0006312	mitotic recombination	biological_process	0.056253	1	2	214	24	22156	ENSG00000132604,ENSG00000113318
GO:0019903	protein phosphatase binding	molecular_function	0.056275	1	5	214	152	22156	ENSG00000110075,ENSG00000108061,ENSG00000196510,ENSG00000132842,ENSG00000169398
GO:0060125	negative regulation of growth hormone secretion	biological_process	0.056396	1	1	214	2	22156	ENSG00000179295
GO:0043149	stress fiber assembly	biological_process	0.056743	1	4	214	105	22156	ENSG00000106799,ENSG00000131626,ENSG00000074054,ENSG00000163539
GO:0019219	regulation of nucleobase-containing compound metabolic process	biological_process	0.056768	1	60	214	4671	22156	ENSG00000198815,ENSG00000172795,ENSG00000175592,ENSG00000063978,ENSG00000065559,ENSG00000198879,ENSG00000132604,ENSG00000204084,ENSG00000020426,ENSG00000029725,ENSG00000106829,ENSG00000174485,ENSG00000196588,ENSG00000157540,ENSG00000275700,ENSG00000182158,ENSG00000141076,ENSG00000160199,ENSG00000121741,ENSG00000105419,ENSG00000136937,ENSG00000117000,ENSG00000173473,ENSG00000100201,ENSG00000181090…
GO:0043331	response to dsRNA	biological_process	0.056802	1	3	214	91	22156	ENSG00000170365,ENSG00000100697,ENSG00000136937
GO:0034709	methylosome	cellular_component	0.056858	1	1	214	12	22156	ENSG00000074201
GO:0046700	heterocycle catabolic process	biological_process	0.05702	1	18	214	1040	22156	ENSG00000171824,ENSG00000029725,ENSG00000134909,ENSG00000204084,ENSG00000182973,ENSG00000115459,ENSG00000060237,ENSG00000169398,ENSG00000172795,ENSG00000138095,ENSG00000184588,ENSG00000134815,ENSG00000116991,ENSG00000100697,ENSG00000113318,ENSG00000136937,ENSG00000073417,ENSG00000149311
GO:0044270	cellular nitrogen compound catabolic process	biological_process	0.057508	1	18	214	1040	22156	ENSG00000134909,ENSG00000029725,ENSG00000171824,ENSG00000169398,ENSG00000172795,ENSG00000115459,ENSG00000204084,ENSG00000182973,ENSG00000060237,ENSG00000138095,ENSG00000116991,ENSG00000184588,ENSG00000134815,ENSG00000073417,ENSG00000149311,ENSG00000113318,ENSG00000100697,ENSG00000136937
GO:0022618	ribonucleoprotein complex assembly	biological_process	0.057593	1	5	214	253	22156	ENSG00000100697,ENSG00000136937,ENSG00000143486,ENSG00000145907,ENSG00000074201
GO:2000622	regulation of nuclear-transcribed mRNA catabolic process, nonsense-mediated decay	biological_process	0.057622	1	1	214	4	22156	ENSG00000134815
GO:2000623	negative regulation of nuclear-transcribed mRNA catabolic process, nonsense-mediated decay	biological_process	0.057622	1	1	214	4	22156	ENSG00000134815
GO:0008373	sialyltransferase activity	molecular_function	0.057894	1	2	214	21	22156	ENSG00000110080,ENSG00000113532
GO:0043219	lateral loop	cellular_component	0.058064	1	1	214	5	22156	ENSG00000075711
GO:0075522	IRES-dependent viral translational initiation	biological_process	0.058221	1	1	214	11	22156	ENSG00000143486
GO:0022417	protein maturation by protein folding	biological_process	0.058363	1	1	214	9	22156	ENSG00000197930
GO:0046982	protein heterodimerization activity	molecular_function	0.058442	1	10	214	549	22156	ENSG00000074201,ENSG00000172765,ENSG00000170365,ENSG00000142230,ENSG00000126261,ENSG00000100485,ENSG00000100225,ENSG00000186625,ENSG00000140262,ENSG00000160199
GO:0032436	positive regulation of proteasomal ubiquitin-dependent protein catabolic process	biological_process	0.05879	1	3	214	85	22156	ENSG00000050748,ENSG00000001629,ENSG00000033800
GO:0070345	negative regulation of fat cell proliferation	biological_process	0.05903	1	1	214	5	22156	ENSG00000132326
GO:0042254	ribosome biogenesis	biological_process	0.059095	1	5	214	309	22156	ENSG00000100201,ENSG00000171824,ENSG00000141076,ENSG00000275700,ENSG00000001497
GO:0060072	large conductance calcium-activated potassium channel activity	molecular_function	0.059178	1	1	214	2	22156	ENSG00000156113
GO:2000736	regulation of stem cell differentiation	biological_process	0.059308	1	5	214	172	22156	ENSG00000140262,ENSG00000074054,ENSG00000163539,ENSG00000159216,ENSG00000106799
GO:0070127	tRNA aminoacylation for mitochondrial protein translation	biological_process	0.059501	1	1	214	7	22156	ENSG00000106105
GO:0016316	phosphatidylinositol-3,4-bisphosphate 4-phosphatase activity	molecular_function	0.059731	1	1	214	2	22156	ENSG00000109452
GO:0017161	inositol-1,3,4-trisphosphate 4-phosphatase activity	molecular_function	0.059731	1	1	214	2	22156	ENSG00000109452
GO:0052828	inositol-3,4-bisphosphate 4-phosphatase activity	molecular_function	0.059731	1	1	214	2	22156	ENSG00000109452
GO:0019065	viral entry into host cell via receptor-mediated endocytosis	biological_process	0.059772	1	1	214	3	22156	ENSG00000085832
GO:0075509	viral entry into host cell via endocytosis	biological_process	0.059772	1	1	214	3	22156	ENSG00000085832
GO:0003720	telomerase activity	molecular_function	0.059899	1	1	214	6	22156	ENSG00000132604
GO:0003964	RNA-directed DNA polymerase activity	molecular_function	0.059899	1	1	214	6	22156	ENSG00000132604
GO:0010626	negative regulation of Schwann cell proliferation	biological_process	0.060495	1	1	214	5	22156	ENSG00000100697
GO:0070883	pre-miRNA binding	molecular_function	0.060528	1	1	214	6	22156	ENSG00000100697
GO:0045950	negative regulation of mitotic recombination	biological_process	0.060618	1	1	214	4	22156	ENSG00000132604
GO:0006081	cellular aldehyde metabolic process	biological_process	0.060676	1	2	214	55	22156	ENSG00000072042,ENSG00000143149
GO:0007026	negative regulation of microtubule depolymerization	biological_process	0.060867	1	2	214	25	22156	ENSG00000074054,ENSG00000163539
GO:0031326	regulation of cellular biosynthetic process	biological_process	0.060909	1	55	214	4514	22156	ENSG00000198815,ENSG00000175592,ENSG00000063978,ENSG00000172795,ENSG00000198879,ENSG00000132604,ENSG00000065559,ENSG00000020426,ENSG00000182973,ENSG00000106829,ENSG00000174485,ENSG00000196588,ENSG00000275700,ENSG00000213639,ENSG00000182158,ENSG00000141076,ENSG00000160199,ENSG00000121741,ENSG00000105419,ENSG00000117000,ENSG00000136937,ENSG00000173473,ENSG00000100201,ENSG00000156802,ENSG00000181090…
GO:0034465	response to carbon monoxide	biological_process	0.061199	1	1	214	4	22156	ENSG00000156113
GO:0004534	5'-3' exoribonuclease activity	molecular_function	0.061224	1	1	214	3	22156	ENSG00000172795
GO:0080008	Cul4-RING ubiquitin ligase complex	cellular_component	0.061399	1	2	214	35	22156	ENSG00000174842,ENSG00000115827
GO:0019439	aromatic compound catabolic process	biological_process	0.061434	1	18	214	1049	22156	ENSG00000184588,ENSG00000134815,ENSG00000116991,ENSG00000138095,ENSG00000149311,ENSG00000073417,ENSG00000136937,ENSG00000100697,ENSG00000113318,ENSG00000029725,ENSG00000134909,ENSG00000171824,ENSG00000172795,ENSG00000169398,ENSG00000060237,ENSG00000204084,ENSG00000115459,ENSG00000182973
GO:0050072	m7G(5')pppN diphosphatase activity	molecular_function	0.06163	1	1	214	7	22156	ENSG00000172795
GO:0044665	MLL1/2 complex	cellular_component	0.06172	1	2	214	42	22156	ENSG00000129691,ENSG00000001497
GO:0071339	MLL1 complex	cellular_component	0.06172	1	2	214	42	22156	ENSG00000129691,ENSG00000001497
GO:0097458	neuron part	cellular_component	0.061789	1	28	214	1431	22156	ENSG00000131626,ENSG00000157540,ENSG00000150275,ENSG00000177707,ENSG00000134909,ENSG00000054523,ENSG00000197930,ENSG00000164715,ENSG00000198722,ENSG00000175592,ENSG00000050748,ENSG00000169398,ENSG00000075711,ENSG00000164961,ENSG00000072042,ENSG00000065559,ENSG00000100225,ENSG00000184588,ENSG00000100505,ENSG00000173473,ENSG00000167325,ENSG00000018189,ENSG00000157168,ENSG00000145907,ENSG00000106105…
GO:2000671	regulation of motor neuron apoptotic process	biological_process	0.061797	1	1	214	5	22156	ENSG00000065559
GO:1902036	regulation of hematopoietic stem cell differentiation	biological_process	0.06196	1	2	214	27	22156	ENSG00000140262,ENSG00000159216
GO:0051053	negative regulation of DNA metabolic process	biological_process	0.062022	1	4	214	129	22156	ENSG00000172795,ENSG00000113318,ENSG00000132604,ENSG00000171824
GO:0003006	developmental process involved in reproduction	biological_process	0.062109	1	11	214	564	22156	ENSG00000113318,ENSG00000164961,ENSG00000075711,ENSG00000106799,ENSG00000164190,ENSG00000179295,ENSG00000145685,ENSG00000144468,ENSG00000167325,ENSG00000173473,ENSG00000177707
GO:0010624	regulation of Schwann cell proliferation	biological_process	0.062127	1	1	214	6	22156	ENSG00000100697
GO:0043276	anoikis	biological_process	0.062268	1	2	214	34	22156	ENSG00000118454,ENSG00000169398
GO:0043634	polyadenylation-dependent ncRNA catabolic process	biological_process	0.062379	1	1	214	7	22156	ENSG00000171824
GO:0043015	gamma-tubulin binding	molecular_function	0.062417	1	2	214	29	22156	ENSG00000114107,ENSG00000184588
GO:0090543	Flemming body	cellular_component	0.062567	1	2	214	27	22156	ENSG00000140455,ENSG00000115760
GO:0043069	negative regulation of programmed cell death	biological_process	0.062867	1	13	214	845	22156	ENSG00000123473,ENSG00000020426,ENSG00000065559,ENSG00000135040,ENSG00000106799,ENSG00000147649,ENSG00000169398,ENSG00000204463,ENSG00000275700,ENSG00000144468,ENSG00000196950,ENSG00000033800,ENSG00000115760
GO:0009629	response to gravity	biological_process	0.063104	1	1	214	11	22156	ENSG00000175592
GO:0032790	ribosome disassembly	biological_process	0.06326	1	1	214	8	22156	ENSG00000143486
GO:0001701	in utero embryonic development	biological_process	0.063456	1	8	214	359	22156	ENSG00000167522,ENSG00000115760,ENSG00000144357,ENSG00000112893,ENSG00000123473,ENSG00000204084,ENSG00000106799,ENSG00000175592
GO:0006396	RNA processing	biological_process	0.063612	1	14	214	1029	22156	ENSG00000136937,ENSG00000170365,ENSG00000139746,ENSG00000182973,ENSG00000100697,ENSG00000020426,ENSG00000074201,ENSG00000135297,ENSG00000171824,ENSG00000141076,ENSG00000001497,ENSG00000145996,ENSG00000157540,ENSG00000100201
GO:0031914	negative regulation of synaptic plasticity	biological_process	0.063886	1	1	214	5	22156	ENSG00000198722
GO:0042985	negative regulation of amyloid precursor protein biosynthetic process	biological_process	0.063894	1	1	214	6	22156	ENSG00000275700
GO:0032543	mitochondrial translation	biological_process	0.063922	1	3	214	144	22156	ENSG00000138095,ENSG00000132676,ENSG00000106105
GO:0005925	focal adhesion	cellular_component	0.064029	1	10	214	449	22156	ENSG00000101367,ENSG00000197965,ENSG00000163539,ENSG00000169398,ENSG00000145907,ENSG00000213639,ENSG00000136205,ENSG00000131626,ENSG00000074054,ENSG00000035403
GO:0090075	relaxation of muscle	biological_process	0.064605	1	2	214	35	22156	ENSG00000156113,ENSG00000184588
GO:0016504	peptidase activator activity	molecular_function	0.064734	1	2	214	41	22156	ENSG00000118412,ENSG00000115233
GO:0000960	regulation of mitochondrial RNA catabolic process	biological_process	0.064847	1	1	214	4	22156	ENSG00000138095
GO:0016070	RNA metabolic process	biological_process	0.064928	1	58	214	4968	22156	ENSG00000173473,ENSG00000100201,ENSG00000173041,ENSG00000181090,ENSG00000156802,ENSG00000074201,ENSG00000135297,ENSG00000121741,ENSG00000136937,ENSG00000117000,ENSG00000106105,ENSG00000105419,ENSG00000174485,ENSG00000106829,ENSG00000157540,ENSG00000196588,ENSG00000182158,ENSG00000141076,ENSG00000160199,ENSG00000275700,ENSG00000001497,ENSG00000145996,ENSG00000063978,ENSG00000175592,ENSG00000172795…
GO:0034637	cellular carbohydrate biosynthetic process	biological_process	0.065456	1	3	214	87	22156	ENSG00000169826,ENSG00000213639,ENSG00000132326
GO:0072708	response to sorbitol	biological_process	0.065543	1	1	214	5	22156	ENSG00000065559
GO:0000271	polysaccharide biosynthetic process	biological_process	0.065729	1	3	214	77	22156	ENSG00000132326,ENSG00000169826,ENSG00000213639
GO:0019907	cyclin-dependent protein kinase activating kinase holoenzyme complex	cellular_component	0.065755	1	1	214	4	22156	ENSG00000020426
GO:0003406	retinal pigment epithelium development	biological_process	0.065815	1	1	214	4	22156	ENSG00000146350
GO:0030289	protein phosphatase 4 complex	cellular_component	0.065888	1	1	214	4	22156	ENSG00000275052
GO:0042998	positive regulation of Golgi to plasma membrane protein transport	biological_process	0.066049	1	1	214	4	22156	ENSG00000162852
GO:0006486	protein glycosylation	biological_process	0.066095	1	7	214	298	22156	ENSG00000151883,ENSG00000152127,ENSG00000162885,ENSG00000113532,ENSG00000182870,ENSG00000112893,ENSG00000110080
GO:0043413	macromolecule glycosylation	biological_process	0.066095	1	7	214	298	22156	ENSG00000152127,ENSG00000162885,ENSG00000113532,ENSG00000182870,ENSG00000112893,ENSG00000110080,ENSG00000151883
GO:0030432	peristalsis	biological_process	0.066097	1	1	214	10	22156	ENSG00000075711
GO:0006364	rRNA processing	biological_process	0.066107	1	4	214	224	22156	ENSG00000001497,ENSG00000141076,ENSG00000171824,ENSG00000100201
GO:1902031	regulation of NADP metabolic process	biological_process	0.066152	1	1	214	4	22156	ENSG00000065833
GO:0031848	protection from non-homologous end joining at telomere	biological_process	0.066323	1	1	214	7	22156	ENSG00000132604
GO:0000957	mitochondrial RNA catabolic process	biological_process	0.066397	1	1	214	5	22156	ENSG00000138095
GO:0030219	megakaryocyte differentiation	biological_process	0.066468	1	3	214	100	22156	ENSG00000129691,ENSG00000179295,ENSG00000159216
GO:0016896	exoribonuclease activity, producing 5'-phosphomonoesters	molecular_function	0.066607	1	2	214	35	22156	ENSG00000171824,ENSG00000172795
GO:0031625	ubiquitin protein ligase binding	molecular_function	0.066611	1	7	214	330	22156	ENSG00000174842,ENSG00000100225,ENSG00000035403,ENSG00000138095,ENSG00000033800,ENSG00000131508,ENSG00000204463
GO:0006621	protein retention in ER lumen	biological_process	0.066656	1	1	214	9	22156	ENSG00000118454
GO:0005924	cell-substrate adherens junction	cellular_component	0.066657	1	10	214	452	22156	ENSG00000035403,ENSG00000074054,ENSG00000131626,ENSG00000136205,ENSG00000213639,ENSG00000169398,ENSG00000145907,ENSG00000163539,ENSG00000197965,ENSG00000101367
GO:0016312	inositol bisphosphate phosphatase activity	molecular_function	0.066871	1	1	214	4	22156	ENSG00000109452
GO:0001505	regulation of neurotransmitter levels	biological_process	0.067954	1	6	214	195	22156	ENSG00000198722,ENSG00000175471,ENSG00000143149,ENSG00000100505,ENSG00000132326,ENSG00000132842
GO:0033129	positive regulation of histone phosphorylation	biological_process	0.068225	1	1	214	8	22156	ENSG00000149311
GO:0031463	Cul3-RING ubiquitin ligase complex	cellular_component	0.068253	1	2	214	37	22156	ENSG00000174842,ENSG00000261609
GO:0034333	adherens junction assembly	biological_process	0.068442	1	4	214	92	22156	ENSG00000074054,ENSG00000163539,ENSG00000035403,ENSG00000169398
GO:0015959	diadenosine polyphosphate metabolic process	biological_process	0.068667	1	1	214	7	22156	ENSG00000106105
GO:0005789	endoplasmic reticulum membrane	cellular_component	0.068768	1	18	214	1222	22156	ENSG00000116237,ENSG00000147649,ENSG00000196218,ENSG00000162885,ENSG00000072042,ENSG00000075711,ENSG00000197147,ENSG00000134909,ENSG00000182158,ENSG00000197930,ENSG00000145996,ENSG00000137522,ENSG00000172765,ENSG00000164953,ENSG00000118454,ENSG00000144468,ENSG00000175471,ENSG00000082996
GO:0030259	lipid glycosylation	biological_process	0.068818	1	1	214	11	22156	ENSG00000110080
GO:0002190	cap-independent translational initiation	biological_process	0.068882	1	1	214	13	22156	ENSG00000143486
GO:0002192	IRES-dependent translational initiation	biological_process	0.068882	1	1	214	13	22156	ENSG00000143486
GO:0045125	bioactive lipid receptor activity	molecular_function	0.069095	1	1	214	14	22156	ENSG00000171517
GO:0046974	histone methyltransferase activity (H3-K9 specific)	molecular_function	0.06921	1	1	214	10	22156	ENSG00000181090
GO:0070085	glycosylation	biological_process	0.069281	1	7	214	306	22156	ENSG00000162885,ENSG00000152127,ENSG00000113532,ENSG00000182870,ENSG00000110080,ENSG00000112893,ENSG00000151883
GO:0038127	ERBB signaling pathway	biological_process	0.069328	1	5	214	140	22156	ENSG00000085832,ENSG00000179295,ENSG00000157168,ENSG00000164615,ENSG00000169398
GO:0016773	phosphotransferase activity, alcohol group as acceptor	molecular_function	0.06943	1	18	214	855	22156	ENSG00000198752,ENSG00000139163,ENSG00000157168,ENSG00000121741,ENSG00000149311,ENSG00000169118,ENSG00000151414,ENSG00000157540,ENSG00000179295,ENSG00000164715,ENSG00000169398,ENSG00000050748,ENSG00000106799,ENSG00000065559,ENSG00000065243,ENSG00000020426,ENSG00000060237,ENSG00000151292
GO:0031329	regulation of cellular catabolic process	biological_process	0.069444	1	20	214	1114	22156	ENSG00000134909,ENSG00000029725,ENSG00000213639,ENSG00000147649,ENSG00000050748,ENSG00000169398,ENSG00000174842,ENSG00000115459,ENSG00000204084,ENSG00000060237,ENSG00000101557,ENSG00000138095,ENSG00000173473,ENSG00000134815,ENSG00000116991,ENSG00000204463,ENSG00000001629,ENSG00000115233,ENSG00000033800,ENSG00000149311
GO:0031112	positive regulation of microtubule polymerization or depolymerization	biological_process	0.06947	1	2	214	29	22156	ENSG00000074054,ENSG00000101367
GO:0007020	microtubule nucleation	biological_process	0.069572	1	2	214	39	22156	ENSG00000163539,ENSG00000074054
GO:0006013	mannose metabolic process	biological_process	0.069736	1	1	214	9	22156	ENSG00000112893
GO:0019222	regulation of metabolic process	biological_process	0.070099	1	89	214	7588	22156	ENSG00000146592,ENSG00000164715,ENSG00000134909,ENSG00000101557,ENSG00000110075,ENSG00000142230,ENSG00000163162,ENSG00000164190,ENSG00000115233,ENSG00000217128,ENSG00000157168,ENSG00000116991,ENSG00000107164,ENSG00000134815,ENSG00000138095,ENSG00000129691,ENSG00000100697,ENSG00000149311,ENSG00000182158,ENSG00000213639,ENSG00000141076,ENSG00000179295,ENSG00000275700,ENSG00000174485,ENSG00000106829…
GO:0030521	androgen receptor signaling pathway	biological_process	0.070188	1	3	214	76	22156	ENSG00000033800,ENSG00000063978,ENSG00000100201
GO:0070271	protein complex biogenesis	biological_process	0.070334	1	24	214	1604	22156	ENSG00000110075,ENSG00000164961,ENSG00000075711,ENSG00000170365,ENSG00000063978,ENSG00000175592,ENSG00000138750,ENSG00000050748,ENSG00000196218,ENSG00000169398,ENSG00000179295,ENSG00000198722,ENSG00000157540,ENSG00000285053,ENSG00000085832,ENSG00000151414,ENSG00000172765,ENSG00000101367,ENSG00000065833,ENSG00000217128,ENSG00000157168,ENSG00000074054,ENSG00000100505,ENSG00000167325
GO:0004677	DNA-dependent protein kinase activity	molecular_function	0.070398	1	1	214	4	22156	ENSG00000149311
GO:0005975	carbohydrate metabolic process	biological_process	0.070448	1	14	214	833	22156	ENSG00000112893,ENSG00000169826,ENSG00000204084,ENSG00000182870,ENSG00000169919,ENSG00000162885,ENSG00000152127,ENSG00000151883,ENSG00000132326,ENSG00000110080,ENSG00000213639,ENSG00000113532,ENSG00000065833,ENSG00000275052
GO:0000710	meiotic mismatch repair	biological_process	0.07103	1	1	214	3	22156	ENSG00000113318
GO:0070228	regulation of lymphocyte apoptotic process	biological_process	0.071106	1	2	214	57	22156	ENSG00000217128,ENSG00000196950
GO:0004532	exoribonuclease activity	molecular_function	0.071138	1	2	214	37	22156	ENSG00000171824,ENSG00000172795
GO:0051865	protein autoubiquitination	biological_process	0.07126	1	3	214	68	22156	ENSG00000063978,ENSG00000131508,ENSG00000082996
GO:0008541	proteasome regulatory particle, lid subcomplex	cellular_component	0.071341	1	1	214	8	22156	ENSG00000115233
GO:0051048	negative regulation of secretion	biological_process	0.071355	1	5	214	241	22156	ENSG00000100505,ENSG00000157168,ENSG00000179295,ENSG00000060237,ENSG00000129158
GO:0030131	clathrin adaptor complex	cellular_component	0.071525	1	2	214	32	22156	ENSG00000085832,ENSG00000132842
GO:0090234	regulation of kinetochore assembly	biological_process	0.071783	1	1	214	3	22156	ENSG00000063978
GO:1901898	negative regulation of relaxation of cardiac muscle	biological_process	0.071803	1	1	214	2	22156	ENSG00000184588
GO:0032212	positive regulation of telomere maintenance via telomerase	biological_process	0.071989	1	2	214	36	22156	ENSG00000149311,ENSG00000151414
GO:0007507	heart development	biological_process	0.07201	1	12	214	579	22156	ENSG00000179295,ENSG00000157168,ENSG00000196218,ENSG00000164190,ENSG00000106799,ENSG00000187240,ENSG00000169398,ENSG00000123473,ENSG00000020426,ENSG00000170365,ENSG00000146350,ENSG00000065559
GO:0030055	cell-substrate junction	cellular_component	0.072078	1	10	214	456	22156	ENSG00000101367,ENSG00000197965,ENSG00000169398,ENSG00000145907,ENSG00000163539,ENSG00000213639,ENSG00000136205,ENSG00000035403,ENSG00000074054,ENSG00000131626
GO:0004713	protein tyrosine kinase activity	molecular_function	0.072126	1	6	214	194	22156	ENSG00000157540,ENSG00000121741,ENSG00000169398,ENSG00000157168,ENSG00000164715,ENSG00000065559
GO:0071500	cellular response to nitrosative stress	biological_process	0.07222	1	1	214	3	22156	ENSG00000149311
GO:0016071	mRNA metabolic process	biological_process	0.072264	1	11	214	809	22156	ENSG00000020426,ENSG00000182973,ENSG00000139746,ENSG00000136937,ENSG00000149311,ENSG00000074201,ENSG00000172795,ENSG00000171824,ENSG00000100201,ENSG00000157540,ENSG00000134815
GO:0010165	response to X-ray	biological_process	0.072702	1	2	214	31	22156	ENSG00000164190,ENSG00000149311
GO:0090503	RNA phosphodiester bond hydrolysis, exonucleolytic	biological_process	0.072962	1	2	214	41	22156	ENSG00000171824,ENSG00000172795
GO:0090311	regulation of protein deacetylation	biological_process	0.073009	1	2	214	36	22156	ENSG00000164190,ENSG00000157540
GO:0045048	protein insertion into ER membrane	biological_process	0.073236	1	1	214	13	22156	ENSG00000204463
GO:2001251	negative regulation of chromosome organization	biological_process	0.07328	1	3	214	74	22156	ENSG00000172795,ENSG00000132604,ENSG00000171824
GO:0042030	ATPase inhibitor activity	molecular_function	0.073553	1	1	214	6	22156	ENSG00000217128
GO:0010807	regulation of synaptic vesicle priming	biological_process	0.073561	1	1	214	6	22156	ENSG00000198722
GO:0019773	proteasome core complex, alpha-subunit complex	cellular_component	0.073803	1	1	214	10	22156	ENSG00000101182
GO:0004471	malate dehydrogenase (decarboxylating) activity	molecular_function	0.073814	1	1	214	3	22156	ENSG00000065833
GO:0004473	malate dehydrogenase (oxaloacetate-decarboxylating) (NADP+) activity	molecular_function	0.073814	1	1	214	3	22156	ENSG00000065833
GO:0008569	minus-end-directed microtubule motor activity	molecular_function	0.073934	1	2	214	18	22156	ENSG00000185842,ENSG00000187240
GO:1901991	negative regulation of mitotic cell cycle phase transition	biological_process	0.074002	1	5	214	231	22156	ENSG00000182973,ENSG00000184445,ENSG00000075711,ENSG00000149311,ENSG00000100225
GO:0048104	establishment of body hair or bristle planar orientation	biological_process	0.074006	1	1	214	4	22156	ENSG00000075275
GO:0048105	establishment of body hair planar orientation	biological_process	0.074006	1	1	214	4	22156	ENSG00000075275
GO:0005797	Golgi medial cisterna	cellular_component	0.074185	1	1	214	9	22156	ENSG00000112893
GO:0071826	ribonucleoprotein complex subunit organization	biological_process	0.074428	1	5	214	267	22156	ENSG00000136937,ENSG00000143486,ENSG00000100697,ENSG00000074201,ENSG00000145907
GO:0060004	reflex	biological_process	0.074459	1	2	214	22	22156	ENSG00000150275,ENSG00000109189
GO:0043125	ErbB-3 class receptor binding	molecular_function	0.074511	1	1	214	4	22156	ENSG00000157168
GO:0016051	carbohydrate biosynthetic process	biological_process	0.07459	1	5	214	217	22156	ENSG00000275052,ENSG00000132326,ENSG00000169826,ENSG00000110080,ENSG00000213639
GO:0023016	signal transduction by trans-phosphorylation	biological_process	0.074779	1	1	214	3	22156	ENSG00000060237
GO:0034597	phosphatidylinositol-4,5-bisphosphate 4-phosphatase activity	molecular_function	0.074959	1	1	214	4	22156	ENSG00000109452
GO:0004705	JUN kinase activity	molecular_function	0.075034	1	1	214	3	22156	ENSG00000050748
GO:0016909	SAP kinase activity	molecular_function	0.075034	1	1	214	3	22156	ENSG00000050748
GO:0071596	ubiquitin-dependent protein catabolic process via the N-end rule pathway	biological_process	0.07506	1	1	214	3	22156	ENSG00000144357
GO:0008948	oxaloacetate decarboxylase activity	molecular_function	0.07541	1	1	214	4	22156	ENSG00000065833
GO:0043111	replication fork arrest	biological_process	0.075472	1	1	214	5	22156	ENSG00000113318
GO:0006139	nucleobase-containing compound metabolic process	biological_process	0.075496	1	77	214	6547	22156	ENSG00000157168,ENSG00000217128,ENSG00000115233,ENSG00000138095,ENSG00000107164,ENSG00000116991,ENSG00000134815,ENSG00000100697,ENSG00000129691,ENSG00000149311,ENSG00000146592,ENSG00000134909,ENSG00000164190,ENSG00000137513,ENSG00000173041,ENSG00000173473,ENSG00000100201,ENSG00000184588,ENSG00000117000,ENSG00000106105,ENSG00000145907,ENSG00000135297,ENSG00000146263,ENSG00000275700,ENSG00000182158…
GO:0021840	directional guidance of interneurons involved in migration from the subpallium to the cortex	biological_process	0.075633	1	1	214	2	22156	ENSG00000157168
GO:0021842	chemorepulsion involved in interneuron migration from the subpallium to the cortex	biological_process	0.075633	1	1	214	2	22156	ENSG00000157168
GO:0031339	negative regulation of vesicle fusion	biological_process	0.075673	1	1	214	6	22156	ENSG00000100505
GO:0004470	malic enzyme activity	molecular_function	0.07573	1	1	214	4	22156	ENSG00000065833
GO:0022011	myelination in peripheral nervous system	biological_process	0.075878	1	2	214	28	22156	ENSG00000100697,ENSG00000157168
GO:0032292	peripheral nervous system axon ensheathment	biological_process	0.075878	1	2	214	28	22156	ENSG00000100697,ENSG00000157168
GO:0032142	single guanine insertion binding	molecular_function	0.075972	1	1	214	3	22156	ENSG00000113318
GO:0031396	regulation of protein ubiquitination	biological_process	0.076224	1	5	214	214	22156	ENSG00000132326,ENSG00000174842,ENSG00000169398,ENSG00000050748,ENSG00000106799
GO:0044389	small conjugating protein ligase binding	molecular_function	0.076356	1	7	214	348	22156	ENSG00000138095,ENSG00000035403,ENSG00000100225,ENSG00000174842,ENSG00000204463,ENSG00000131508,ENSG00000033800
GO:0004839	ubiquitin activating enzyme activity	molecular_function	0.076388	1	1	214	4	22156	ENSG00000142230
GO:0035264	multicellular organism growth	biological_process	0.076592	1	5	214	167	22156	ENSG00000123473,ENSG00000179295,ENSG00000167522,ENSG00000164190,ENSG00000150275
GO:0051290	protein heterotetramerization	biological_process	0.076809	1	2	214	61	22156	ENSG00000167325,ENSG00000138750
GO:0051171	regulation of nitrogen compound metabolic process	biological_process	0.077028	1	60	214	4758	22156	ENSG00000181090,ENSG00000156802,ENSG00000173041,ENSG00000173473,ENSG00000100201,ENSG00000105419,ENSG00000117000,ENSG00000136937,ENSG00000121741,ENSG00000275700,ENSG00000182158,ENSG00000160199,ENSG00000141076,ENSG00000029725,ENSG00000174485,ENSG00000106829,ENSG00000157540,ENSG00000196588,ENSG00000065559,ENSG00000198879,ENSG00000132604,ENSG00000020426,ENSG00000204084,ENSG00000198815,ENSG00000175592…
GO:1901078	negative regulation of relaxation of muscle	biological_process	0.077076	1	1	214	6	22156	ENSG00000184588
GO:1901361	organic cyclic compound catabolic process	biological_process	0.077228	1	18	214	1088	22156	ENSG00000204084,ENSG00000182973,ENSG00000115459,ENSG00000060237,ENSG00000169398,ENSG00000172795,ENSG00000171824,ENSG00000029725,ENSG00000134909,ENSG00000113318,ENSG00000100697,ENSG00000136937,ENSG00000073417,ENSG00000149311,ENSG00000138095,ENSG00000116991,ENSG00000184588,ENSG00000134815
GO:0060322	head development	biological_process	0.07723	1	3	214	77	22156	ENSG00000179295,ENSG00000167522,ENSG00000164190
GO:2000973	regulation of pro-B cell differentiation	biological_process	0.077253	1	1	214	8	22156	ENSG00000217128
GO:0007258	JUN phosphorylation	biological_process	0.077277	1	1	214	4	22156	ENSG00000050748
GO:1901799	negative regulation of proteasomal protein catabolic process	biological_process	0.077363	1	2	214	47	22156	ENSG00000173473,ENSG00000204463
GO:1901800	positive regulation of proteasomal protein catabolic process	biological_process	0.077494	1	3	214	101	22156	ENSG00000050748,ENSG00000033800,ENSG00000001629
GO:1990049	retrograde dense core granule transport	biological_process	0.077587	1	1	214	5	22156	ENSG00000054523
GO:0060218	hematopoietic stem cell differentiation	biological_process	0.07776	1	2	214	36	22156	ENSG00000140262,ENSG00000159216
GO:0014044	Schwann cell development	biological_process	0.077873	1	2	214	31	22156	ENSG00000100697,ENSG00000157168
GO:0097413	Lewy body	cellular_component	0.078093	1	1	214	8	22156	ENSG00000100225
GO:0007296	vitellogenesis	biological_process	0.078234	1	1	214	4	22156	ENSG00000175592
GO:0000963	mitochondrial RNA processing	biological_process	0.078547	1	1	214	12	22156	ENSG00000135297
GO:0010586	miRNA metabolic process	biological_process	0.078659	1	2	214	31	22156	ENSG00000100697,ENSG00000100201
GO:0016072	rRNA metabolic process	biological_process	0.078856	1	4	214	236	22156	ENSG00000141076,ENSG00000171824,ENSG00000001497,ENSG00000100201
GO:0036369	transcription factor catabolic process	biological_process	0.079305	1	1	214	4	22156	ENSG00000050748
GO:0016513	core-binding factor complex	cellular_component	0.079932	1	1	214	3	22156	ENSG00000159216
GO:0043065	positive regulation of apoptotic process	biological_process	0.079975	1	9	214	496	22156	ENSG00000065559,ENSG00000156113,ENSG00000149311,ENSG00000175592,ENSG00000050748,ENSG00000106799,ENSG00000217128,ENSG00000198722,ENSG00000100485
GO:0010468	regulation of gene expression	biological_process	0.080074	1	59	214	5117	22156	ENSG00000159592,ENSG00000132326,ENSG00000174842,ENSG00000163162,ENSG00000164190,ENSG00000050748,ENSG00000106799,ENSG00000147649,ENSG00000075711,ENSG00000170365,ENSG00000173230,ENSG00000136628,ENSG00000122778,ENSG00000171824,ENSG00000140262,ENSG00000146592,ENSG00000140455,ENSG00000159216,ENSG00000149311,ENSG00000073417,ENSG00000163848,ENSG00000129691,ENSG00000100697,ENSG00000107164,ENSG00000138095…
GO:0031114	regulation of microtubule depolymerization	biological_process	0.080255	1	2	214	30	22156	ENSG00000074054,ENSG00000163539
GO:0090188	negative regulation of pancreatic juice secretion	biological_process	0.080332	1	1	214	5	22156	ENSG00000060237
GO:0097025	MPP7-DLG1-LIN7 complex	cellular_component	0.080431	1	1	214	5	22156	ENSG00000075711
GO:0000776	kinetochore	cellular_component	0.080482	1	4	214	139	22156	ENSG00000163539,ENSG00000074054,ENSG00000184445,ENSG00000165480
GO:0010717	regulation of epithelial to mesenchymal transition	biological_process	0.080512	1	3	214	87	22156	ENSG00000106799,ENSG00000163539,ENSG00000074054
GO:0014031	mesenchymal cell development	biological_process	0.080535	1	5	214	205	22156	ENSG00000106799,ENSG00000100201,ENSG00000074054,ENSG00000163539,ENSG00000157168
GO:0071169	establishment of protein localization to chromatin	biological_process	0.080697	1	1	214	8	22156	ENSG00000164190
GO:0003676	nucleic acid binding	molecular_function	0.080724	1	51	214	4491	22156	ENSG00000137073,ENSG00000163848,ENSG00000149311,ENSG00000159216,ENSG00000100697,ENSG00000113318,ENSG00000139746,ENSG00000129691,ENSG00000138095,ENSG00000134815,ENSG00000107164,ENSG00000100485,ENSG00000033800,ENSG00000147649,ENSG00000137513,ENSG00000132326,ENSG00000159592,ENSG00000170365,ENSG00000143486,ENSG00000136628,ENSG00000173230,ENSG00000140455,ENSG00000162437,ENSG00000140262,ENSG00000146592…
GO:0003725	double-stranded RNA binding	molecular_function	0.080746	1	3	214	74	22156	ENSG00000147649,ENSG00000040341,ENSG00000100697
GO:0043633	polyadenylation-dependent RNA catabolic process	biological_process	0.080767	1	1	214	8	22156	ENSG00000171824
GO:0050855	regulation of B cell receptor signaling pathway	biological_process	0.080937	1	2	214	31	22156	ENSG00000196950,ENSG00000159216
GO:0048024	regulation of mRNA splicing, via spliceosome	biological_process	0.081646	1	3	214	102	22156	ENSG00000157540,ENSG00000100201,ENSG00000136937
GO:0072357	PTW/PP1 phosphatase complex	cellular_component	0.081655	1	1	214	13	22156	ENSG00000213639
GO:0030496	midbody	cellular_component	0.081659	1	5	214	176	22156	ENSG00000102781,ENSG00000115760,ENSG00000186625,ENSG00000065243,ENSG00000140455
GO:2000678	negative regulation of transcription regulatory region DNA binding	biological_process	0.081711	1	1	214	13	22156	ENSG00000132326
GO:0016757	transferase activity, transferring glycosyl groups	molecular_function	0.081849	1	7	214	301	22156	ENSG00000110080,ENSG00000169826,ENSG00000182870,ENSG00000113532,ENSG00000152127,ENSG00000162885,ENSG00000151883
GO:0016137	glycoside metabolic process	biological_process	0.082197	1	1	214	19	22156	ENSG00000169919
GO:0043622	cortical microtubule organization	biological_process	0.082291	1	1	214	4	22156	ENSG00000075711
GO:0005929	cilium	cellular_component	0.082632	1	12	214	570	22156	ENSG00000085832,ENSG00000185842,ENSG00000161040,ENSG00000122970,ENSG00000108061,ENSG00000146350,ENSG00000115459,ENSG00000187240,ENSG00000130338,ENSG00000150275,ENSG00000164953,ENSG00000133393
GO:0048523	negative regulation of cellular process	biological_process	0.082819	1	60	214	4783	22156	ENSG00000138095,ENSG00000100505,ENSG00000115760,ENSG00000074054,ENSG00000134815,ENSG00000204463,ENSG00000217128,ENSG00000157168,ENSG00000033800,ENSG00000196950,ENSG00000018189,ENSG00000144468,ENSG00000073417,ENSG00000163848,ENSG00000159216,ENSG00000163539,ENSG00000149311,ENSG00000184445,ENSG00000113318,ENSG00000100697,ENSG00000123473,ENSG00000135040,ENSG00000035403,ENSG00000136628,ENSG00000131626…
GO:0002903	negative regulation of B cell apoptotic process	biological_process	0.083168	1	1	214	11	22156	ENSG00000196950
GO:0006259	DNA metabolic process	biological_process	0.083335	1	18	214	1214	22156	ENSG00000167325,ENSG00000181090,ENSG00000115233,ENSG00000145907,ENSG00000149311,ENSG00000100697,ENSG00000113318,ENSG00000151414,ENSG00000117000,ENSG00000140455,ENSG00000146263,ENSG00000171824,ENSG00000164190,ENSG00000172795,ENSG00000020426,ENSG00000132604,ENSG00000065559,ENSG00000099991
GO:0002329	pre-B cell differentiation	biological_process	0.083706	1	1	214	5	22156	ENSG00000149311
GO:0034593	phosphatidylinositol bisphosphate phosphatase activity	molecular_function	0.084238	1	2	214	28	22156	ENSG00000204084,ENSG00000109452
GO:0045329	carnitine biosynthetic process	biological_process	0.084934	1	1	214	5	22156	ENSG00000143149
GO:0042623	ATPase activity, coupled	molecular_function	0.08497	1	8	214	382	22156	ENSG00000100201,ENSG00000127980,ENSG00000102781,ENSG00000134815,ENSG00000186625,ENSG00000145907,ENSG00000020426,ENSG00000113318
GO:0006517	protein deglycosylation	biological_process	0.085015	1	1	214	11	22156	ENSG00000112893
GO:0032268	regulation of cellular protein metabolic process	biological_process	0.085095	1	29	214	2077	22156	ENSG00000173473,ENSG00000138095,ENSG00000100225,ENSG00000217128,ENSG00000204463,ENSG00000157168,ENSG00000033800,ENSG00000115233,ENSG00000001629,ENSG00000073417,ENSG00000149311,ENSG00000171517,ENSG00000136937,ENSG00000136628,ENSG00000157540,ENSG00000179295,ENSG00000169398,ENSG00000050748,ENSG00000164190,ENSG00000106799,ENSG00000174842,ENSG00000132326,ENSG00000065559,ENSG00000205339,ENSG00000020426…
GO:0034393	positive regulation of smooth muscle cell apoptotic process	biological_process	0.085196	1	1	214	9	22156	ENSG00000065559
GO:0060992	response to fungicide	biological_process	0.085379	1	1	214	7	22156	ENSG00000181090
GO:0051128	regulation of cellular component organization	biological_process	0.085975	1	38	214	2464	22156	ENSG00000171517,ENSG00000101367,ENSG00000136937,ENSG00000121741,ENSG00000175471,ENSG00000164953,ENSG00000100225,ENSG00000132604,ENSG00000165480,ENSG00000164961,ENSG00000114107,ENSG00000175592,ENSG00000063978,ENSG00000172795,ENSG00000179295,ENSG00000182158,ENSG00000157540,ENSG00000184445,ENSG00000123473,ENSG00000151414,ENSG00000159216,ENSG00000163539,ENSG00000149311,ENSG00000217128,ENSG00000018189…
GO:0043068	positive regulation of programmed cell death	biological_process	0.086082	1	9	214	502	22156	ENSG00000217128,ENSG00000198722,ENSG00000100485,ENSG00000156113,ENSG00000065559,ENSG00000050748,ENSG00000106799,ENSG00000149311,ENSG00000175592
GO:0006108	malate metabolic process	biological_process	0.086146	1	1	214	8	22156	ENSG00000065833
GO:0004004	ATP-dependent RNA helicase activity	molecular_function	0.086268	1	2	214	59	22156	ENSG00000134815,ENSG00000145907
GO:0060091	kinocilium	cellular_component	0.086451	1	1	214	6	22156	ENSG00000115459
GO:0097049	motor neuron apoptotic process	biological_process	0.086484	1	1	214	7	22156	ENSG00000065559
GO:0070208	protein heterotrimerization	biological_process	0.086646	1	1	214	13	22156	ENSG00000138750
GO:0097190	apoptotic signaling pathway	biological_process	0.086676	1	10	214	633	22156	ENSG00000115760,ENSG00000196588,ENSG00000118412,ENSG00000204463,ENSG00000197930,ENSG00000050748,ENSG00000132676,ENSG00000106799,ENSG00000149311,ENSG00000105419
GO:0051052	regulation of DNA metabolic process	biological_process	0.086951	1	8	214	386	22156	ENSG00000171824,ENSG00000149311,ENSG00000172795,ENSG00000132604,ENSG00000065559,ENSG00000113318,ENSG00000151414,ENSG00000117000
GO:0051938	L-glutamate import	biological_process	0.086985	1	1	214	6	22156	ENSG00000132326
GO:0030422	production of siRNA involved in RNA interference	biological_process	0.08724	1	1	214	8	22156	ENSG00000100697
GO:0006403	RNA localization	biological_process	0.087261	1	5	214	209	22156	ENSG00000139746,ENSG00000136937,ENSG00000171824,ENSG00000138095,ENSG00000138750
GO:0016772	transferase activity, transferring phosphorus-containing groups	molecular_function	0.087538	1	21	214	1122	22156	ENSG00000179295,ENSG00000164715,ENSG00000157540,ENSG00000065243,ENSG00000065559,ENSG00000132604,ENSG00000020426,ENSG00000101557,ENSG00000060237,ENSG00000075711,ENSG00000151292,ENSG00000169398,ENSG00000050748,ENSG00000106799,ENSG00000139163,ENSG00000157168,ENSG00000198752,ENSG00000151414,ENSG00000121741,ENSG00000149311,ENSG00000169118
GO:0031594	neuromuscular junction	cellular_component	0.087994	1	3	214	66	22156	ENSG00000157168,ENSG00000198722,ENSG00000075711
GO:0031748	D1 dopamine receptor binding	molecular_function	0.088118	1	1	214	9	22156	ENSG00000179295
GO:0034115	negative regulation of heterotypic cell-cell adhesion	biological_process	0.08846	1	1	214	11	22156	ENSG00000060237
GO:0060255	regulation of macromolecule metabolic process	biological_process	0.088464	1	73	214	6311	22156	ENSG00000204463,ENSG00000033800,ENSG00000144468,ENSG00000118454,ENSG00000113318,ENSG00000151414,ENSG00000073417,ENSG00000163848,ENSG00000159216,ENSG00000140262,ENSG00000140455,ENSG00000171824,ENSG00000122778,ENSG00000136628,ENSG00000173230,ENSG00000205339,ENSG00000170365,ENSG00000060237,ENSG00000075711,ENSG00000169398,ENSG00000050748,ENSG00000106799,ENSG00000147649,ENSG00000159592,ENSG00000174842…
GO:0030335	positive regulation of cell migration	biological_process	0.088483	1	10	214	540	22156	ENSG00000101367,ENSG00000060237,ENSG00000152127,ENSG00000169398,ENSG00000106799,ENSG00000164190,ENSG00000163539,ENSG00000149311,ENSG00000018189,ENSG00000074054
GO:0045005	maintenance of fidelity involved in DNA-dependent DNA replication	biological_process	0.088591	1	2	214	39	22156	ENSG00000113318,ENSG00000146263
GO:0005575	cellular_component	cellular_component	0.088603	1	209	214	21125	22156	ENSG00000164715,ENSG00000177707,ENSG00000131626,ENSG00000138821,ENSG00000142230,ENSG00000164190,ENSG00000157168,ENSG00000217128,ENSG00000196950,ENSG00000113532,ENSG00000111300,ENSG00000127980,ENSG00000134815,ENSG00000113441,ENSG00000074054,ENSG00000116991,ENSG00000100505,ENSG00000197965,ENSG00000163539,ENSG00000075539,ENSG00000275700,ENSG00000179295,ENSG00000137522,ENSG00000146263,ENSG00000141076…
GO:0007422	peripheral nervous system development	biological_process	0.088603	1	3	214	79	22156	ENSG00000159216,ENSG00000100697,ENSG00000157168
GO:0051325	interphase	biological_process	0.088651	1	6	214	294	22156	ENSG00000149311,ENSG00000100225,ENSG00000182973,ENSG00000020426,ENSG00000132604,ENSG00000033800
GO:0043008	ATP-dependent protein binding	molecular_function	0.088819	1	1	214	14	22156	ENSG00000142230
GO:0051893	regulation of focal adhesion assembly	biological_process	0.088833	1	3	214	63	22156	ENSG00000169398,ENSG00000074054,ENSG00000163539
GO:0090109	regulation of cell-substrate junction assembly	biological_process	0.088833	1	3	214	63	22156	ENSG00000074054,ENSG00000163539,ENSG00000169398
GO:0043112	receptor metabolic process	biological_process	0.08892	1	5	214	183	22156	ENSG00000085832,ENSG00000157168,ENSG00000164715,ENSG00000164615,ENSG00000118454
GO:0046915	transition metal ion transmembrane transporter activity	molecular_function	0.08926	1	2	214	50	22156	ENSG00000138821,ENSG00000196950
GO:0035437	maintenance of protein localization in endoplasmic reticulum	biological_process	0.089402	1	1	214	12	22156	ENSG00000118454
GO:0005813	centrosome	cellular_component	0.089454	1	12	214	590	22156	ENSG00000114107,ENSG00000101367,ENSG00000065243,ENSG00000123473,ENSG00000122970,ENSG00000275052,ENSG00000102781,ENSG00000133393,ENSG00000074054,ENSG00000184588,ENSG00000164953,ENSG00000186625
GO:0007093	mitotic cell cycle checkpoint	biological_process	0.089549	1	4	214	164	22156	ENSG00000075711,ENSG00000182973,ENSG00000184445,ENSG00000149311
GO:0022403	cell cycle phase	biological_process	0.089595	1	6	214	297	22156	ENSG00000149311,ENSG00000100225,ENSG00000132604,ENSG00000182973,ENSG00000020426,ENSG00000033800
GO:0046638	positive regulation of alpha-beta T cell differentiation	biological_process	0.089602	1	2	214	43	22156	ENSG00000159216,ENSG00000132842
GO:0006610	ribosomal protein import into nucleus	biological_process	0.089945	1	1	214	9	22156	ENSG00000086200
GO:0036033	mediator complex binding	molecular_function	0.090196	1	1	214	5	22156	ENSG00000164190
GO:0044380	protein localization to cytoskeleton	biological_process	0.090311	1	2	214	32	22156	ENSG00000123473,ENSG00000101367
GO:0044723	single-organism carbohydrate metabolic process	biological_process	0.090489	1	12	214	709	22156	ENSG00000151883,ENSG00000132326,ENSG00000182870,ENSG00000169826,ENSG00000112893,ENSG00000162885,ENSG00000152127,ENSG00000169919,ENSG00000275052,ENSG00000110080,ENSG00000213639,ENSG00000113532
GO:0016301	kinase activity	molecular_function	0.090587	1	19	214	960	22156	ENSG00000106799,ENSG00000050748,ENSG00000169398,ENSG00000020426,ENSG00000065559,ENSG00000065243,ENSG00000151292,ENSG00000075711,ENSG00000060237,ENSG00000157540,ENSG00000164715,ENSG00000179295,ENSG00000121741,ENSG00000169118,ENSG00000149311,ENSG00000151414,ENSG00000198752,ENSG00000157168,ENSG00000139163
GO:2000849	regulation of glucocorticoid secretion	biological_process	0.0908	1	1	214	13	22156	ENSG00000179295
GO:0050839	cell adhesion molecule binding	molecular_function	0.090853	1	9	214	386	22156	ENSG00000085832,ENSG00000075711,ENSG00000101367,ENSG00000065243,ENSG00000137073,ENSG00000179295,ENSG00000164615,ENSG00000035403,ENSG00000177707
GO:0018193	peptidyl-amino acid modification	biological_process	0.090981	1	20	214	1174	22156	ENSG00000121741,ENSG00000149311,ENSG00000169118,ENSG00000152127,ENSG00000135040,ENSG00000111300,ENSG00000157168,ENSG00000217128,ENSG00000204463,ENSG00000181090,ENSG00000169398,ENSG00000106799,ENSG00000050748,ENSG00000065559,ENSG00000065243,ENSG00000169902,ENSG00000060237,ENSG00000151292,ENSG00000157540,ENSG00000164715
GO:0007276	gamete generation	biological_process	0.090997	1	12	214	697	22156	ENSG00000175592,ENSG00000106799,ENSG00000163848,ENSG00000164961,ENSG00000122970,ENSG00000170365,ENSG00000204084,ENSG00000102781,ENSG00000177707,ENSG00000033800,ENSG00000144468,ENSG00000204463
GO:0032357	oxidized purine DNA binding	molecular_function	0.091008	1	1	214	7	22156	ENSG00000113318
GO:0043092	L-amino acid import	biological_process	0.091023	1	1	214	9	22156	ENSG00000132326
GO:0033691	sialic acid binding	molecular_function	0.091049	1	1	214	11	22156	ENSG00000113532
GO:0070230	positive regulation of lymphocyte apoptotic process	biological_process	0.091175	1	1	214	20	22156	ENSG00000217128
GO:0002051	osteoblast fate commitment	biological_process	0.091249	1	1	214	4	22156	ENSG00000170365
GO:0005219	ryanodine-sensitive calcium-release channel activity	molecular_function	0.0914	1	1	214	4	22156	ENSG00000196218
GO:0030854	positive regulation of granulocyte differentiation	biological_process	0.091692	1	1	214	8	22156	ENSG00000159216
GO:0047238	glucuronosyl-N-acetylgalactosaminyl-proteoglycan 4-beta-N-acetylgalactosaminyltransferase activity	molecular_function	0.092214	1	1	214	5	22156	ENSG00000169826
GO:0035933	glucocorticoid secretion	biological_process	0.092434	1	1	214	14	22156	ENSG00000179295
GO:0070568	guanylyltransferase activity	molecular_function	0.092544	1	1	214	7	22156	ENSG00000101557
GO:0031065	positive regulation of histone deacetylation	biological_process	0.092555	1	1	214	11	22156	ENSG00000164190
GO:0052658	inositol-1,4,5-trisphosphate 5-phosphatase activity	molecular_function	0.092582	1	1	214	6	22156	ENSG00000204084
GO:0040038	polar body extrusion after meiotic divisions	biological_process	0.092614	1	1	214	4	22156	ENSG00000164961
GO:0019081	viral translation	biological_process	0.092634	1	1	214	14	22156	ENSG00000143486
GO:0050868	negative regulation of T cell activation	biological_process	0.092722	1	3	214	134	22156	ENSG00000159216,ENSG00000174842,ENSG00000075711
GO:2000113	negative regulation of cellular macromolecule biosynthetic process	biological_process	0.093055	1	21	214	1542	22156	ENSG00000156802,ENSG00000217128,ENSG00000181090,ENSG00000157168,ENSG00000033800,ENSG00000163848,ENSG00000159216,ENSG00000100697,ENSG00000113318,ENSG00000106829,ENSG00000136628,ENSG00000140455,ENSG00000275700,ENSG00000171824,ENSG00000164190,ENSG00000147649,ENSG00000132326,ENSG00000172795,ENSG00000182973,ENSG00000132604,ENSG00000075711
GO:0045934	negative regulation of nucleobase-containing compound metabolic process	biological_process	0.093063	1	21	214	1484	22156	ENSG00000134815,ENSG00000138095,ENSG00000033800,ENSG00000181090,ENSG00000217128,ENSG00000157168,ENSG00000156802,ENSG00000159216,ENSG00000163848,ENSG00000113318,ENSG00000100697,ENSG00000106829,ENSG00000157540,ENSG00000171824,ENSG00000140455,ENSG00000172795,ENSG00000132326,ENSG00000164190,ENSG00000147649,ENSG00000075711,ENSG00000132604
GO:0042177	negative regulation of protein catabolic process	biological_process	0.093073	1	3	214	99	22156	ENSG00000173473,ENSG00000157168,ENSG00000204463
GO:0070087	chromo shadow domain binding	molecular_function	0.093203	1	1	214	6	22156	ENSG00000164190
GO:0051646	mitochondrion localization	biological_process	0.093449	1	2	214	40	22156	ENSG00000138095,ENSG00000054523
GO:0061384	heart trabecula morphogenesis	biological_process	0.093782	1	2	214	35	22156	ENSG00000157168,ENSG00000106799
GO:1901988	negative regulation of cell cycle phase transition	biological_process	0.093856	1	6	214	308	22156	ENSG00000075711,ENSG00000179295,ENSG00000182973,ENSG00000184445,ENSG00000149311,ENSG00000100225
GO:0070187	telosome	cellular_component	0.093933	1	1	214	8	22156	ENSG00000132604
GO:0009894	regulation of catabolic process	biological_process	0.094125	1	21	214	1234	22156	ENSG00000174842,ENSG00000147649,ENSG00000050748,ENSG00000169398,ENSG00000060237,ENSG00000101557,ENSG00000204084,ENSG00000115459,ENSG00000134909,ENSG00000029725,ENSG00000213639,ENSG00000149311,ENSG00000134815,ENSG00000116991,ENSG00000138095,ENSG00000173473,ENSG00000001629,ENSG00000115233,ENSG00000033800,ENSG00000204463,ENSG00000157168
GO:0051138	positive regulation of NK T cell differentiation	biological_process	0.094321	1	1	214	4	22156	ENSG00000132842
GO:0032009	early phagosome	cellular_component	0.09433	1	1	214	8	22156	ENSG00000198722
GO:0000978	RNA polymerase II core promoter proximal region sequence-specific DNA binding	molecular_function	0.094647	1	9	214	487	22156	ENSG00000140455,ENSG00000140262,ENSG00000182158,ENSG00000173473,ENSG00000107164,ENSG00000170365,ENSG00000163848,ENSG00000175592,ENSG00000159216
GO:0006903	vesicle targeting	biological_process	0.095067	1	3	214	90	22156	ENSG00000110075,ENSG00000074054,ENSG00000163539
GO:0043378	positive regulation of CD8-positive, alpha-beta T cell differentiation	biological_process	0.095068	1	1	214	4	22156	ENSG00000159216
GO:0042995	cell projection	cellular_component	0.095159	1	40	214	2308	22156	ENSG00000169398,ENSG00000050748,ENSG00000075711,ENSG00000122970,ENSG00000161040,ENSG00000146350,ENSG00000115459,ENSG00000150275,ENSG00000134909,ENSG00000035403,ENSG00000177707,ENSG00000198722,ENSG00000164715,ENSG00000163539,ENSG00000100697,ENSG00000100505,ENSG00000198752,ENSG00000018189,ENSG00000157168,ENSG00000175592,ENSG00000130338,ENSG00000185842,ENSG00000164961,ENSG00000065243,ENSG00000065559…
GO:0003007	heart morphogenesis	biological_process	0.095495	1	6	214	261	22156	ENSG00000196218,ENSG00000106799,ENSG00000164190,ENSG00000169398,ENSG00000123473,ENSG00000157168
GO:0033504	floor plate development	biological_process	0.095529	1	1	214	7	22156	ENSG00000123473
GO:0045213	neurotransmitter receptor metabolic process	biological_process	0.095708	1	1	214	4	22156	ENSG00000157168
GO:0005114	type II transforming growth factor beta receptor binding	molecular_function	0.096104	1	1	214	7	22156	ENSG00000106799
GO:0043525	positive regulation of neuron apoptotic process	biological_process	0.096413	1	2	214	50	22156	ENSG00000065559,ENSG00000149311
GO:0046976	histone methyltransferase activity (H3-K27 specific)	molecular_function	0.096423	1	1	214	10	22156	ENSG00000181090
GO:0014010	Schwann cell proliferation	biological_process	0.096568	1	1	214	8	22156	ENSG00000100697
GO:0004439	phosphatidylinositol-4,5-bisphosphate 5-phosphatase activity	molecular_function	0.096662	1	1	214	9	22156	ENSG00000204084
GO:0016079	synaptic vesicle exocytosis	biological_process	0.096788	1	3	214	69	22156	ENSG00000198722,ENSG00000132842,ENSG00000100505
GO:0031597	cytosolic proteasome complex	cellular_component	0.097169	1	1	214	10	22156	ENSG00000115233
GO:0030007	cellular potassium ion homeostasis	biological_process	0.097178	1	1	214	13	22156	ENSG00000156113
GO:0014832	urinary bladder smooth muscle contraction	biological_process	0.097524	1	1	214	6	22156	ENSG00000156113
GO:0014848	urinary tract smooth muscle contraction	biological_process	0.097524	1	1	214	6	22156	ENSG00000156113
GO:0051057	positive regulation of small GTPase mediated signal transduction	biological_process	0.097667	1	3	214	72	22156	ENSG00000108061,ENSG00000157168,ENSG00000100485
GO:0043376	regulation of CD8-positive, alpha-beta T cell differentiation	biological_process	0.097674	1	1	214	6	22156	ENSG00000159216
GO:0034332	adherens junction organization	biological_process	0.097683	1	5	214	137	22156	ENSG00000035403,ENSG00000177707,ENSG00000169398,ENSG00000074054,ENSG00000163539
GO:0032184	SUMO polymer binding	molecular_function	0.09771	1	1	214	4	22156	ENSG00000063978
GO:0090230	regulation of centromere complex assembly	biological_process	0.097717	1	1	214	4	22156	ENSG00000063978
GO:0001650	fibrillar center	cellular_component	0.097803	1	4	214	153	22156	ENSG00000086200,ENSG00000134909,ENSG00000147649,ENSG00000141076
GO:0046483	heterocycle metabolic process	biological_process	0.097919	1	78	214	6743	22156	ENSG00000149311,ENSG00000100697,ENSG00000129691,ENSG00000138095,ENSG00000116991,ENSG00000107164,ENSG00000134815,ENSG00000217128,ENSG00000157168,ENSG00000115233,ENSG00000164190,ENSG00000137513,ENSG00000134909,ENSG00000146592,ENSG00000145907,ENSG00000135297,ENSG00000117000,ENSG00000106105,ENSG00000173473,ENSG00000100201,ENSG00000184588,ENSG00000173041,ENSG00000198815,ENSG00000063978,ENSG00000065559…
GO:0043247	telomere maintenance in response to DNA damage	biological_process	0.098081	1	1	214	9	22156	ENSG00000132604
GO:0015935	small ribosomal subunit	cellular_component	0.098439	1	2	214	98	22156	ENSG00000132676,ENSG00000143486
GO:0031624	ubiquitin conjugating enzyme binding	molecular_function	0.098657	1	2	214	31	22156	ENSG00000001629,ENSG00000121741
GO:0071824	protein-DNA complex subunit organization	biological_process	0.098662	1	5	214	307	22156	ENSG00000063978,ENSG00000173473,ENSG00000033800,ENSG00000099991,ENSG00000020426
GO:0044763	single-organism cellular process	biological_process	0.098888	1	160	214	14700	22156	ENSG00000169118,ENSG00000145907,ENSG00000106105,ENSG00000131508,ENSG00000061987,ENSG00000125827,ENSG00000100225,ENSG00000184588,ENSG00000100201,ENSG00000175471,ENSG00000063978,ENSG00000196218,ENSG00000151292,ENSG00000065559,ENSG00000164615,ENSG00000106829,ENSG00000140391,ENSG00000029725,ENSG00000182158,ENSG00000213639,ENSG00000075539,ENSG00000275700,ENSG00000179295,ENSG00000137522,ENSG00000146263…
GO:0033235	positive regulation of protein sumoylation	biological_process	0.099218	1	1	214	11	22156	ENSG00000033800
GO:0048188	Set1C/COMPASS complex	cellular_component	0.099218	1	1	214	14	22156	ENSG00000129691
GO:0060249	anatomical structure homeostasis	biological_process	0.099376	1	8	214	425	22156	ENSG00000151414,ENSG00000132604,ENSG00000149311,ENSG00000172795,ENSG00000167522,ENSG00000171824,ENSG00000179295,ENSG00000150275
GO:0008757	S-adenosylmethionine-dependent methyltransferase activity	molecular_function	0.099798	1	4	214	166	22156	ENSG00000116237,ENSG00000168300,ENSG00000129691,ENSG00000181090
GO:0032356	oxidized DNA binding	molecular_function	0.099939	1	1	214	8	22156	ENSG00000113318
GO:0060020	Bergmann glial cell differentiation	biological_process	0.099945	1	1	214	8	22156	ENSG00000179295
GO:0045910	negative regulation of DNA recombination	biological_process	0.10015	1	2	214	41	22156	ENSG00000132604,ENSG00000113318
GO:2000134	negative regulation of G1/S transition of mitotic cell cycle	biological_process	0.10055	1	3	214	126	22156	ENSG00000182973,ENSG00000149311,ENSG00000100225
GO:0010750	positive regulation of nitric oxide mediated signal transduction	biological_process	0.10075	1	1	214	5	22156	ENSG00000152402
GO:0010824	regulation of centrosome duplication	biological_process	0.10082	1	2	214	45	22156	ENSG00000164953,ENSG00000123473
GO:0034976	response to endoplasmic reticulum stress	biological_process	0.10088	1	4	214	175	22156	ENSG00000197930,ENSG00000182158,ENSG00000137522,ENSG00000204463
GO:0052650	NADP-retinol dehydrogenase activity	molecular_function	0.10097	1	1	214	19	22156	ENSG00000072042
GO:0090186	regulation of pancreatic juice secretion	biological_process	0.10109	1	1	214	8	22156	ENSG00000060237
GO:0052866	phosphatidylinositol phosphate phosphatase activity	molecular_function	0.10122	1	2	214	32	22156	ENSG00000109452,ENSG00000204084
GO:1901135	carbohydrate derivative metabolic process	biological_process	0.10203	1	26	214	1646	22156	ENSG00000110080,ENSG00000275700,ENSG00000134909,ENSG00000029725,ENSG00000169826,ENSG00000112893,ENSG00000204084,ENSG00000182870,ENSG00000115459,ENSG00000075711,ENSG00000169902,ENSG00000060237,ENSG00000169439,ENSG00000162885,ENSG00000110075,ENSG00000169398,ENSG00000151883,ENSG00000113532,ENSG00000167325,ENSG00000116991,ENSG00000184588,ENSG00000169919,ENSG00000152127,ENSG00000073417,ENSG00000152402…
GO:0030307	positive regulation of cell growth	biological_process	0.10227	1	4	214	156	22156	ENSG00000018189,ENSG00000136937,ENSG00000171517,ENSG00000106799
GO:0051588	regulation of neurotransmitter transport	biological_process	0.10233	1	3	214	77	22156	ENSG00000132326,ENSG00000175471,ENSG00000198722
GO:0022414	reproductive process	biological_process	0.10239	1	20	214	1346	22156	ENSG00000167325,ENSG00000173473,ENSG00000102781,ENSG00000113441,ENSG00000204463,ENSG00000144468,ENSG00000033800,ENSG00000163848,ENSG00000113318,ENSG00000177707,ENSG00000179295,ENSG00000145685,ENSG00000164190,ENSG00000106799,ENSG00000175592,ENSG00000204084,ENSG00000170365,ENSG00000075711,ENSG00000122970,ENSG00000164961
GO:0004540	ribonuclease activity	molecular_function	0.10249	1	3	214	126	22156	ENSG00000171824,ENSG00000100697,ENSG00000172795
GO:0008432	JUN kinase binding	molecular_function	0.10251	1	1	214	8	22156	ENSG00000169398
GO:0032456	endocytic recycling	biological_process	0.10267	1	2	214	45	22156	ENSG00000164715,ENSG00000085832
GO:0006357	regulation of transcription from RNA polymerase II promoter	biological_process	0.10276	1	35	214	2795	22156	ENSG00000173473,ENSG00000100201,ENSG00000181090,ENSG00000156802,ENSG00000173041,ENSG00000121741,ENSG00000105419,ENSG00000117000,ENSG00000106829,ENSG00000196588,ENSG00000275700,ENSG00000182158,ENSG00000160199,ENSG00000198815,ENSG00000175592,ENSG00000063978,ENSG00000132604,ENSG00000020426,ENSG00000107164,ENSG00000217128,ENSG00000033800,ENSG00000163848,ENSG00000159216,ENSG00000149311,ENSG00000100697…
GO:0051246	regulation of protein metabolic process	biological_process	0.10276	1	32	214	2459	22156	ENSG00000149311,ENSG00000073417,ENSG00000115233,ENSG00000144468,ENSG00000033800,ENSG00000204463,ENSG00000217128,ENSG00000157168,ENSG00000138095,ENSG00000060237,ENSG00000075711,ENSG00000101557,ENSG00000205339,ENSG00000132326,ENSG00000174842,ENSG00000106799,ENSG00000050748,ENSG00000164190,ENSG00000169398,ENSG00000136628,ENSG00000136937,ENSG00000171517,ENSG00000001629,ENSG00000100225,ENSG00000173473…
GO:0060170	cilium membrane	cellular_component	0.10322	1	3	214	94	22156	ENSG00000164953,ENSG00000085832,ENSG00000108061
GO:0016616	oxidoreductase activity, acting on the CH-OH group of donors, NAD or NADP as acceptor	molecular_function	0.10336	1	3	214	140	22156	ENSG00000072042,ENSG00000065833,ENSG00000106853
GO:2000147	positive regulation of cell motility	biological_process	0.10353	1	10	214	563	22156	ENSG00000163539,ENSG00000149311,ENSG00000169398,ENSG00000106799,ENSG00000164190,ENSG00000060237,ENSG00000152127,ENSG00000101367,ENSG00000074054,ENSG00000018189
GO:0035822	gene conversion	biological_process	0.10356	1	1	214	5	22156	ENSG00000113318
GO:0048704	embryonic skeletal system morphogenesis	biological_process	0.10359	1	3	214	98	22156	ENSG00000075711,ENSG00000164190,ENSG00000106799
GO:0090179	planar cell polarity pathway involved in neural tube closure	biological_process	0.10361	1	1	214	13	22156	ENSG00000075275
GO:0007023	post-chaperonin tubulin folding pathway	biological_process	0.1038	1	1	214	7	22156	ENSG00000285053
GO:0007423	sensory organ development	biological_process	0.10415	1	11	214	555	22156	ENSG00000167325,ENSG00000177707,ENSG00000150275,ENSG00000179295,ENSG00000160199,ENSG00000075275,ENSG00000164190,ENSG00000106799,ENSG00000112893,ENSG00000146350,ENSG00000075711
GO:0006089	lactate metabolic process	biological_process	0.10416	1	1	214	12	22156	ENSG00000132326
GO:0051172	negative regulation of nitrogen compound metabolic process	biological_process	0.1043	1	21	214	1512	22156	ENSG00000140455,ENSG00000171824,ENSG00000106829,ENSG00000157540,ENSG00000132604,ENSG00000075711,ENSG00000147649,ENSG00000164190,ENSG00000172795,ENSG00000132326,ENSG00000217128,ENSG00000181090,ENSG00000157168,ENSG00000156802,ENSG00000033800,ENSG00000138095,ENSG00000134815,ENSG00000113318,ENSG00000100697,ENSG00000163848,ENSG00000159216
GO:0006461	protein complex assembly	biological_process	0.10453	1	23	214	1601	22156	ENSG00000172765,ENSG00000101367,ENSG00000151414,ENSG00000085832,ENSG00000167325,ENSG00000100505,ENSG00000074054,ENSG00000157168,ENSG00000217128,ENSG00000065833,ENSG00000169398,ENSG00000196218,ENSG00000050748,ENSG00000175592,ENSG00000138750,ENSG00000063978,ENSG00000170365,ENSG00000075711,ENSG00000164961,ENSG00000110075,ENSG00000157540,ENSG00000198722,ENSG00000179295
GO:0036302	atrioventricular canal development	biological_process	0.10453	1	1	214	7	22156	ENSG00000179295
GO:0014037	Schwann cell differentiation	biological_process	0.10509	1	2	214	39	22156	ENSG00000100697,ENSG00000157168
GO:0044291	cell-cell contact zone	cellular_component	0.10518	1	3	214	76	22156	ENSG00000035403,ENSG00000177707,ENSG00000075711
GO:0048762	mesenchymal cell differentiation	biological_process	0.10519	1	5	214	219	22156	ENSG00000163539,ENSG00000074054,ENSG00000100201,ENSG00000106799,ENSG00000157168
GO:0040016	embryonic cleavage	biological_process	0.10541	1	1	214	7	22156	ENSG00000275700
GO:0016615	malate dehydrogenase activity	molecular_function	0.10546	1	1	214	8	22156	ENSG00000065833
GO:0051272	positive regulation of cellular component movement	biological_process	0.10562	1	10	214	567	22156	ENSG00000152127,ENSG00000060237,ENSG00000101367,ENSG00000149311,ENSG00000163539,ENSG00000106799,ENSG00000164190,ENSG00000169398,ENSG00000018189,ENSG00000074054
GO:0035195	gene silencing by miRNA	biological_process	0.10567	1	3	214	320	22156	ENSG00000136937,ENSG00000170365,ENSG00000100697
GO:0005176	ErbB-2 class receptor binding	molecular_function	0.10568	1	1	214	10	22156	ENSG00000157168
GO:0051249	regulation of lymphocyte activation	biological_process	0.10572	1	8	214	611	22156	ENSG00000159216,ENSG00000174842,ENSG00000149311,ENSG00000075711,ENSG00000100225,ENSG00000132842,ENSG00000196950,ENSG00000179295
GO:0044430	cytoskeletal part	cellular_component	0.10574	1	31	214	1980	22156	ENSG00000169398,ENSG00000114107,ENSG00000040341,ENSG00000065243,ENSG00000165480,ENSG00000185842,ENSG00000075711,ENSG00000122970,ENSG00000134909,ENSG00000035403,ENSG00000139354,ENSG00000054523,ENSG00000169122,ENSG00000187240,ENSG00000163539,ENSG00000184445,ENSG00000101367,ENSG00000123473,ENSG00000285053,ENSG00000151414,ENSG00000133393,ENSG00000275052,ENSG00000102781,ENSG00000138095,ENSG00000198752…
GO:0048663	neuron fate commitment	biological_process	0.10624	1	2	214	72	22156	ENSG00000106799,ENSG00000157168
GO:0071364	cellular response to epidermal growth factor stimulus	biological_process	0.10643	1	2	214	44	22156	ENSG00000073417,ENSG00000179295
GO:0030684	preribosome	cellular_component	0.10691	1	2	214	85	22156	ENSG00000141076,ENSG00000001497
GO:0090305	nucleic acid phosphodiester bond hydrolysis	biological_process	0.10691	1	6	214	328	22156	ENSG00000113318,ENSG00000100697,ENSG00000171824,ENSG00000145907,ENSG00000172795,ENSG00000149311
GO:0060073	micturition	biological_process	0.10705	1	1	214	7	22156	ENSG00000156113
GO:0031641	regulation of myelination	biological_process	0.10706	1	2	214	37	22156	ENSG00000075711,ENSG00000100697
GO:0046833	positive regulation of RNA export from nucleus	biological_process	0.10726	1	1	214	7	22156	ENSG00000139746
GO:0044305	calyx of Held	cellular_component	0.10747	1	1	214	5	22156	ENSG00000198722
GO:0005978	glycogen biosynthetic process	biological_process	0.10786	1	2	214	49	22156	ENSG00000213639,ENSG00000132326
GO:0009250	glucan biosynthetic process	biological_process	0.10786	1	2	214	49	22156	ENSG00000213639,ENSG00000132326
GO:0004745	retinol dehydrogenase activity	molecular_function	0.10792	1	1	214	20	22156	ENSG00000072042
GO:0030618	transforming growth factor beta receptor, pathway-specific cytoplasmic mediator activity	molecular_function	0.10794	1	1	214	5	22156	ENSG00000170365
GO:0097470	ribbon synapse	cellular_component	0.10796	1	1	214	5	22156	ENSG00000198722
GO:0042555	MCM complex	cellular_component	0.10824	1	1	214	12	22156	ENSG00000146263
GO:0008298	intracellular mRNA localization	biological_process	0.10833	1	1	214	11	22156	ENSG00000171824
GO:0051179	localization	biological_process	0.10836	1	87	214	7070	22156	ENSG00000196588,ENSG00000130703,ENSG00000054523,ENSG00000139974,ENSG00000116237,ENSG00000185842,ENSG00000164961,ENSG00000204084,ENSG00000065243,ENSG00000132604,ENSG00000133393,ENSG00000029364,ENSG00000196865,ENSG00000074201,ENSG00000086200,ENSG00000187240,ENSG00000152127,ENSG00000132549,ENSG00000136937,ENSG00000171517,ENSG00000101367,ENSG00000156113,ENSG00000132842,ENSG00000136628,ENSG00000173230…
GO:0031023	microtubule organizing center organization	biological_process	0.10836	1	4	214	140	22156	ENSG00000123473,ENSG00000074054,ENSG00000164953,ENSG00000163539
GO:0003084	positive regulation of systemic arterial blood pressure	biological_process	0.10888	1	1	214	14	22156	ENSG00000060237
GO:0097327	response to antineoplastic agent	biological_process	0.10916	1	1	214	6	22156	ENSG00000106853
GO:0044264	cellular polysaccharide metabolic process	biological_process	0.10923	1	3	214	101	22156	ENSG00000169826,ENSG00000213639,ENSG00000132326
GO:0045505	dynein intermediate chain binding	molecular_function	0.10938	1	2	214	29	22156	ENSG00000185842,ENSG00000187240
GO:0045955	negative regulation of calcium ion-dependent exocytosis	biological_process	0.10943	1	1	214	10	22156	ENSG00000100505
GO:0048763	calcium-induced calcium release activity	molecular_function	0.1097	1	1	214	4	22156	ENSG00000196218
GO:0007173	epidermal growth factor receptor signaling pathway	biological_process	0.10986	1	4	214	119	22156	ENSG00000179295,ENSG00000085832,ENSG00000169398,ENSG00000164615
GO:0033633	negative regulation of cell-cell adhesion mediated by integrin	biological_process	0.10988	1	1	214	8	22156	ENSG00000060237
GO:0048179	activin receptor complex	cellular_component	0.11001	1	1	214	7	22156	ENSG00000106799
GO:0009642	response to light intensity	biological_process	0.11006	1	1	214	12	22156	ENSG00000072042
GO:0008092	cytoskeletal protein binding	molecular_function	0.11012	1	20	214	999	22156	ENSG00000101367,ENSG00000156113,ENSG00000163539,ENSG00000186625,ENSG00000138095,ENSG00000102781,ENSG00000184588,ENSG00000074054,ENSG00000164953,ENSG00000075711,ENSG00000122970,ENSG00000114107,ENSG00000169398,ENSG00000164715,ENSG00000275700,ENSG00000054523,ENSG00000035403,ENSG00000196588,ENSG00000139354,ENSG00000157540
GO:0006977	DNA damage response, signal transduction by p53 class mediator resulting in cell cycle arrest	biological_process	0.11012	1	2	214	65	22156	ENSG00000182973,ENSG00000149311
GO:0051152	positive regulation of smooth muscle cell differentiation	biological_process	0.11014	1	1	214	13	22156	ENSG00000033800
GO:0055106	ubiquitin-protein ligase regulator activity	molecular_function	0.11085	1	1	214	13	22156	ENSG00000174842
GO:0006578	amino-acid betaine biosynthetic process	biological_process	0.11099	1	1	214	7	22156	ENSG00000143149
GO:0071921	cohesin localization to chromatin	biological_process	0.11104	1	1	214	6	22156	ENSG00000164190
GO:0051004	regulation of lipoprotein lipase activity	biological_process	0.11154	1	3	214	113	22156	ENSG00000196588,ENSG00000099991,ENSG00000164715
GO:0035748	myelin sheath abaxonal region	cellular_component	0.11155	1	1	214	6	22156	ENSG00000075711
GO:0000940	condensed chromosome outer kinetochore	cellular_component	0.11166	1	1	214	13	22156	ENSG00000165480
GO:0060712	spongiotrophoblast layer development	biological_process	0.11191	1	1	214	13	22156	ENSG00000115760
GO:0000987	core promoter proximal region sequence-specific DNA binding	molecular_function	0.11199	1	9	214	502	22156	ENSG00000175592,ENSG00000159216,ENSG00000163848,ENSG00000170365,ENSG00000107164,ENSG00000173473,ENSG00000182158,ENSG00000140262,ENSG00000140455
GO:0001159	core promoter proximal region DNA binding	molecular_function	0.11199	1	9	214	502	22156	ENSG00000140262,ENSG00000140455,ENSG00000182158,ENSG00000173473,ENSG00000107164,ENSG00000170365,ENSG00000163848,ENSG00000175592,ENSG00000159216
GO:0090329	regulation of DNA-dependent DNA replication	biological_process	0.11271	1	2	214	42	22156	ENSG00000113318,ENSG00000132604
GO:0004383	guanylate cyclase activity	molecular_function	0.11316	1	1	214	8	22156	ENSG00000152402
GO:0003691	double-stranded telomeric DNA binding	molecular_function	0.11321	1	1	214	9	22156	ENSG00000132604
GO:0021781	glial cell fate commitment	biological_process	0.114	1	1	214	14	22156	ENSG00000157168
GO:0051252	regulation of RNA metabolic process	biological_process	0.11408	1	47	214	3934	22156	ENSG00000033800,ENSG00000217128,ENSG00000157168,ENSG00000107164,ENSG00000134815,ENSG00000138095,ENSG00000129691,ENSG00000100697,ENSG00000159216,ENSG00000149311,ENSG00000073417,ENSG00000163848,ENSG00000146592,ENSG00000140262,ENSG00000140455,ENSG00000173230,ENSG00000122778,ENSG00000075711,ENSG00000170365,ENSG00000159592,ENSG00000132326,ENSG00000164190,ENSG00000106799,ENSG00000147649,ENSG00000173041…
GO:0003348	cardiac endothelial cell differentiation	biological_process	0.11438	1	1	214	7	22156	ENSG00000157168
GO:0060956	endocardial cell differentiation	biological_process	0.11438	1	1	214	7	22156	ENSG00000157168
GO:0000019	regulation of mitotic recombination	biological_process	0.11454	1	1	214	8	22156	ENSG00000132604
GO:0001764	neuron migration	biological_process	0.11461	1	5	214	155	22156	ENSG00000169398,ENSG00000164190,ENSG00000196588,ENSG00000157168,ENSG00000075275
GO:0090160	Golgi to lysosome transport	biological_process	0.11478	1	1	214	8	22156	ENSG00000123106
GO:0051262	protein tetramerization	biological_process	0.11489	1	4	214	173	22156	ENSG00000138750,ENSG00000196218,ENSG00000167325,ENSG00000065833
GO:0043570	maintenance of DNA repeat elements	biological_process	0.11504	1	1	214	6	22156	ENSG00000113318
GO:0033002	muscle cell proliferation	biological_process	0.11504	1	4	214	179	22156	ENSG00000020426,ENSG00000170365,ENSG00000135040,ENSG00000106799
GO:0032143	single thymine insertion binding	molecular_function	0.11542	1	1	214	9	22156	ENSG00000113318
GO:0031593	polyubiquitin binding	molecular_function	0.11545	1	2	214	51	22156	ENSG00000085832,ENSG00000204463
GO:0061038	uterus morphogenesis	biological_process	0.11546	1	1	214	6	22156	ENSG00000164190
GO:0000228	nuclear chromosome	cellular_component	0.11563	1	10	214	640	22156	ENSG00000129691,ENSG00000132604,ENSG00000149311,ENSG00000164190,ENSG00000213639,ENSG00000140455,ENSG00000140262,ENSG00000146263,ENSG00000138095,ENSG00000173473
GO:0045503	dynein light chain binding	molecular_function	0.11582	1	2	214	25	22156	ENSG00000187240,ENSG00000185842
GO:0048286	lung alveolus development	biological_process	0.11611	1	2	214	41	22156	ENSG00000112893,ENSG00000136205
GO:0071253	connexin binding	molecular_function	0.11635	1	1	214	7	22156	ENSG00000162852
GO:0000075	cell cycle checkpoint	biological_process	0.11636	1	5	214	239	22156	ENSG00000184445,ENSG00000179295,ENSG00000182973,ENSG00000075711,ENSG00000149311
GO:0016050	vesicle organization	biological_process	0.11638	1	6	214	240	22156	ENSG00000198722,ENSG00000254995,ENSG00000110075,ENSG00000085832,ENSG00000132842,ENSG00000100505
GO:0005795	Golgi stack	cellular_component	0.11652	1	4	214	151	22156	ENSG00000173230,ENSG00000112893,ENSG00000169826,ENSG00000110080
GO:0035280	miRNA loading onto RISC involved in gene silencing by miRNA	biological_process	0.11692	1	1	214	7	22156	ENSG00000100697
GO:0016075	rRNA catabolic process	biological_process	0.11713	1	1	214	19	22156	ENSG00000171824
GO:2000846	regulation of corticosteroid hormone secretion	biological_process	0.11753	1	1	214	15	22156	ENSG00000179295
GO:0010558	negative regulation of macromolecule biosynthetic process	biological_process	0.11778	1	21	214	1605	22156	ENSG00000164190,ENSG00000147649,ENSG00000132326,ENSG00000172795,ENSG00000182973,ENSG00000132604,ENSG00000075711,ENSG00000136628,ENSG00000106829,ENSG00000275700,ENSG00000140455,ENSG00000171824,ENSG00000163848,ENSG00000159216,ENSG00000100697,ENSG00000113318,ENSG00000157168,ENSG00000217128,ENSG00000181090,ENSG00000156802,ENSG00000033800
GO:0051136	regulation of NK T cell differentiation	biological_process	0.11782	1	1	214	6	22156	ENSG00000132842
GO:0071027	nuclear RNA surveillance	biological_process	0.1182	1	1	214	19	22156	ENSG00000171824
GO:0071028	nuclear mRNA surveillance	biological_process	0.1182	1	1	214	19	22156	ENSG00000171824
GO:0010561	negative regulation of glycoprotein biosynthetic process	biological_process	0.11843	1	1	214	16	22156	ENSG00000275700
GO:0072413	signal transduction involved in mitotic cell cycle checkpoint	biological_process	0.11854	1	2	214	66	22156	ENSG00000182973,ENSG00000149311
GO:0072431	signal transduction involved in mitotic G1 DNA damage checkpoint	biological_process	0.11854	1	2	214	66	22156	ENSG00000182973,ENSG00000149311
GO:1990048	anterograde dense core granule transport	biological_process	0.11862	1	1	214	7	22156	ENSG00000054523
GO:0070227	lymphocyte apoptotic process	biological_process	0.11891	1	2	214	72	22156	ENSG00000217128,ENSG00000196950
GO:1901532	regulation of hematopoietic progenitor cell differentiation	biological_process	0.119	1	1	214	14	22156	ENSG00000217128
GO:0000212	meiotic spindle organization	biological_process	0.11905	1	1	214	14	22156	ENSG00000164961
GO:0008536	Ran GTPase binding	molecular_function	0.11905	1	2	214	38	22156	ENSG00000205339,ENSG00000086200
GO:0001654	eye development	biological_process	0.1193	1	8	214	359	22156	ENSG00000177707,ENSG00000167325,ENSG00000160199,ENSG00000106799,ENSG00000164190,ENSG00000075711,ENSG00000112893,ENSG00000146350
GO:0051145	smooth muscle cell differentiation	biological_process	0.11938	1	2	214	54	22156	ENSG00000196588,ENSG00000033800
GO:0072668	tubulin complex biogenesis	biological_process	0.11974	1	1	214	11	22156	ENSG00000285053
GO:0003828	alpha-N-acetylneuraminate alpha-2,8-sialyltransferase activity	molecular_function	0.12001	1	1	214	6	22156	ENSG00000113532
GO:0070578	RISC-loading complex	cellular_component	0.12005	1	1	214	8	22156	ENSG00000100697
GO:0035930	corticosteroid hormone secretion	biological_process	0.12025	1	1	214	17	22156	ENSG00000179295
GO:0006720	isoprenoid metabolic process	biological_process	0.12049	1	3	214	145	22156	ENSG00000072042,ENSG00000285053,ENSG00000169439
GO:0045794	negative regulation of cell volume	biological_process	0.12098	1	1	214	6	22156	ENSG00000156113
GO:0032507	maintenance of protein location in cell	biological_process	0.12102	1	4	214	147	22156	ENSG00000133393,ENSG00000118454,ENSG00000074054,ENSG00000163539
GO:0043010	camera-type eye development	biological_process	0.12106	1	7	214	311	22156	ENSG00000106799,ENSG00000177707,ENSG00000167325,ENSG00000146350,ENSG00000112893,ENSG00000160199,ENSG00000075711
GO:0007163	establishment or maintenance of cell polarity	biological_process	0.12109	1	6	214	215	22156	ENSG00000198752,ENSG00000169398,ENSG00000074054,ENSG00000163539,ENSG00000075711,ENSG00000018189
GO:0006974	response to DNA damage stimulus	biological_process	0.1212	1	14	214	927	22156	ENSG00000164190,ENSG00000149311,ENSG00000113318,ENSG00000132604,ENSG00000182973,ENSG00000020426,ENSG00000129691,ENSG00000157540,ENSG00000146263,ENSG00000275700,ENSG00000179295,ENSG00000204463,ENSG00000140455,ENSG00000115233
GO:0015031	protein transport	biological_process	0.1213	1	25	214	1838	22156	ENSG00000157823,ENSG00000100225,ENSG00000127980,ENSG00000018189,ENSG00000086200,ENSG00000085832,ENSG00000131508,ENSG00000061987,ENSG00000132549,ENSG00000132842,ENSG00000162852,ENSG00000029725,ENSG00000129158,ENSG00000254995,ENSG00000198722,ENSG00000164715,ENSG00000179295,ENSG00000116237,ENSG00000138750,ENSG00000174842,ENSG00000106799,ENSG00000164961,ENSG00000143486,ENSG00000205339,ENSG00000123106
GO:0070142	synaptic vesicle budding	biological_process	0.12135	1	1	214	6	22156	ENSG00000132842
GO:0051096	positive regulation of helicase activity	biological_process	0.12135	1	1	214	9	22156	ENSG00000113318
GO:0051961	negative regulation of nervous system development	biological_process	0.12137	1	1	214	6	22156	ENSG00000169398
GO:0051964	negative regulation of synapse assembly	biological_process	0.12137	1	1	214	6	22156	ENSG00000169398
GO:0014821	phasic smooth muscle contraction	biological_process	0.12147	1	1	214	18	22156	ENSG00000075711
GO:0030330	DNA damage response, signal transduction by p53 class mediator	biological_process	0.12171	1	3	214	116	22156	ENSG00000149311,ENSG00000157540,ENSG00000182973
GO:0070849	response to epidermal growth factor stimulus	biological_process	0.12203	1	2	214	48	22156	ENSG00000073417,ENSG00000179295
GO:0000290	deadenylation-dependent decapping of nuclear-transcribed mRNA	biological_process	0.12216	1	1	214	11	22156	ENSG00000172795
GO:0016725	oxidoreductase activity, acting on CH or CH2 groups	molecular_function	0.1222	1	1	214	10	22156	ENSG00000167325
GO:0070878	primary miRNA binding	molecular_function	0.12236	1	1	214	8	22156	ENSG00000170365
GO:0017151	DEAD/H-box RNA helicase binding	molecular_function	0.12257	1	1	214	8	22156	ENSG00000170365
GO:0050957	equilibrioception	biological_process	0.12264	1	1	214	7	22156	ENSG00000150275
GO:0060087	relaxation of vascular smooth muscle	biological_process	0.12269	1	1	214	9	22156	ENSG00000156113
GO:0055017	cardiac muscle tissue growth	biological_process	0.12271	1	3	214	103	22156	ENSG00000106799,ENSG00000065559,ENSG00000170365
GO:0006366	transcription from RNA polymerase II promoter	biological_process	0.12275	1	36	214	2953	22156	ENSG00000132604,ENSG00000020426,ENSG00000198815,ENSG00000175592,ENSG00000063978,ENSG00000275700,ENSG00000182158,ENSG00000160199,ENSG00000106829,ENSG00000196588,ENSG00000105419,ENSG00000136937,ENSG00000117000,ENSG00000121741,ENSG00000156802,ENSG00000181090,ENSG00000173041,ENSG00000173473,ENSG00000100201,ENSG00000170365,ENSG00000075711,ENSG00000147649,ENSG00000164190,ENSG00000132326,ENSG00000146592…
GO:0042996	regulation of Golgi to plasma membrane protein transport	biological_process	0.12293	1	1	214	9	22156	ENSG00000162852
GO:0051412	response to corticosterone stimulus	biological_process	0.12337	1	1	214	22	22156	ENSG00000175592
GO:0051959	dynein light intermediate chain binding	molecular_function	0.12348	1	2	214	31	22156	ENSG00000185842,ENSG00000187240
GO:0007018	microtubule-based movement	biological_process	0.12361	1	7	214	271	22156	ENSG00000132842,ENSG00000157823,ENSG00000138095,ENSG00000187240,ENSG00000185842,ENSG00000054523,ENSG00000122970
GO:0051648	vesicle localization	biological_process	0.1238	1	7	214	273	22156	ENSG00000198722,ENSG00000110075,ENSG00000132842,ENSG00000074054,ENSG00000157823,ENSG00000163539,ENSG00000100505
GO:1901897	regulation of relaxation of cardiac muscle	biological_process	0.12392	1	1	214	8	22156	ENSG00000184588
GO:0019953	sexual reproduction	biological_process	0.12394	1	13	214	822	22156	ENSG00000170365,ENSG00000204084,ENSG00000122970,ENSG00000164961,ENSG00000163848,ENSG00000106799,ENSG00000175592,ENSG00000204463,ENSG00000033800,ENSG00000145685,ENSG00000144468,ENSG00000102781,ENSG00000177707
GO:0016614	oxidoreductase activity, acting on CH-OH group of donors	molecular_function	0.12435	1	3	214	151	22156	ENSG00000065833,ENSG00000072042,ENSG00000106853
GO:0071025	RNA surveillance	biological_process	0.12443	1	1	214	21	22156	ENSG00000171824
GO:0040017	positive regulation of locomotion	biological_process	0.12446	1	10	214	587	22156	ENSG00000074054,ENSG00000018189,ENSG00000149311,ENSG00000163539,ENSG00000164190,ENSG00000106799,ENSG00000169398,ENSG00000152127,ENSG00000060237,ENSG00000101367
GO:0045787	positive regulation of cell cycle	biological_process	0.12447	1	4	214	170	22156	ENSG00000175592,ENSG00000065243,ENSG00000179295,ENSG00000020426
GO:0032138	single base insertion or deletion binding	molecular_function	0.12449	1	1	214	10	22156	ENSG00000113318
GO:0033206	meiotic cytokinesis	biological_process	0.12449	1	1	214	6	22156	ENSG00000164961
GO:0033127	regulation of histone phosphorylation	biological_process	0.12499	1	1	214	13	22156	ENSG00000149311
GO:0090178	regulation of establishment of planar polarity involved in neural tube closure	biological_process	0.12518	1	1	214	14	22156	ENSG00000075275
GO:0002328	pro-B cell differentiation	biological_process	0.12519	1	1	214	12	22156	ENSG00000217128
GO:0032206	positive regulation of telomere maintenance	biological_process	0.12521	1	2	214	52	22156	ENSG00000149311,ENSG00000151414
GO:0005838	proteasome regulatory particle	cellular_component	0.12532	1	1	214	23	22156	ENSG00000115233
GO:0006476	protein deacetylation	biological_process	0.12558	1	3	214	98	22156	ENSG00000132326,ENSG00000157540,ENSG00000164190
GO:0044087	regulation of cellular component biogenesis	biological_process	0.12572	1	16	214	900	22156	ENSG00000217128,ENSG00000074054,ENSG00000100505,ENSG00000101367,ENSG00000163539,ENSG00000159216,ENSG00000179295,ENSG00000198722,ENSG00000157540,ENSG00000131626,ENSG00000075711,ENSG00000175592,ENSG00000063978,ENSG00000050748,ENSG00000106799,ENSG00000169398
GO:0048025	negative regulation of mRNA splicing, via spliceosome	biological_process	0.12584	1	1	214	20	22156	ENSG00000157540
GO:0008047	enzyme activator activity	molecular_function	0.12586	1	11	214	549	22156	ENSG00000118412,ENSG00000157168,ENSG00000115233,ENSG00000134909,ENSG00000029725,ENSG00000116991,ENSG00000142230,ENSG00000204084,ENSG00000115459,ENSG00000060237,ENSG00000126261
GO:0055103	ligase regulator activity	molecular_function	0.12629	1	1	214	14	22156	ENSG00000174842
GO:0000793	condensed chromosome	cellular_component	0.12639	1	5	214	228	22156	ENSG00000184445,ENSG00000165480,ENSG00000138095,ENSG00000074054,ENSG00000163539
GO:0090177	establishment of planar polarity involved in neural tube closure	biological_process	0.12665	1	1	214	15	22156	ENSG00000075275
GO:0006968	cellular defense response	biological_process	0.12666	1	2	214	116	22156	ENSG00000163848,ENSG00000175592
GO:0009612	response to mechanical stimulus	biological_process	0.12685	1	5	214	213	22156	ENSG00000065559,ENSG00000179295,ENSG00000150275,ENSG00000175592,ENSG00000050748
GO:1901950	dense core granule transport	biological_process	0.12686	1	1	214	8	22156	ENSG00000054523
GO:0043565	sequence-specific DNA binding	molecular_function	0.12726	1	16	214	1166	22156	ENSG00000170365,ENSG00000132604,ENSG00000175592,ENSG00000132326,ENSG00000198815,ENSG00000182158,ENSG00000160199,ENSG00000140262,ENSG00000140455,ENSG00000173230,ENSG00000196588,ENSG00000105419,ENSG00000159216,ENSG00000163848,ENSG00000107164,ENSG00000173473
GO:0032241	positive regulation of nucleobase-containing compound transport	biological_process	0.12755	1	1	214	8	22156	ENSG00000139746
GO:0048193	Golgi vesicle transport	biological_process	0.12756	1	8	214	400	22156	ENSG00000173230,ENSG00000162852,ENSG00000029725,ENSG00000182158,ENSG00000110075,ENSG00000085832,ENSG00000061987,ENSG00000123106
GO:0055010	ventricular cardiac muscle tissue morphogenesis	biological_process	0.12781	1	2	214	48	22156	ENSG00000106799,ENSG00000157168
GO:0036038	TCTN-B9D complex	cellular_component	0.12783	1	1	214	13	22156	ENSG00000164953
GO:0048562	embryonic organ morphogenesis	biological_process	0.12817	1	6	214	303	22156	ENSG00000123473,ENSG00000075275,ENSG00000075711,ENSG00000164190,ENSG00000106799,ENSG00000150275
GO:0044451	nucleoplasm part	cellular_component	0.12839	1	22	214	1501	22156	ENSG00000033800,ENSG00000181090,ENSG00000100201,ENSG00000275052,ENSG00000129691,ENSG00000159216,ENSG00000121741,ENSG00000160199,ENSG00000001497,ENSG00000146263,ENSG00000140262,ENSG00000157540,ENSG00000106829,ENSG00000143486,ENSG00000020426,ENSG00000170365,ENSG00000198879,ENSG00000132604,ENSG00000065243,ENSG00000063978,ENSG00000147649,ENSG00000164190
GO:0010608	posttranscriptional regulation of gene expression	biological_process	0.1289	1	12	214	1027	22156	ENSG00000163162,ENSG00000172795,ENSG00000132326,ENSG00000170365,ENSG00000182973,ENSG00000100697,ENSG00000136937,ENSG00000138095,ENSG00000136628,ENSG00000100225,ENSG00000204463,ENSG00000140455
GO:0005845	mRNA cap binding complex	cellular_component	0.12894	1	1	214	12	22156	ENSG00000136937
GO:0005025	transforming growth factor beta receptor activity, type I	molecular_function	0.12895	1	1	214	7	22156	ENSG00000106799
GO:0035194	posttranscriptional gene silencing by RNA	biological_process	0.12904	1	3	214	327	22156	ENSG00000136937,ENSG00000100697,ENSG00000170365
GO:0006975	DNA damage induced protein phosphorylation	biological_process	0.1297	1	1	214	8	22156	ENSG00000149311
GO:0016796	exonuclease activity, active with either ribo- or deoxyribonucleic acids and producing 5'-phosphomonoesters	molecular_function	0.12977	1	2	214	56	22156	ENSG00000172795,ENSG00000171824
GO:0003223	ventricular compact myocardium morphogenesis	biological_process	0.12988	1	1	214	8	22156	ENSG00000106799
GO:0051409	response to nitrosative stress	biological_process	0.12992	1	1	214	12	22156	ENSG00000149311
GO:0032050	clathrin heavy chain binding	molecular_function	0.13005	1	1	214	7	22156	ENSG00000148358
GO:0000176	nuclear exosome (RNase complex)	cellular_component	0.13019	1	1	214	17	22156	ENSG00000171824
GO:0035735	intraflagellar transport involved in cilium morphogenesis	biological_process	0.13038	1	2	214	40	22156	ENSG00000122970,ENSG00000187240
GO:0018026	peptidyl-lysine monomethylation	biological_process	0.13044	1	1	214	9	22156	ENSG00000181090
GO:0016671	oxidoreductase activity, acting on a sulfur group of donors, disulfide as acceptor	molecular_function	0.1307	1	1	214	10	22156	ENSG00000197930
GO:0021826	substrate-independent telencephalic tangential migration	biological_process	0.13086	1	1	214	9	22156	ENSG00000157168
GO:0021830	interneuron migration from the subpallium to the cortex	biological_process	0.13086	1	1	214	9	22156	ENSG00000157168
GO:0021843	substrate-independent telencephalic tangential interneuron migration	biological_process	0.13086	1	1	214	9	22156	ENSG00000157168
GO:0008543	fibroblast growth factor receptor signaling pathway	biological_process	0.13097	1	3	214	117	22156	ENSG00000136937,ENSG00000108061,ENSG00000179295
GO:0080090	regulation of primary metabolic process	biological_process	0.13101	1	75	214	6400	22156	ENSG00000073417,ENSG00000163848,ENSG00000159216,ENSG00000113318,ENSG00000151414,ENSG00000275052,ENSG00000204463,ENSG00000033800,ENSG00000144468,ENSG00000065833,ENSG00000169398,ENSG00000050748,ENSG00000106799,ENSG00000147649,ENSG00000159592,ENSG00000132326,ENSG00000174842,ENSG00000205339,ENSG00000170365,ENSG00000115459,ENSG00000075711,ENSG00000060237,ENSG00000122778,ENSG00000173230,ENSG00000136628…
GO:2001187	positive regulation of CD8-positive, alpha-beta T cell activation	biological_process	0.13122	1	1	214	11	22156	ENSG00000159216
GO:0031936	negative regulation of chromatin silencing	biological_process	0.13153	1	1	214	19	22156	ENSG00000156802
GO:0003836	beta-galactoside (CMP) alpha-2,3-sialyltransferase activity	molecular_function	0.13191	1	1	214	6	22156	ENSG00000110080
GO:0005667	transcription factor complex	cellular_component	0.13215	1	6	214	301	22156	ENSG00000106829,ENSG00000159216,ENSG00000160199,ENSG00000170365,ENSG00000140262,ENSG00000020426
GO:0032137	guanine/thymine mispair binding	molecular_function	0.1322	1	1	214	10	22156	ENSG00000113318
GO:0048156	tau protein binding	molecular_function	0.13222	1	2	214	45	22156	ENSG00000275700,ENSG00000157540
GO:0070922	small RNA loading onto RISC	biological_process	0.13225	1	1	214	9	22156	ENSG00000100697
GO:0006725	cellular aromatic compound metabolic process	biological_process	0.13266	1	77	214	6757	22156	ENSG00000033800,ENSG00000065833,ENSG00000159216,ENSG00000073417,ENSG00000163848,ENSG00000151414,ENSG00000113318,ENSG00000139746,ENSG00000173230,ENSG00000136628,ENSG00000122778,ENSG00000171824,ENSG00000140262,ENSG00000140455,ENSG00000159592,ENSG00000132326,ENSG00000169398,ENSG00000147649,ENSG00000106799,ENSG00000060237,ENSG00000099991,ENSG00000075711,ENSG00000170365,ENSG00000115459,ENSG00000167325…
GO:0032135	DNA insertion or deletion binding	molecular_function	0.13268	1	1	214	12	22156	ENSG00000113318
GO:0051095	regulation of helicase activity	biological_process	0.13307	1	1	214	12	22156	ENSG00000113318
GO:0015924	mannosyl-oligosaccharide mannosidase activity	molecular_function	0.13325	1	1	214	9	22156	ENSG00000112893
GO:0006309	apoptotic DNA fragmentation	biological_process	0.13369	1	1	214	17	22156	ENSG00000100697
GO:0030687	preribosome, large subunit precursor	cellular_component	0.1337	1	1	214	25	22156	ENSG00000001497
GO:0048934	peripheral nervous system neuron differentiation	biological_process	0.13371	1	1	214	12	22156	ENSG00000159216
GO:0048935	peripheral nervous system neuron development	biological_process	0.13371	1	1	214	12	22156	ENSG00000159216
GO:1901522	positive regulation of transcription from RNA polymerase II promoter involved in cellular response to chemical stimulus	biological_process	0.13391	1	1	214	11	22156	ENSG00000170365
GO:0017101	aminoacyl-tRNA synthetase multienzyme complex	cellular_component	0.13397	1	1	214	12	22156	ENSG00000136628
GO:0001843	neural tube closure	biological_process	0.13397	1	3	214	93	22156	ENSG00000123473,ENSG00000075275,ENSG00000174842
GO:0006807	nitrogen compound metabolic process	biological_process	0.13407	1	85	214	7472	22156	ENSG00000167325,ENSG00000156802,ENSG00000181090,ENSG00000152402,ENSG00000121741,ENSG00000074201,ENSG00000105419,ENSG00000143149,ENSG00000136937,ENSG00000157540,ENSG00000196588,ENSG00000001497,ENSG00000145996,ENSG00000160199,ENSG00000175592,ENSG00000172795,ENSG00000204084,ENSG00000182973,ENSG00000132604,ENSG00000169826,ENSG00000065833,ENSG00000033800,ENSG00000163848,ENSG00000073417,ENSG00000159216…
GO:0007019	microtubule depolymerization	biological_process	0.13413	1	2	214	44	22156	ENSG00000074054,ENSG00000163539
GO:0060982	coronary artery morphogenesis	biological_process	0.13413	1	1	214	9	22156	ENSG00000106799
GO:0001967	suckling behavior	biological_process	0.13429	1	1	214	13	22156	ENSG00000144357
GO:0051336	regulation of hydrolase activity	biological_process	0.13436	1	20	214	1302	22156	ENSG00000113318,ENSG00000139746,ENSG00000108061,ENSG00000217128,ENSG00000118412,ENSG00000115233,ENSG00000116991,ENSG00000115760,ENSG00000204084,ENSG00000115459,ENSG00000110075,ENSG00000099991,ENSG00000060237,ENSG00000101557,ENSG00000169398,ENSG00000164715,ENSG00000134909,ENSG00000162852,ENSG00000029725,ENSG00000196588
GO:0005912	adherens junction	cellular_component	0.13476	1	12	214	586	22156	ENSG00000101367,ENSG00000197965,ENSG00000075711,ENSG00000145907,ENSG00000169398,ENSG00000163539,ENSG00000213639,ENSG00000136205,ENSG00000035403,ENSG00000177707,ENSG00000131626,ENSG00000074054
GO:0016441	posttranscriptional gene silencing	biological_process	0.13477	1	3	214	328	22156	ENSG00000170365,ENSG00000100697,ENSG00000136937
GO:0035004	phosphatidylinositol 3-kinase activity	molecular_function	0.13525	1	3	214	82	22156	ENSG00000149311,ENSG00000179295,ENSG00000157168
GO:0007172	signal complex assembly	biological_process	0.13565	1	1	214	8	22156	ENSG00000169398
GO:0090501	RNA phosphodiester bond hydrolysis	biological_process	0.13578	1	3	214	150	22156	ENSG00000100697,ENSG00000171824,ENSG00000172795
GO:0030518	intracellular steroid hormone receptor signaling pathway	biological_process	0.13582	1	4	214	152	22156	ENSG00000063978,ENSG00000159216,ENSG00000100201,ENSG00000033800
GO:0060395	SMAD protein signal transduction	biological_process	0.13587	1	2	214	59	22156	ENSG00000113441,ENSG00000170365
GO:0051428	peptide hormone receptor binding	molecular_function	0.13593	1	1	214	21	22156	ENSG00000179295
GO:0046822	regulation of nucleocytoplasmic transport	biological_process	0.13597	1	4	214	157	22156	ENSG00000138750,ENSG00000106799,ENSG00000179295,ENSG00000139746
GO:0048608	reproductive structure development	biological_process	0.13621	1	6	214	302	22156	ENSG00000179295,ENSG00000075711,ENSG00000106799,ENSG00000164190,ENSG00000167325,ENSG00000173473
GO:0046649	lymphocyte activation	biological_process	0.13625	1	11	214	887	22156	ENSG00000196950,ENSG00000160199,ENSG00000179295,ENSG00000217128,ENSG00000204463,ENSG00000100225,ENSG00000132842,ENSG00000075711,ENSG00000159216,ENSG00000174842,ENSG00000149311
GO:0022624	proteasome accessory complex	cellular_component	0.13632	1	1	214	28	22156	ENSG00000115233
GO:0033157	regulation of intracellular protein transport	biological_process	0.13662	1	5	214	221	22156	ENSG00000138750,ENSG00000162852,ENSG00000106799,ENSG00000018189,ENSG00000179295
GO:0051276	chromosome organization	biological_process	0.13666	1	17	214	1171	22156	ENSG00000171824,ENSG00000140455,ENSG00000099991,ENSG00000132604,ENSG00000063978,ENSG00000172795,ENSG00000132326,ENSG00000164190,ENSG00000204463,ENSG00000181090,ENSG00000156802,ENSG00000173473,ENSG00000117000,ENSG00000151414,ENSG00000129691,ENSG00000113318,ENSG00000149311
GO:0042983	amyloid precursor protein biosynthetic process	biological_process	0.137	1	1	214	11	22156	ENSG00000275700
GO:0042984	regulation of amyloid precursor protein biosynthetic process	biological_process	0.137	1	1	214	11	22156	ENSG00000275700
GO:0085020	protein K6-linked ubiquitination	biological_process	0.13705	1	1	214	8	22156	ENSG00000063978
GO:0031401	positive regulation of protein modification process	biological_process	0.13724	1	16	214	1034	22156	ENSG00000033800,ENSG00000157168,ENSG00000217128,ENSG00000149311,ENSG00000073417,ENSG00000171517,ENSG00000157540,ENSG00000179295,ENSG00000169398,ENSG00000106799,ENSG00000050748,ENSG00000164190,ENSG00000060237,ENSG00000075711,ENSG00000065559,ENSG00000020426
GO:0015074	DNA integration	biological_process	0.13743	1	1	214	14	22156	ENSG00000117000
GO:0006477	protein sulfation	biological_process	0.13751	1	1	214	8	22156	ENSG00000169902
GO:0060253	negative regulation of glial cell proliferation	biological_process	0.13776	1	1	214	14	22156	ENSG00000100697
GO:0000782	telomere cap complex	cellular_component	0.13776	1	1	214	11	22156	ENSG00000132604
GO:0000783	nuclear telomere cap complex	cellular_component	0.13776	1	1	214	11	22156	ENSG00000132604
GO:0004726	non-membrane spanning protein tyrosine phosphatase activity	molecular_function	0.13809	1	1	214	8	22156	ENSG00000179295
GO:0060457	negative regulation of digestive system process	biological_process	0.1381	1	1	214	13	22156	ENSG00000060237
GO:0030695	GTPase regulator activity	molecular_function	0.13849	1	14	214	647	22156	ENSG00000205339,ENSG00000115459,ENSG00000204084,ENSG00000075711,ENSG00000169398,ENSG00000157168,ENSG00000217128,ENSG00000129158,ENSG00000029725,ENSG00000134909,ENSG00000100485,ENSG00000174485,ENSG00000156011,ENSG00000116991
GO:0005976	polysaccharide metabolic process	biological_process	0.1386	1	3	214	111	22156	ENSG00000213639,ENSG00000169826,ENSG00000132326
GO:0071712	ER-associated misfolded protein catabolic process	biological_process	0.13891	1	1	214	24	22156	ENSG00000204463
GO:0006836	neurotransmitter transport	biological_process	0.13904	1	5	214	182	22156	ENSG00000100505,ENSG00000132842,ENSG00000132326,ENSG00000198722,ENSG00000175471
GO:0048026	positive regulation of mRNA splicing, via spliceosome	biological_process	0.13915	1	1	214	21	22156	ENSG00000136937
GO:0060606	tube closure	biological_process	0.13934	1	3	214	94	22156	ENSG00000174842,ENSG00000075275,ENSG00000123473
GO:0042130	negative regulation of T cell proliferation	biological_process	0.13947	1	2	214	78	22156	ENSG00000075711,ENSG00000174842
GO:0007096	regulation of exit from mitosis	biological_process	0.13949	1	1	214	19	22156	ENSG00000184445
GO:0030314	junctional membrane complex	cellular_component	0.13956	1	1	214	7	22156	ENSG00000196218
GO:0044539	long-chain fatty acid import	biological_process	0.1397	1	1	214	10	22156	ENSG00000136628
GO:0050790	regulation of catalytic activity	biological_process	0.14006	1	33	214	2381	22156	ENSG00000204084,ENSG00000020426,ENSG00000065559,ENSG00000132604,ENSG00000179295,ENSG00000196588,ENSG00000029725,ENSG00000162852,ENSG00000126261,ENSG00000108061,ENSG00000171517,ENSG00000100225,ENSG00000110075,ENSG00000060237,ENSG00000075711,ENSG00000099991,ENSG00000101557,ENSG00000115459,ENSG00000205339,ENSG00000142230,ENSG00000106799,ENSG00000169398,ENSG00000164715,ENSG00000134909,ENSG00000151414…
GO:0038083	peptidyl-tyrosine autophosphorylation	biological_process	0.14048	1	2	214	43	22156	ENSG00000169398,ENSG00000157540
GO:0061458	reproductive system development	biological_process	0.14051	1	6	214	306	22156	ENSG00000173473,ENSG00000167325,ENSG00000106799,ENSG00000164190,ENSG00000075711,ENSG00000179295
GO:0001865	NK T cell differentiation	biological_process	0.14073	1	1	214	8	22156	ENSG00000132842
GO:0008375	acetylglucosaminyltransferase activity	molecular_function	0.1408	1	2	214	59	22156	ENSG00000152127,ENSG00000162885
GO:0004114	3',5'-cyclic-nucleotide phosphodiesterase activity	molecular_function	0.14086	1	2	214	30	22156	ENSG00000073417,ENSG00000184588
GO:0071214	cellular response to abiotic stimulus	biological_process	0.14131	1	6	214	320	22156	ENSG00000179295,ENSG00000065559,ENSG00000144468,ENSG00000072042,ENSG00000164190,ENSG00000149311
GO:0061134	peptidase regulator activity	molecular_function	0.14136	1	4	214	243	22156	ENSG00000115233,ENSG00000101557,ENSG00000118412,ENSG00000115760
GO:0001741	XY body	cellular_component	0.14148	1	1	214	14	22156	ENSG00000173473
GO:0004112	cyclic-nucleotide phosphodiesterase activity	molecular_function	0.14155	1	2	214	31	22156	ENSG00000184588,ENSG00000073417
GO:0030157	pancreatic juice secretion	biological_process	0.14187	1	1	214	13	22156	ENSG00000060237
GO:0070341	fat cell proliferation	biological_process	0.14211	1	1	214	10	22156	ENSG00000132326
GO:0070344	regulation of fat cell proliferation	biological_process	0.14211	1	1	214	10	22156	ENSG00000132326
GO:0005769	early endosome	cellular_component	0.14248	1	8	214	418	22156	ENSG00000164715,ENSG00000148358,ENSG00000029725,ENSG00000113441,ENSG00000204084,ENSG00000157077,ENSG00000164961,ENSG00000085832
GO:0016888	endodeoxyribonuclease activity, producing 5'-phosphomonoesters	molecular_function	0.14267	1	1	214	18	22156	ENSG00000100697
GO:0016558	protein import into peroxisome matrix	biological_process	0.14277	1	1	214	13	22156	ENSG00000127980
GO:0034518	RNA cap binding complex	cellular_component	0.14281	1	1	214	14	22156	ENSG00000136937
GO:0031571	mitotic G1 DNA damage checkpoint	biological_process	0.14283	1	2	214	72	22156	ENSG00000149311,ENSG00000182973
GO:0043090	amino acid import	biological_process	0.14288	1	1	214	12	22156	ENSG00000132326
GO:0042752	regulation of circadian rhythm	biological_process	0.1431	1	3	214	99	22156	ENSG00000050748,ENSG00000132326,ENSG00000213639
GO:0016799	hydrolase activity, hydrolyzing N-glycosyl compounds	molecular_function	0.14332	1	1	214	22	22156	ENSG00000112893
GO:0045927	positive regulation of growth	biological_process	0.14335	1	5	214	235	22156	ENSG00000018189,ENSG00000136937,ENSG00000171517,ENSG00000106799,ENSG00000164190
GO:0060419	heart growth	biological_process	0.14373	1	3	214	110	22156	ENSG00000106799,ENSG00000170365,ENSG00000065559
GO:2000727	positive regulation of cardiac muscle cell differentiation	biological_process	0.14376	1	1	214	14	22156	ENSG00000157168
GO:0045184	establishment of protein localization	biological_process	0.14376	1	26	214	1923	22156	ENSG00000254995,ENSG00000129158,ENSG00000179295,ENSG00000164715,ENSG00000198722,ENSG00000132842,ENSG00000029725,ENSG00000162852,ENSG00000143486,ENSG00000164961,ENSG00000123106,ENSG00000205339,ENSG00000174842,ENSG00000116237,ENSG00000138750,ENSG00000164190,ENSG00000106799,ENSG00000018189,ENSG00000100225,ENSG00000157823,ENSG00000127980,ENSG00000132549,ENSG00000131508,ENSG00000061987,ENSG00000085832…
GO:0008194	UDP-glycosyltransferase activity	molecular_function	0.14399	1	4	214	161	22156	ENSG00000169826,ENSG00000182870,ENSG00000152127,ENSG00000162885
GO:0071901	negative regulation of protein serine/threonine kinase activity	biological_process	0.14401	1	3	214	147	22156	ENSG00000100225,ENSG00000060237,ENSG00000205339
GO:0010942	positive regulation of cell death	biological_process	0.14404	1	9	214	574	22156	ENSG00000198722,ENSG00000217128,ENSG00000100485,ENSG00000065559,ENSG00000156113,ENSG00000050748,ENSG00000106799,ENSG00000175592,ENSG00000149311
GO:0046581	intercellular canaliculus	cellular_component	0.14407	1	1	214	7	22156	ENSG00000147649
GO:0043517	positive regulation of DNA damage response, signal transduction by p53 class mediator	biological_process	0.14412	1	1	214	14	22156	ENSG00000149311
GO:0060600	dichotomous subdivision of an epithelial terminal unit	biological_process	0.14417	1	1	214	10	22156	ENSG00000075275
GO:0007224	smoothened signaling pathway	biological_process	0.14437	1	4	214	144	22156	ENSG00000187240,ENSG00000122970,ENSG00000123473,ENSG00000146350
GO:0030888	regulation of B cell proliferation	biological_process	0.14438	1	2	214	62	22156	ENSG00000149311,ENSG00000196950
GO:0000003	reproduction	biological_process	0.14461	1	21	214	1492	22156	ENSG00000177707,ENSG00000145685,ENSG00000179295,ENSG00000175592,ENSG00000164190,ENSG00000106799,ENSG00000122970,ENSG00000164961,ENSG00000075711,ENSG00000204084,ENSG00000170365,ENSG00000113441,ENSG00000167325,ENSG00000173473,ENSG00000102781,ENSG00000144468,ENSG00000033800,ENSG00000204463,ENSG00000149311,ENSG00000163848,ENSG00000113318
GO:0007512	adult heart development	biological_process	0.1447	1	1	214	15	22156	ENSG00000020426
GO:0016081	synaptic vesicle docking involved in exocytosis	biological_process	0.14473	1	1	214	9	22156	ENSG00000198722
GO:0065004	protein-DNA complex assembly	biological_process	0.14481	1	4	214	267	22156	ENSG00000099991,ENSG00000033800,ENSG00000020426,ENSG00000063978
GO:0044454	nuclear chromosome part	cellular_component	0.14491	1	9	214	600	22156	ENSG00000213639,ENSG00000140455,ENSG00000146263,ENSG00000140262,ENSG00000173473,ENSG00000129691,ENSG00000132604,ENSG00000149311,ENSG00000164190
GO:0000784	nuclear chromosome, telomeric region	cellular_component	0.14525	1	3	214	139	22156	ENSG00000213639,ENSG00000132604,ENSG00000149311
GO:0007269	neurotransmitter secretion	biological_process	0.14533	1	4	214	126	22156	ENSG00000175471,ENSG00000198722,ENSG00000132842,ENSG00000100505
GO:0031513	nonmotile primary cilium	cellular_component	0.14565	1	4	214	149	22156	ENSG00000115459,ENSG00000108061,ENSG00000150275,ENSG00000164953
GO:0072372	primary cilium	cellular_component	0.14565	1	4	214	149	22156	ENSG00000108061,ENSG00000115459,ENSG00000164953,ENSG00000150275
GO:0000187	activation of MAPK activity	biological_process	0.14584	1	4	214	166	22156	ENSG00000157168,ENSG00000179295,ENSG00000171517,ENSG00000065559
GO:0032988	ribonucleoprotein complex disassembly	biological_process	0.14586	1	1	214	15	22156	ENSG00000143486
GO:0007028	cytoplasm organization	biological_process	0.14592	1	1	214	10	22156	ENSG00000175592
GO:0035372	protein localization to microtubule	biological_process	0.1462	1	1	214	10	22156	ENSG00000101367
GO:0072698	protein localization to microtubule cytoskeleton	biological_process	0.1462	1	1	214	10	22156	ENSG00000101367
GO:0003161	cardiac conduction system development	biological_process	0.14637	1	1	214	14	22156	ENSG00000157168
GO:0052659	inositol-1,3,4,5-tetrakisphosphate 5-phosphatase activity	molecular_function	0.14637	1	1	214	11	22156	ENSG00000204084
GO:0035197	siRNA binding	molecular_function	0.14639	1	1	214	10	22156	ENSG00000100697
GO:0042048	olfactory behavior	biological_process	0.14681	1	1	214	9	22156	ENSG00000144357
GO:0000340	RNA 7-methylguanosine cap binding	molecular_function	0.14684	1	1	214	11	22156	ENSG00000136937
GO:0097151	positive regulation of inhibitory postsynaptic membrane potential	biological_process	0.14686	1	1	214	8	22156	ENSG00000198722
GO:0003229	ventricular cardiac muscle tissue development	biological_process	0.14718	1	2	214	52	22156	ENSG00000106799,ENSG00000157168
GO:0030297	transmembrane receptor protein tyrosine kinase activator activity	molecular_function	0.14723	1	1	214	8	22156	ENSG00000157168
GO:0032984	macromolecular complex disassembly	biological_process	0.14725	1	5	214	277	22156	ENSG00000143486,ENSG00000132676,ENSG00000173473,ENSG00000074054,ENSG00000163539
GO:0046085	adenosine metabolic process	biological_process	0.14742	1	1	214	17	22156	ENSG00000135297
GO:0043497	regulation of protein heterodimerization activity	biological_process	0.14776	1	1	214	10	22156	ENSG00000157168
GO:0008656	cysteine-type endopeptidase activator activity involved in apoptotic process	molecular_function	0.14818	1	1	214	17	22156	ENSG00000118412
GO:0001574	ganglioside biosynthetic process	biological_process	0.14833	1	1	214	14	22156	ENSG00000113532
GO:0045986	negative regulation of smooth muscle contraction	biological_process	0.14833	1	1	214	14	22156	ENSG00000156113
GO:0051046	regulation of secretion	biological_process	0.1485	1	12	214	802	22156	ENSG00000132326,ENSG00000174842,ENSG00000163539,ENSG00000060237,ENSG00000074054,ENSG00000100505,ENSG00000179295,ENSG00000175471,ENSG00000157168,ENSG00000198722,ENSG00000144468,ENSG00000129158
GO:0035601	protein deacylation	biological_process	0.14851	1	3	214	107	22156	ENSG00000164190,ENSG00000132326,ENSG00000157540
GO:0042118	endothelial cell activation	biological_process	0.14852	1	1	214	11	22156	ENSG00000106799
GO:0042249	establishment of planar polarity of embryonic epithelium	biological_process	0.14859	1	1	214	17	22156	ENSG00000075275
GO:1900424	regulation of defense response to bacterium	biological_process	0.14872	1	1	214	19	22156	ENSG00000198722
GO:0072594	establishment of protein localization to organelle	biological_process	0.14881	1	5	214	347	22156	ENSG00000100225,ENSG00000132842,ENSG00000164190,ENSG00000127980,ENSG00000131508
GO:0010749	regulation of nitric oxide mediated signal transduction	biological_process	0.14888	1	1	214	10	22156	ENSG00000152402
GO:0008146	sulfotransferase activity	molecular_function	0.14901	1	2	214	57	22156	ENSG00000179314,ENSG00000169902
GO:0043130	ubiquitin binding	molecular_function	0.14912	1	3	214	121	22156	ENSG00000085832,ENSG00000204463,ENSG00000100225
GO:0048806	genitalia development	biological_process	0.14914	1	2	214	49	22156	ENSG00000179295,ENSG00000164190
GO:0009314	response to radiation	biological_process	0.14934	1	8	214	460	22156	ENSG00000072042,ENSG00000132326,ENSG00000149311,ENSG00000164190,ENSG00000213639,ENSG00000033800,ENSG00000144468,ENSG00000167325
GO:1901360	organic cyclic compound metabolic process	biological_process	0.14943	1	79	214	7027	22156	ENSG00000182973,ENSG00000204084,ENSG00000132604,ENSG00000172795,ENSG00000175592,ENSG00000145996,ENSG00000001497,ENSG00000160199,ENSG00000130703,ENSG00000196588,ENSG00000157540,ENSG00000105419,ENSG00000136937,ENSG00000152402,ENSG00000121741,ENSG00000074201,ENSG00000181090,ENSG00000156802,ENSG00000167325,ENSG00000115459,ENSG00000170365,ENSG00000075711,ENSG00000060237,ENSG00000099991,ENSG00000106799…
GO:0045652	regulation of megakaryocyte differentiation	biological_process	0.14944	1	2	214	78	22156	ENSG00000159216,ENSG00000129691
GO:0003713	transcription coactivator activity	molecular_function	0.14961	1	7	214	357	22156	ENSG00000173473,ENSG00000147649,ENSG00000100201,ENSG00000063978,ENSG00000132326,ENSG00000196588,ENSG00000033800
GO:0000470	maturation of LSU-rRNA	biological_process	0.14977	1	1	214	23	22156	ENSG00000001497
GO:0034641	cellular nitrogen compound metabolic process	biological_process	0.14977	1	79	214	6980	22156	ENSG00000146263,ENSG00000275700,ENSG00000182158,ENSG00000141076,ENSG00000029725,ENSG00000106829,ENSG00000174485,ENSG00000198879,ENSG00000065559,ENSG00000020426,ENSG00000169902,ENSG00000198815,ENSG00000063978,ENSG00000173041,ENSG00000173473,ENSG00000100201,ENSG00000184588,ENSG00000117000,ENSG00000106105,ENSG00000145907,ENSG00000135297,ENSG00000146592,ENSG00000134909,ENSG00000164190,ENSG00000137513…
GO:2000810	regulation of tight junction assembly	biological_process	0.15015	1	1	214	14	22156	ENSG00000159216
GO:0001917	photoreceptor inner segment	cellular_component	0.15026	1	2	214	49	22156	ENSG00000108061,ENSG00000072042
GO:0016303	1-phosphatidylinositol-3-kinase activity	molecular_function	0.15054	1	2	214	46	22156	ENSG00000179295,ENSG00000149311
GO:0044783	G1 DNA damage checkpoint	biological_process	0.15103	1	2	214	73	22156	ENSG00000149311,ENSG00000182973
GO:0005980	glycogen catabolic process	biological_process	0.15106	1	1	214	18	22156	ENSG00000213639
GO:0048701	embryonic cranial skeleton morphogenesis	biological_process	0.15117	1	2	214	48	22156	ENSG00000164190,ENSG00000106799
GO:0031957	very long-chain fatty acid-CoA ligase activity	molecular_function	0.15176	1	1	214	11	22156	ENSG00000176715
GO:0090399	replicative senescence	biological_process	0.15192	1	1	214	13	22156	ENSG00000149311
GO:0046605	regulation of centrosome cycle	biological_process	0.15228	1	2	214	58	22156	ENSG00000123473,ENSG00000164953
GO:0046637	regulation of alpha-beta T cell differentiation	biological_process	0.15243	1	2	214	63	22156	ENSG00000159216,ENSG00000132842
GO:0019869	chloride channel inhibitor activity	molecular_function	0.15248	1	1	214	10	22156	ENSG00000060237
GO:0051770	positive regulation of nitric-oxide synthase biosynthetic process	biological_process	0.15278	1	1	214	13	22156	ENSG00000065559
GO:0060088	auditory receptor cell stereocilium organization	biological_process	0.15287	1	1	214	11	22156	ENSG00000150275
GO:1901077	regulation of relaxation of muscle	biological_process	0.15295	1	1	214	15	22156	ENSG00000184588
GO:0018027	peptidyl-lysine dimethylation	biological_process	0.15304	1	1	214	19	22156	ENSG00000181090
GO:0045786	negative regulation of cell cycle	biological_process	0.15333	1	7	214	448	22156	ENSG00000075711,ENSG00000182973,ENSG00000181090,ENSG00000205339,ENSG00000100225,ENSG00000149311,ENSG00000106799
GO:0019900	kinase binding	molecular_function	0.15336	1	12	214	684	22156	ENSG00000169398,ENSG00000073417,ENSG00000101367,ENSG00000170365,ENSG00000065559,ENSG00000060237,ENSG00000075711,ENSG00000100225,ENSG00000275700,ENSG00000179295,ENSG00000213639,ENSG00000054523
GO:0060041	retina development in camera-type eye	biological_process	0.15347	1	4	214	146	22156	ENSG00000146350,ENSG00000112893,ENSG00000177707,ENSG00000167325
GO:0007131	reciprocal meiotic recombination	biological_process	0.15394	1	2	214	56	22156	ENSG00000113318,ENSG00000149311
GO:0070161	anchoring junction	cellular_component	0.15397	1	12	214	605	22156	ENSG00000075711,ENSG00000101367,ENSG00000197965,ENSG00000163539,ENSG00000145907,ENSG00000169398,ENSG00000213639,ENSG00000136205,ENSG00000131626,ENSG00000074054,ENSG00000035403,ENSG00000177707
GO:0061383	trabecula morphogenesis	biological_process	0.15412	1	2	214	51	22156	ENSG00000106799,ENSG00000157168
GO:0010820	positive regulation of T cell chemotaxis	biological_process	0.15415	1	1	214	16	22156	ENSG00000060237
GO:0005675	holo TFIIH complex	cellular_component	0.1542	1	1	214	21	22156	ENSG00000020426
GO:0043518	negative regulation of DNA damage response, signal transduction by p53 class mediator	biological_process	0.15423	1	1	214	16	22156	ENSG00000157540
GO:0051651	maintenance of location in cell	biological_process	0.15436	1	4	214	164	22156	ENSG00000163539,ENSG00000074054,ENSG00000118454,ENSG00000133393
GO:0035825	reciprocal DNA recombination	biological_process	0.15447	1	2	214	57	22156	ENSG00000149311,ENSG00000113318
GO:0022408	negative regulation of cell-cell adhesion	biological_process	0.15463	1	2	214	57	22156	ENSG00000169398,ENSG00000060237
GO:0044666	MLL3/4 complex	cellular_component	0.15475	1	1	214	12	22156	ENSG00000129691
GO:0002098	tRNA wobble uridine modification	biological_process	0.15481	1	1	214	16	22156	ENSG00000135297
GO:0060379	cardiac muscle cell myoblast differentiation	biological_process	0.15503	1	1	214	12	22156	ENSG00000157168
GO:0000381	regulation of alternative mRNA splicing, via spliceosome	biological_process	0.15503	1	2	214	68	22156	ENSG00000100201,ENSG00000157540
GO:0010819	regulation of T cell chemotaxis	biological_process	0.15509	1	1	214	17	22156	ENSG00000060237
GO:0006646	phosphatidylethanolamine biosynthetic process	biological_process	0.1553	1	1	214	15	22156	ENSG00000139163
GO:0035542	regulation of SNARE complex assembly	biological_process	0.15566	1	1	214	11	22156	ENSG00000100505
GO:0051660	establishment of centrosome localization	biological_process	0.15663	1	1	214	7	22156	ENSG00000075711
GO:0043374	CD8-positive, alpha-beta T cell differentiation	biological_process	0.15668	1	1	214	14	22156	ENSG00000159216
GO:0071803	positive regulation of podosome assembly	biological_process	0.15685	1	1	214	17	22156	ENSG00000050748
GO:0046635	positive regulation of alpha-beta T cell activation	biological_process	0.1569	1	2	214	65	22156	ENSG00000159216,ENSG00000132842
GO:0019870	potassium channel inhibitor activity	molecular_function	0.1572	1	1	214	9	22156	ENSG00000060237
GO:0045086	positive regulation of interleukin-2 biosynthetic process	biological_process	0.15765	1	1	214	14	22156	ENSG00000174842
GO:0071141	SMAD protein complex	cellular_component	0.15766	1	1	214	8	22156	ENSG00000170365
GO:0002183	cytoplasmic translational initiation	biological_process	0.15769	1	1	214	25	22156	ENSG00000143486
GO:0032420	stereocilium	cellular_component	0.15773	1	2	214	41	22156	ENSG00000115459,ENSG00000150275
GO:0030870	Mre11 complex	cellular_component	0.15774	1	1	214	9	22156	ENSG00000132604
GO:0050681	androgen receptor binding	molecular_function	0.15778	1	2	214	49	22156	ENSG00000063978,ENSG00000033800
GO:0071564	npBAF complex	cellular_component	0.15793	1	1	214	13	22156	ENSG00000173473
GO:0051385	response to mineralocorticoid stimulus	biological_process	0.15801	1	1	214	28	22156	ENSG00000175592
GO:2001234	negative regulation of apoptotic signaling pathway	biological_process	0.15819	1	4	214	220	22156	ENSG00000105419,ENSG00000106799,ENSG00000196588,ENSG00000115760
GO:0031327	negative regulation of cellular biosynthetic process	biological_process	0.15871	1	21	214	1681	22156	ENSG00000106829,ENSG00000136628,ENSG00000140455,ENSG00000275700,ENSG00000171824,ENSG00000147649,ENSG00000164190,ENSG00000132326,ENSG00000172795,ENSG00000182973,ENSG00000132604,ENSG00000075711,ENSG00000217128,ENSG00000157168,ENSG00000181090,ENSG00000156802,ENSG00000033800,ENSG00000163848,ENSG00000159216,ENSG00000100697,ENSG00000113318
GO:0000082	G1/S transition of mitotic cell cycle	biological_process	0.15924	1	5	214	279	22156	ENSG00000100225,ENSG00000149311,ENSG00000033800,ENSG00000020426,ENSG00000182973
GO:0051329	interphase of mitotic cell cycle	biological_process	0.15924	1	5	214	279	22156	ENSG00000033800,ENSG00000020426,ENSG00000182973,ENSG00000149311,ENSG00000100225
GO:0031985	Golgi cisterna	cellular_component	0.15935	1	3	214	116	22156	ENSG00000110080,ENSG00000169826,ENSG00000112893
GO:0004559	alpha-mannosidase activity	molecular_function	0.15936	1	1	214	16	22156	ENSG00000112893
GO:0071478	cellular response to radiation	biological_process	0.15939	1	4	214	187	22156	ENSG00000164190,ENSG00000149311,ENSG00000144468,ENSG00000072042
GO:0045185	maintenance of protein location	biological_process	0.1596	1	4	214	166	22156	ENSG00000133393,ENSG00000118454,ENSG00000163539,ENSG00000074054
GO:0033261	regulation of S phase	biological_process	0.16068	1	1	214	12	22156	ENSG00000132604
GO:0033262	regulation of nuclear cell cycle DNA replication	biological_process	0.16068	1	1	214	12	22156	ENSG00000132604
GO:0051320	S phase	biological_process	0.16068	1	1	214	12	22156	ENSG00000132604
GO:0001222	transcription corepressor binding	molecular_function	0.16087	1	1	214	15	22156	ENSG00000132326
GO:0006605	protein targeting	biological_process	0.16094	1	9	214	620	22156	ENSG00000131508,ENSG00000205339,ENSG00000138750,ENSG00000086200,ENSG00000116237,ENSG00000106799,ENSG00000132842,ENSG00000100225,ENSG00000127980
GO:0048609	multicellular organismal reproductive process	biological_process	0.16098	1	13	214	878	22156	ENSG00000175592,ENSG00000163848,ENSG00000106799,ENSG00000164961,ENSG00000122970,ENSG00000170365,ENSG00000204084,ENSG00000102781,ENSG00000177707,ENSG00000033800,ENSG00000144468,ENSG00000204463,ENSG00000179295
GO:0051787	misfolded protein binding	molecular_function	0.16122	1	1	214	39	22156	ENSG00000204463
GO:0005801	cis-Golgi network	cellular_component	0.16125	1	2	214	74	22156	ENSG00000112893,ENSG00000173230
GO:0005072	transforming growth factor beta receptor, cytoplasmic mediator activity	molecular_function	0.16147	1	1	214	10	22156	ENSG00000170365
GO:0008234	cysteine-type peptidase activity	molecular_function	0.16147	1	4	214	196	22156	ENSG00000140455,ENSG00000101557,ENSG00000109189,ENSG00000115233
GO:0004715	non-membrane spanning protein tyrosine kinase activity	molecular_function	0.16161	1	2	214	48	22156	ENSG00000157540,ENSG00000169398
GO:0007029	endoplasmic reticulum organization	biological_process	0.16161	1	2	214	58	22156	ENSG00000204463,ENSG00000172765
GO:0005225	volume-sensitive anion channel activity	molecular_function	0.16169	1	1	214	15	22156	ENSG00000197147
GO:0004551	nucleotide diphosphatase activity	molecular_function	0.16169	1	1	214	16	22156	ENSG00000106105
GO:0043414	macromolecule methylation	biological_process	0.16201	1	6	214	319	22156	ENSG00000181090,ENSG00000129691,ENSG00000117000,ENSG00000168300,ENSG00000116237,ENSG00000135297
GO:0005915	zonula adherens	cellular_component	0.16205	1	1	214	9	22156	ENSG00000035403
GO:0048149	behavioral response to ethanol	biological_process	0.16247	1	1	214	10	22156	ENSG00000109189
GO:0006353	DNA-dependent transcription, termination	biological_process	0.1625	1	2	214	94	22156	ENSG00000136937,ENSG00000020426
GO:0005793	endoplasmic reticulum-Golgi intermediate compartment	cellular_component	0.16253	1	3	214	144	22156	ENSG00000204084,ENSG00000100697,ENSG00000173230
GO:0048489	synaptic vesicle transport	biological_process	0.16263	1	4	214	130	22156	ENSG00000198722,ENSG00000157823,ENSG00000100505,ENSG00000132842
GO:0097480	establishment of synaptic vesicle localization	biological_process	0.16263	1	4	214	130	22156	ENSG00000198722,ENSG00000132842,ENSG00000100505,ENSG00000157823
GO:0060485	mesenchyme development	biological_process	0.16286	1	5	214	255	22156	ENSG00000157168,ENSG00000163539,ENSG00000074054,ENSG00000106799,ENSG00000100201
GO:0016853	isomerase activity	molecular_function	0.16304	1	3	214	170	22156	ENSG00000197930,ENSG00000186625,ENSG00000102781
GO:0048013	ephrin receptor signaling pathway	biological_process	0.1632	1	3	214	84	22156	ENSG00000169398,ENSG00000179295,ENSG00000169439
GO:0014020	primary neural tube formation	biological_process	0.16359	1	3	214	100	22156	ENSG00000174842,ENSG00000123473,ENSG00000075275
GO:0032060	bleb assembly	biological_process	0.16361	1	1	214	10	22156	ENSG00000171517
GO:0070199	establishment of protein localization to chromosome	biological_process	0.16382	1	1	214	14	22156	ENSG00000164190
GO:0007045	cell-substrate adherens junction assembly	biological_process	0.16389	1	3	214	83	22156	ENSG00000169398,ENSG00000163539,ENSG00000074054
GO:0048041	focal adhesion assembly	biological_process	0.16389	1	3	214	83	22156	ENSG00000074054,ENSG00000163539,ENSG00000169398
GO:0006400	tRNA modification	biological_process	0.16408	1	2	214	80	22156	ENSG00000135297,ENSG00000145996
GO:0006625	protein targeting to peroxisome	biological_process	0.16465	1	2	214	72	22156	ENSG00000127980,ENSG00000131508
GO:0072662	protein localization to peroxisome	biological_process	0.16465	1	2	214	72	22156	ENSG00000131508,ENSG00000127980
GO:0072663	establishment of protein localization to peroxisome	biological_process	0.16465	1	2	214	72	22156	ENSG00000127980,ENSG00000131508
GO:0048786	presynaptic active zone	cellular_component	0.16466	1	2	214	43	22156	ENSG00000131626,ENSG00000198722
GO:0050861	positive regulation of B cell receptor signaling pathway	biological_process	0.16507	1	1	214	10	22156	ENSG00000196950
GO:0042471	ear morphogenesis	biological_process	0.16516	1	3	214	125	22156	ENSG00000150275,ENSG00000164190,ENSG00000075275
GO:0008354	germ cell migration	biological_process	0.16541	1	1	214	9	22156	ENSG00000106799
GO:0043574	peroxisomal transport	biological_process	0.16547	1	2	214	73	22156	ENSG00000127980,ENSG00000131508
GO:0004518	nuclease activity	molecular_function	0.16551	1	4	214	223	22156	ENSG00000171824,ENSG00000100697,ENSG00000172795,ENSG00000145907
GO:1901137	carbohydrate derivative biosynthetic process	biological_process	0.16574	1	12	214	759	22156	ENSG00000182870,ENSG00000169826,ENSG00000112893,ENSG00000169439,ENSG00000162885,ENSG00000152127,ENSG00000152402,ENSG00000151883,ENSG00000275700,ENSG00000110080,ENSG00000113532,ENSG00000167325
GO:0005680	anaphase-promoting complex	cellular_component	0.16598	1	1	214	22	22156	ENSG00000196510
GO:0071260	cellular response to mechanical stimulus	biological_process	0.16631	1	2	214	78	22156	ENSG00000065559,ENSG00000179295
GO:0060123	regulation of growth hormone secretion	biological_process	0.16652	1	1	214	13	22156	ENSG00000179295
GO:0032147	activation of protein kinase activity	biological_process	0.16656	1	7	214	345	22156	ENSG00000157168,ENSG00000179295,ENSG00000065559,ENSG00000171517,ENSG00000060237,ENSG00000075711,ENSG00000106799
GO:0030117	membrane coat	cellular_component	0.1667	1	3	214	103	22156	ENSG00000132842,ENSG00000157823,ENSG00000085832
GO:0048475	coated membrane	cellular_component	0.1667	1	3	214	103	22156	ENSG00000085832,ENSG00000132842,ENSG00000157823
GO:0023058	adaptation of signaling pathway	biological_process	0.16673	1	1	214	21	22156	ENSG00000072042
GO:0007076	mitotic chromosome condensation	biological_process	0.16697	1	1	214	16	22156	ENSG00000164190
GO:0051196	regulation of coenzyme metabolic process	biological_process	0.16708	1	1	214	14	22156	ENSG00000065833
GO:0044452	nucleolar part	cellular_component	0.16714	1	4	214	214	22156	ENSG00000086200,ENSG00000147649,ENSG00000134909,ENSG00000141076
GO:0016505	peptidase activator activity involved in apoptotic process	molecular_function	0.16733	1	1	214	20	22156	ENSG00000118412
GO:0009263	deoxyribonucleotide biosynthetic process	biological_process	0.16758	1	1	214	16	22156	ENSG00000167325
GO:0030173	integral to Golgi membrane	cellular_component	0.16774	1	2	214	63	22156	ENSG00000169826,ENSG00000169902
GO:0034086	maintenance of sister chromatid cohesion	biological_process	0.16812	1	1	214	10	22156	ENSG00000164190
GO:0034088	maintenance of mitotic sister chromatid cohesion	biological_process	0.16812	1	1	214	10	22156	ENSG00000164190
GO:0030203	glycosaminoglycan metabolic process	biological_process	0.16821	1	4	214	161	22156	ENSG00000169439,ENSG00000169919,ENSG00000169826,ENSG00000110080
GO:0051193	regulation of cofactor metabolic process	biological_process	0.16839	1	1	214	15	22156	ENSG00000065833
GO:0042754	negative regulation of circadian rhythm	biological_process	0.16867	1	1	214	15	22156	ENSG00000132326
GO:0044262	cellular carbohydrate metabolic process	biological_process	0.16867	1	6	214	326	22156	ENSG00000275052,ENSG00000132326,ENSG00000169826,ENSG00000204084,ENSG00000169919,ENSG00000213639
GO:0070059	intrinsic apoptotic signaling pathway in response to endoplasmic reticulum stress	biological_process	0.16869	1	2	214	70	22156	ENSG00000197930,ENSG00000204463
GO:0002576	platelet degranulation	biological_process	0.16908	1	3	214	135	22156	ENSG00000196865,ENSG00000145685,ENSG00000035403
GO:0050670	regulation of lymphocyte proliferation	biological_process	0.16912	1	4	214	274	22156	ENSG00000196950,ENSG00000075711,ENSG00000149311,ENSG00000174842
GO:0008094	DNA-dependent ATPase activity	molecular_function	0.16925	1	3	214	104	22156	ENSG00000145907,ENSG00000113318,ENSG00000020426
GO:0045862	positive regulation of proteolysis	biological_process	0.16942	1	3	214	141	22156	ENSG00000001629,ENSG00000033800,ENSG00000050748
GO:0034975	protein folding in endoplasmic reticulum	biological_process	0.16951	1	1	214	17	22156	ENSG00000197930
GO:0032944	regulation of mononuclear cell proliferation	biological_process	0.16959	1	4	214	275	22156	ENSG00000174842,ENSG00000149311,ENSG00000075711,ENSG00000196950
GO:0060589	nucleoside-triphosphatase regulator activity	molecular_function	0.16963	1	14	214	695	22156	ENSG00000075711,ENSG00000205339,ENSG00000204084,ENSG00000115459,ENSG00000169398,ENSG00000129158,ENSG00000217128,ENSG00000157168,ENSG00000156011,ENSG00000174485,ENSG00000100485,ENSG00000116991,ENSG00000134909,ENSG00000029725
GO:0018024	histone-lysine N-methyltransferase activity	molecular_function	0.16984	1	2	214	51	22156	ENSG00000181090,ENSG00000129691
GO:0016246	RNA interference	biological_process	0.16996	1	1	214	14	22156	ENSG00000100697
GO:0005916	fascia adherens	cellular_component	0.17012	1	1	214	10	22156	ENSG00000035403
GO:0042073	intraflagellar transport	biological_process	0.17028	1	2	214	51	22156	ENSG00000122970,ENSG00000187240
GO:0000722	telomere maintenance via recombination	biological_process	0.1703	1	1	214	12	22156	ENSG00000132604
GO:0044557	relaxation of smooth muscle	biological_process	0.17031	1	1	214	11	22156	ENSG00000156113
GO:0050651	dermatan sulfate proteoglycan biosynthetic process	biological_process	0.17052	1	1	214	16	22156	ENSG00000169826
GO:0042574	retinal metabolic process	biological_process	0.17056	1	1	214	23	22156	ENSG00000072042
GO:1901798	positive regulation of signal transduction by p53 class mediator	biological_process	0.1706	1	1	214	21	22156	ENSG00000149311
GO:0009437	carnitine metabolic process	biological_process	0.17103	1	1	214	13	22156	ENSG00000143149
GO:0045931	positive regulation of mitotic cell cycle	biological_process	0.17115	1	2	214	58	22156	ENSG00000065243,ENSG00000179295
GO:0070129	regulation of mitochondrial translation	biological_process	0.17133	1	1	214	26	22156	ENSG00000138095
GO:0002480	antigen processing and presentation of exogenous peptide antigen via MHC class I, TAP-independent	biological_process	0.17136	1	1	214	40	22156	ENSG00000113441
GO:0009890	negative regulation of biosynthetic process	biological_process	0.17137	1	21	214	1699	22156	ENSG00000106829,ENSG00000136628,ENSG00000275700,ENSG00000140455,ENSG00000171824,ENSG00000164190,ENSG00000147649,ENSG00000172795,ENSG00000132326,ENSG00000132604,ENSG00000182973,ENSG00000075711,ENSG00000217128,ENSG00000156802,ENSG00000181090,ENSG00000157168,ENSG00000033800,ENSG00000163848,ENSG00000159216,ENSG00000113318,ENSG00000100697
GO:0032844	regulation of homeostatic process	biological_process	0.17143	1	9	214	532	22156	ENSG00000196218,ENSG00000149311,ENSG00000172795,ENSG00000100697,ENSG00000132604,ENSG00000075711,ENSG00000151414,ENSG00000171824,ENSG00000197930
GO:0048863	stem cell differentiation	biological_process	0.17163	1	8	214	450	22156	ENSG00000140262,ENSG00000157168,ENSG00000074054,ENSG00000100201,ENSG00000163539,ENSG00000159216,ENSG00000164190,ENSG00000106799
GO:0033233	regulation of protein sumoylation	biological_process	0.17177	1	1	214	22	22156	ENSG00000033800
GO:0050655	dermatan sulfate proteoglycan metabolic process	biological_process	0.17215	1	1	214	17	22156	ENSG00000169826
GO:0006337	nucleosome disassembly	biological_process	0.17247	1	1	214	21	22156	ENSG00000173473
GO:0051767	nitric-oxide synthase biosynthetic process	biological_process	0.17262	1	1	214	17	22156	ENSG00000065559
GO:0051769	regulation of nitric-oxide synthase biosynthetic process	biological_process	0.17262	1	1	214	17	22156	ENSG00000065559
GO:2001185	regulation of CD8-positive, alpha-beta T cell activation	biological_process	0.17263	1	1	214	21	22156	ENSG00000159216
GO:0034708	methyltransferase complex	cellular_component	0.17266	1	3	214	131	22156	ENSG00000129691,ENSG00000001497,ENSG00000074201
GO:0009048	dosage compensation by inactivation of X chromosome	biological_process	0.17288	1	1	214	18	22156	ENSG00000171824
GO:0009251	glucan catabolic process	biological_process	0.17317	1	1	214	19	22156	ENSG00000213639
GO:0002475	antigen processing and presentation via MHC class Ib	biological_process	0.1734	1	1	214	38	22156	ENSG00000132842
GO:0010951	negative regulation of endopeptidase activity	biological_process	0.17342	1	4	214	265	22156	ENSG00000196588,ENSG00000115760,ENSG00000101557,ENSG00000217128
GO:0043649	dicarboxylic acid catabolic process	biological_process	0.17368	1	1	214	18	22156	ENSG00000176715
GO:0051291	protein heterooligomerization	biological_process	0.17371	1	3	214	145	22156	ENSG00000138750,ENSG00000167325,ENSG00000172765
GO:0051085	chaperone mediated protein folding requiring cofactor	biological_process	0.17372	1	1	214	40	22156	ENSG00000197930
GO:0043484	regulation of RNA splicing	biological_process	0.17375	1	3	214	144	22156	ENSG00000100201,ENSG00000157540,ENSG00000136937
GO:0030903	notochord development	biological_process	0.17397	1	1	214	19	22156	ENSG00000123473
GO:0019471	4-hydroxyproline metabolic process	biological_process	0.17413	1	1	214	15	22156	ENSG00000197930
GO:0006886	intracellular protein transport	biological_process	0.1743	1	15	214	1072	22156	ENSG00000127980,ENSG00000162852,ENSG00000157823,ENSG00000132842,ENSG00000100225,ENSG00000179295,ENSG00000018189,ENSG00000254995,ENSG00000106799,ENSG00000086200,ENSG00000138750,ENSG00000116237,ENSG00000205339,ENSG00000131508,ENSG00000143486
GO:0031228	intrinsic to Golgi membrane	cellular_component	0.17442	1	2	214	68	22156	ENSG00000169826,ENSG00000169902
GO:0032331	negative regulation of chondrocyte differentiation	biological_process	0.1745	1	1	214	19	22156	ENSG00000106799
GO:0045861	negative regulation of proteolysis	biological_process	0.17462	1	2	214	79	22156	ENSG00000204463,ENSG00000173473
GO:0008106	alcohol dehydrogenase (NADP+) activity	molecular_function	0.17475	1	1	214	32	22156	ENSG00000072042
GO:0032986	protein-DNA complex disassembly	biological_process	0.17492	1	1	214	23	22156	ENSG00000173473
GO:0050872	white fat cell differentiation	biological_process	0.17505	1	1	214	13	22156	ENSG00000132326
GO:0006027	glycosaminoglycan catabolic process	biological_process	0.17518	1	2	214	61	22156	ENSG00000169439,ENSG00000169919
GO:2000106	regulation of leukocyte apoptotic process	biological_process	0.17537	1	2	214	89	22156	ENSG00000217128,ENSG00000196950
GO:0042800	histone methyltransferase activity (H3-K4 specific)	molecular_function	0.1755	1	1	214	16	22156	ENSG00000129691
GO:0004029	aldehyde dehydrogenase (NAD) activity	molecular_function	0.17601	1	1	214	15	22156	ENSG00000143149
GO:0045076	regulation of interleukin-2 biosynthetic process	biological_process	0.17605	1	1	214	20	22156	ENSG00000174842
GO:0032922	circadian regulation of gene expression	biological_process	0.17614	1	2	214	56	22156	ENSG00000132326,ENSG00000213639
GO:0070742	C2H2 zinc finger domain binding	molecular_function	0.17632	1	1	214	21	22156	ENSG00000181090
GO:0050657	nucleic acid transport	biological_process	0.17648	1	4	214	192	22156	ENSG00000136937,ENSG00000139746,ENSG00000138750,ENSG00000138095
GO:0050658	RNA transport	biological_process	0.17648	1	4	214	192	22156	ENSG00000138095,ENSG00000138750,ENSG00000139746,ENSG00000136937
GO:0051236	establishment of RNA localization	biological_process	0.17648	1	4	214	192	22156	ENSG00000138095,ENSG00000138750,ENSG00000139746,ENSG00000136937
GO:0006493	protein O-linked glycosylation	biological_process	0.17655	1	3	214	111	22156	ENSG00000182870,ENSG00000110080,ENSG00000162885
GO:0032504	multicellular organism reproduction	biological_process	0.17697	1	13	214	898	22156	ENSG00000175592,ENSG00000163848,ENSG00000106799,ENSG00000122970,ENSG00000164961,ENSG00000170365,ENSG00000204084,ENSG00000102781,ENSG00000177707,ENSG00000033800,ENSG00000144468,ENSG00000179295,ENSG00000204463
GO:1901136	carbohydrate derivative catabolic process	biological_process	0.17727	1	12	214	648	22156	ENSG00000134909,ENSG00000029725,ENSG00000184588,ENSG00000116991,ENSG00000169398,ENSG00000073417,ENSG00000115459,ENSG00000204084,ENSG00000110075,ENSG00000169439,ENSG00000060237,ENSG00000169919
GO:0042622	photoreceptor outer segment membrane	cellular_component	0.17739	1	1	214	15	22156	ENSG00000108061
GO:0005218	intracellular ligand-gated calcium channel activity	molecular_function	0.17761	1	1	214	10	22156	ENSG00000196218
GO:0045294	alpha-catenin binding	molecular_function	0.17762	1	1	214	10	22156	ENSG00000035403
GO:0051223	regulation of protein transport	biological_process	0.17766	1	8	214	534	22156	ENSG00000106799,ENSG00000174842,ENSG00000138750,ENSG00000162852,ENSG00000179295,ENSG00000198722,ENSG00000018189,ENSG00000129158
GO:0017038	protein import	biological_process	0.17774	1	5	214	273	22156	ENSG00000127980,ENSG00000106799,ENSG00000086200,ENSG00000138750,ENSG00000205339
GO:0005635	nuclear envelope	cellular_component	0.17792	1	9	214	507	22156	ENSG00000082996,ENSG00000167325,ENSG00000138095,ENSG00000205339,ENSG00000170365,ENSG00000147649,ENSG00000114107,ENSG00000138750,ENSG00000086200
GO:2000831	regulation of steroid hormone secretion	biological_process	0.17807	1	1	214	23	22156	ENSG00000179295
GO:0030098	lymphocyte differentiation	biological_process	0.17819	1	6	214	361	22156	ENSG00000217128,ENSG00000160199,ENSG00000149311,ENSG00000132842,ENSG00000100225,ENSG00000159216
GO:0004386	helicase activity	molecular_function	0.17834	1	4	214	171	22156	ENSG00000100697,ENSG00000134815,ENSG00000100201,ENSG00000145907
GO:0040012	regulation of locomotion	biological_process	0.17837	1	16	214	1099	22156	ENSG00000065243,ENSG00000101557,ENSG00000060237,ENSG00000106799,ENSG00000164190,ENSG00000169398,ENSG00000035403,ENSG00000101367,ENSG00000152127,ENSG00000149311,ENSG00000163539,ENSG00000157168,ENSG00000175471,ENSG00000018189,ENSG00000074054,ENSG00000100225
GO:0009247	glycolipid biosynthetic process	biological_process	0.17839	1	2	214	72	22156	ENSG00000113532,ENSG00000110080
GO:0048185	activin binding	molecular_function	0.17844	1	1	214	15	22156	ENSG00000106799
GO:0006022	aminoglycan metabolic process	biological_process	0.17851	1	4	214	171	22156	ENSG00000169826,ENSG00000110080,ENSG00000169919,ENSG00000169439
GO:0034063	stress granule assembly	biological_process	0.17857	1	1	214	17	22156	ENSG00000145907
GO:0045722	positive regulation of gluconeogenesis	biological_process	0.17857	1	1	214	16	22156	ENSG00000275052
GO:0030424	axon	cellular_component	0.17859	1	11	214	513	22156	ENSG00000106105,ENSG00000075711,ENSG00000100697,ENSG00000065559,ENSG00000171517,ENSG00000018189,ENSG00000054523,ENSG00000157168,ENSG00000198722,ENSG00000157540,ENSG00000177707
GO:0007126	meiosis	biological_process	0.17897	1	4	214	189	22156	ENSG00000164961,ENSG00000113318,ENSG00000204463,ENSG00000149311
GO:0009880	embryonic pattern specification	biological_process	0.17904	1	2	214	58	22156	ENSG00000170365,ENSG00000123473
GO:0016188	synaptic vesicle maturation	biological_process	0.17927	1	1	214	12	22156	ENSG00000198722
GO:0060042	retina morphogenesis in camera-type eye	biological_process	0.17929	1	2	214	53	22156	ENSG00000112893,ENSG00000177707
GO:0052743	inositol tetrakisphosphate phosphatase activity	molecular_function	0.17998	1	1	214	13	22156	ENSG00000204084
GO:0015923	mannosidase activity	molecular_function	0.18003	1	1	214	17	22156	ENSG00000112893
GO:0007162	negative regulation of cell adhesion	biological_process	0.18006	1	4	214	174	22156	ENSG00000179295,ENSG00000060237,ENSG00000169398,ENSG00000163539
GO:0030889	negative regulation of B cell proliferation	biological_process	0.18008	1	1	214	16	22156	ENSG00000149311
GO:0009312	oligosaccharide biosynthetic process	biological_process	0.18013	1	1	214	20	22156	ENSG00000110080
GO:0015459	potassium channel regulator activity	molecular_function	0.18021	1	2	214	50	22156	ENSG00000075711,ENSG00000060237
GO:0007127	meiosis I	biological_process	0.18034	1	3	214	126	22156	ENSG00000149311,ENSG00000204463,ENSG00000113318
GO:0045176	apical protein localization	biological_process	0.18053	1	1	214	11	22156	ENSG00000075275
GO:0002694	regulation of leukocyte activation	biological_process	0.18064	1	8	214	679	22156	ENSG00000174842,ENSG00000149311,ENSG00000159216,ENSG00000075711,ENSG00000132842,ENSG00000100225,ENSG00000196950,ENSG00000179295
GO:0051382	kinetochore assembly	biological_process	0.18068	1	1	214	16	22156	ENSG00000063978
GO:0071837	HMG box domain binding	molecular_function	0.18075	1	1	214	16	22156	ENSG00000140262
GO:0031434	mitogen-activated protein kinase kinase binding	molecular_function	0.18082	1	1	214	15	22156	ENSG00000075711
GO:0048557	embryonic digestive tract morphogenesis	biological_process	0.18137	1	1	214	18	22156	ENSG00000164190
GO:0006182	cGMP biosynthetic process	biological_process	0.18151	1	1	214	23	22156	ENSG00000152402
GO:0030118	clathrin coat	cellular_component	0.18158	1	2	214	50	22156	ENSG00000085832,ENSG00000132842
GO:0060391	positive regulation of SMAD protein import into nucleus	biological_process	0.18204	1	1	214	12	22156	ENSG00000106799
GO:0070663	regulation of leukocyte proliferation	biological_process	0.18209	1	4	214	284	22156	ENSG00000196950,ENSG00000075711,ENSG00000174842,ENSG00000149311
GO:0010744	positive regulation of macrophage derived foam cell differentiation	biological_process	0.18216	1	1	214	18	22156	ENSG00000050748
GO:0031464	Cul4A-RING ubiquitin ligase complex	cellular_component	0.18224	1	1	214	12	22156	ENSG00000174842
GO:0048522	positive regulation of cellular process	biological_process	0.18237	1	66	214	5534	22156	ENSG00000187240,ENSG00000152402,ENSG00000156113,ENSG00000101367,ENSG00000171517,ENSG00000105419,ENSG00000136937,ENSG00000108061,ENSG00000152127,ENSG00000156802,ENSG00000175592,ENSG00000065243,ENSG00000182973,ENSG00000164961,ENSG00000157540,ENSG00000196588,ENSG00000160199,ENSG00000073417,ENSG00000163848,ENSG00000159216,ENSG00000151414,ENSG00000275052,ENSG00000115760,ENSG00000100485,ENSG00000033800…
GO:0060271	cilium morphogenesis	biological_process	0.18245	1	6	214	266	22156	ENSG00000114107,ENSG00000187240,ENSG00000133393,ENSG00000164953,ENSG00000146350,ENSG00000122970
GO:0032418	lysosome localization	biological_process	0.18262	1	1	214	24	22156	ENSG00000054523
GO:0000139	Golgi membrane	cellular_component	0.18278	1	13	214	848	22156	ENSG00000173230,ENSG00000134909,ENSG00000113532,ENSG00000110080,ENSG00000082996,ENSG00000137522,ENSG00000169902,ENSG00000152127,ENSG00000162885,ENSG00000110075,ENSG00000112893,ENSG00000169826,ENSG00000182870
GO:0032300	mismatch repair complex	cellular_component	0.18278	1	1	214	17	22156	ENSG00000113318
GO:0030262	apoptotic nuclear changes	biological_process	0.1831	1	1	214	26	22156	ENSG00000100697
GO:0002093	auditory receptor cell morphogenesis	biological_process	0.18337	1	1	214	13	22156	ENSG00000150275
GO:0003712	transcription cofactor activity	molecular_function	0.18354	1	10	214	611	22156	ENSG00000147649,ENSG00000132326,ENSG00000063978,ENSG00000198879,ENSG00000100201,ENSG00000173473,ENSG00000196588,ENSG00000106829,ENSG00000157168,ENSG00000033800
GO:0070734	histone H3-K27 methylation	biological_process	0.18381	1	1	214	19	22156	ENSG00000181090
GO:2001222	regulation of neuron migration	biological_process	0.18404	1	2	214	40	22156	ENSG00000164190,ENSG00000157168
GO:0000280	nuclear division	biological_process	0.18409	1	5	214	292	22156	ENSG00000163539,ENSG00000149311,ENSG00000074054,ENSG00000164190,ENSG00000184445
GO:0007067	mitosis	biological_process	0.18409	1	5	214	292	22156	ENSG00000184445,ENSG00000164190,ENSG00000074054,ENSG00000149311,ENSG00000163539
GO:0002097	tRNA wobble base modification	biological_process	0.18429	1	1	214	19	22156	ENSG00000135297
GO:0006468	protein phosphorylation	biological_process	0.18445	1	25	214	1705	22156	ENSG00000157540,ENSG00000179295,ENSG00000164715,ENSG00000106799,ENSG00000050748,ENSG00000169398,ENSG00000151292,ENSG00000075711,ENSG00000060237,ENSG00000020426,ENSG00000205339,ENSG00000065559,ENSG00000170365,ENSG00000065243,ENSG00000100225,ENSG00000115760,ENSG00000198752,ENSG00000157168,ENSG00000217128,ENSG00000149311,ENSG00000169118,ENSG00000073417,ENSG00000121741,ENSG00000151414,ENSG00000171517
GO:0030852	regulation of granulocyte differentiation	biological_process	0.1849	1	1	214	16	22156	ENSG00000159216
GO:0033119	negative regulation of RNA splicing	biological_process	0.18516	1	1	214	25	22156	ENSG00000157540
GO:0019005	SCF ubiquitin ligase complex	cellular_component	0.18544	1	2	214	65	22156	ENSG00000161040,ENSG00000100225
GO:0051923	sulfation	biological_process	0.18559	1	1	214	17	22156	ENSG00000169902
GO:0060976	coronary vasculature development	biological_process	0.18576	1	2	214	51	22156	ENSG00000187240,ENSG00000106799
GO:0005938	cell cortex	cellular_component	0.18619	1	7	214	292	22156	ENSG00000169398,ENSG00000134909,ENSG00000196218,ENSG00000163539,ENSG00000074054,ENSG00000101367,ENSG00000075539
GO:0034595	phosphatidylinositol phosphate 5-phosphatase activity	molecular_function	0.18619	1	1	214	15	22156	ENSG00000204084
GO:0002320	lymphoid progenitor cell differentiation	biological_process	0.18629	1	1	214	21	22156	ENSG00000217128
GO:0048672	positive regulation of collateral sprouting	biological_process	0.18631	1	1	214	11	22156	ENSG00000171517
GO:0006026	aminoglycan catabolic process	biological_process	0.18631	1	2	214	65	22156	ENSG00000169919,ENSG00000169439
GO:0016604	nuclear body	cellular_component	0.18636	1	13	214	879	22156	ENSG00000147649,ENSG00000121741,ENSG00000063978,ENSG00000198879,ENSG00000132604,ENSG00000065243,ENSG00000143486,ENSG00000100201,ENSG00000275052,ENSG00000157540,ENSG00000181090,ENSG00000140262,ENSG00000033800
GO:0038007	netrin-activated signaling pathway	biological_process	0.18684	1	1	214	8	22156	ENSG00000169398
GO:0022617	extracellular matrix disassembly	biological_process	0.18725	1	2	214	87	22156	ENSG00000074054,ENSG00000163539
GO:0032403	protein complex binding	molecular_function	0.18736	1	7	214	383	22156	ENSG00000164190,ENSG00000106799,ENSG00000101557,ENSG00000115233,ENSG00000204463,ENSG00000179295,ENSG00000157168
GO:0044699	single-organism process	biological_process	0.18741	1	166	214	15622	22156	ENSG00000156011,ENSG00000167325,ENSG00000181090,ENSG00000156802,ENSG00000086200,ENSG00000132676,ENSG00000187240,ENSG00000152127,ENSG00000108061,ENSG00000136937,ENSG00000109452,ENSG00000196588,ENSG00000157540,ENSG00000130703,ENSG00000175592,ENSG00000116237,ENSG00000172795,ENSG00000185842,ENSG00000164961,ENSG00000204084,ENSG00000182973,ENSG00000065243,ENSG00000157823,ENSG00000198752,ENSG00000102781…
GO:0048172	regulation of short-term neuronal synaptic plasticity	biological_process	0.18754	1	1	214	14	22156	ENSG00000198722
GO:0044344	cellular response to fibroblast growth factor stimulus	biological_process	0.18762	1	3	214	146	22156	ENSG00000179295,ENSG00000136937,ENSG00000108061
GO:0071313	cellular response to caffeine	biological_process	0.18793	1	1	214	8	22156	ENSG00000196218
GO:0007530	sex determination	biological_process	0.18822	1	1	214	25	22156	ENSG00000113318
GO:0031498	chromatin disassembly	biological_process	0.18826	1	1	214	23	22156	ENSG00000173473
GO:0050780	dopamine receptor binding	molecular_function	0.1883	1	1	214	17	22156	ENSG00000179295
GO:0030286	dynein complex	cellular_component	0.18863	1	2	214	51	22156	ENSG00000185842,ENSG00000187240
GO:0006479	protein methylation	biological_process	0.18919	1	4	214	186	22156	ENSG00000181090,ENSG00000129691,ENSG00000168300,ENSG00000116237
GO:0008213	protein alkylation	biological_process	0.18919	1	4	214	186	22156	ENSG00000168300,ENSG00000116237,ENSG00000181090,ENSG00000129691
GO:0005719	nuclear euchromatin	cellular_component	0.18938	1	1	214	26	22156	ENSG00000129691
GO:0000989	transcription factor binding transcription factor activity	molecular_function	0.18959	1	10	214	617	22156	ENSG00000173473,ENSG00000100201,ENSG00000106829,ENSG00000196588,ENSG00000157168,ENSG00000033800,ENSG00000147649,ENSG00000063978,ENSG00000132326,ENSG00000198879
GO:0042578	phosphoric ester hydrolase activity	molecular_function	0.18962	1	8	214	401	22156	ENSG00000184588,ENSG00000179295,ENSG00000213639,ENSG00000073417,ENSG00000204084,ENSG00000109452,ENSG00000075711,ENSG00000108061
GO:0005791	rough endoplasmic reticulum	cellular_component	0.19035	1	2	214	88	22156	ENSG00000172765,ENSG00000145996
GO:0048703	embryonic viscerocranium morphogenesis	biological_process	0.19039	1	1	214	13	22156	ENSG00000164190
GO:0035929	steroid hormone secretion	biological_process	0.19056	1	1	214	27	22156	ENSG00000179295
GO:0006921	cellular component disassembly involved in execution phase of apoptosis	biological_process	0.19056	1	1	214	28	22156	ENSG00000100697
GO:0019992	diacylglycerol binding	molecular_function	0.19074	1	1	214	13	22156	ENSG00000198722
GO:0031988	membrane-bounded vesicle	cellular_component	0.19084	1	41	214	3575	22156	ENSG00000164190,ENSG00000101557,ENSG00000075711,ENSG00000035403,ENSG00000132842,ENSG00000198722,ENSG00000146592,ENSG00000145685,ENSG00000073417,ENSG00000100697,ENSG00000127980,ENSG00000198752,ENSG00000157823,ENSG00000100505,ENSG00000113441,ENSG00000204463,ENSG00000115233,ENSG00000106853,ENSG00000196218,ENSG00000112893,ENSG00000204084,ENSG00000029725,ENSG00000162852,ENSG00000101182,ENSG00000140391…
GO:0006405	RNA export from nucleus	biological_process	0.19086	1	3	214	135	22156	ENSG00000138750,ENSG00000136937,ENSG00000139746
GO:0021915	neural tube development	biological_process	0.19108	1	4	214	166	22156	ENSG00000123473,ENSG00000146350,ENSG00000075275,ENSG00000174842
GO:0034596	phosphatidylinositol phosphate 4-phosphatase activity	molecular_function	0.19119	1	1	214	10	22156	ENSG00000109452
GO:0000149	SNARE binding	molecular_function	0.19149	1	3	214	112	22156	ENSG00000100505,ENSG00000198722,ENSG00000254995
GO:0010766	negative regulation of sodium ion transport	biological_process	0.19172	1	1	214	10	22156	ENSG00000060237
GO:0007130	synaptonemal complex assembly	biological_process	0.19176	1	1	214	27	22156	ENSG00000204463
GO:0045932	negative regulation of muscle contraction	biological_process	0.19189	1	1	214	22	22156	ENSG00000156113
GO:0046685	response to arsenic-containing substance	biological_process	0.19192	1	1	214	24	22156	ENSG00000063978
GO:0043623	cellular protein complex assembly	biological_process	0.19195	1	11	214	714	22156	ENSG00000085832,ENSG00000075711,ENSG00000101367,ENSG00000170365,ENSG00000063978,ENSG00000169398,ENSG00000157168,ENSG00000198722,ENSG00000074054,ENSG00000157540,ENSG00000100505
GO:0030252	growth hormone secretion	biological_process	0.19201	1	1	214	16	22156	ENSG00000179295
GO:0001841	neural tube formation	biological_process	0.19203	1	3	214	108	22156	ENSG00000123473,ENSG00000075275,ENSG00000174842
GO:0030136	clathrin-coated vesicle	cellular_component	0.19211	1	7	214	380	22156	ENSG00000132842,ENSG00000184588,ENSG00000100505,ENSG00000148358,ENSG00000085832,ENSG00000175471,ENSG00000198722
GO:0051017	actin filament bundle assembly	biological_process	0.19212	1	4	214	165	22156	ENSG00000131626,ENSG00000074054,ENSG00000163539,ENSG00000106799
GO:0001771	immunological synapse formation	biological_process	0.19228	1	1	214	13	22156	ENSG00000075711
GO:0031901	early endosome membrane	cellular_component	0.19252	1	4	214	201	22156	ENSG00000157077,ENSG00000204084,ENSG00000085832,ENSG00000029725
GO:0006094	gluconeogenesis	biological_process	0.19285	1	2	214	92	22156	ENSG00000132326,ENSG00000275052
GO:0017157	regulation of exocytosis	biological_process	0.19293	1	4	214	169	22156	ENSG00000163539,ENSG00000100505,ENSG00000074054,ENSG00000198722
GO:0016197	endosomal transport	biological_process	0.19352	1	6	214	305	22156	ENSG00000164715,ENSG00000157077,ENSG00000164961,ENSG00000085832,ENSG00000061987,ENSG00000132842
GO:0016605	PML body	cellular_component	0.19366	1	3	214	109	22156	ENSG00000063978,ENSG00000121741,ENSG00000033800
GO:0042327	positive regulation of phosphorylation	biological_process	0.19368	1	13	214	853	22156	ENSG00000149311,ENSG00000174842,ENSG00000106799,ENSG00000169398,ENSG00000073417,ENSG00000075711,ENSG00000060237,ENSG00000020426,ENSG00000065559,ENSG00000171517,ENSG00000179295,ENSG00000217128,ENSG00000157168
GO:0035721	intraflagellar retrograde transport	biological_process	0.19396	1	1	214	11	22156	ENSG00000187240
GO:0004707	MAP kinase activity	molecular_function	0.19397	1	1	214	15	22156	ENSG00000050748
GO:0030324	lung development	biological_process	0.1942	1	4	214	185	22156	ENSG00000075275,ENSG00000136205,ENSG00000204463,ENSG00000112893
GO:0001710	mesodermal cell fate commitment	biological_process	0.19431	1	1	214	26	22156	ENSG00000170365
GO:1901841	regulation of high voltage-gated calcium channel activity	biological_process	0.19438	1	1	214	16	22156	ENSG00000184588
GO:0071158	positive regulation of cell cycle arrest	biological_process	0.1944	1	2	214	91	22156	ENSG00000149311,ENSG00000182973
GO:0052548	regulation of endopeptidase activity	biological_process	0.19443	1	6	214	456	22156	ENSG00000196588,ENSG00000115760,ENSG00000115233,ENSG00000101557,ENSG00000217128,ENSG00000118412
GO:0050854	regulation of antigen receptor-mediated signaling pathway	biological_process	0.19464	1	2	214	67	22156	ENSG00000159216,ENSG00000196950
GO:0005977	glycogen metabolic process	biological_process	0.1948	1	2	214	75	22156	ENSG00000213639,ENSG00000132326
GO:0090263	positive regulation of canonical Wnt receptor signaling pathway	biological_process	0.19519	1	3	214	98	22156	ENSG00000060237,ENSG00000151292,ENSG00000169118
GO:0060037	pharyngeal system development	biological_process	0.19537	1	1	214	18	22156	ENSG00000106799
GO:0010466	negative regulation of peptidase activity	biological_process	0.19564	1	4	214	275	22156	ENSG00000115760,ENSG00000196588,ENSG00000101557,ENSG00000217128
GO:0010629	negative regulation of gene expression	biological_process	0.19566	1	20	214	1737	22156	ENSG00000100201,ENSG00000217128,ENSG00000181090,ENSG00000157168,ENSG00000156802,ENSG00000033800,ENSG00000163848,ENSG00000159216,ENSG00000100697,ENSG00000136937,ENSG00000106829,ENSG00000140455,ENSG00000147649,ENSG00000164190,ENSG00000132326,ENSG00000182973,ENSG00000198879,ENSG00000132604,ENSG00000170365,ENSG00000075711
GO:0030529	ribonucleoprotein complex	cellular_component	0.19571	1	9	214	845	22156	ENSG00000001497,ENSG00000141076,ENSG00000100697,ENSG00000285053,ENSG00000143486,ENSG00000135040,ENSG00000145907,ENSG00000132676,ENSG00000172795
GO:0072425	signal transduction involved in G2 DNA damage checkpoint	biological_process	0.1959	1	1	214	12	22156	ENSG00000149311
GO:0048168	regulation of neuronal synaptic plasticity	biological_process	0.1961	1	2	214	54	22156	ENSG00000175471,ENSG00000198722
GO:0071565	nBAF complex	cellular_component	0.19611	1	1	214	16	22156	ENSG00000173473
GO:0014701	junctional sarcoplasmic reticulum membrane	cellular_component	0.19614	1	1	214	9	22156	ENSG00000196218
GO:0042100	B cell proliferation	biological_process	0.19615	1	2	214	95	22156	ENSG00000149311,ENSG00000196950
GO:0004385	guanylate kinase activity	molecular_function	0.19623	1	1	214	9	22156	ENSG00000075711
GO:0072401	signal transduction involved in DNA integrity checkpoint	biological_process	0.19628	1	2	214	81	22156	ENSG00000182973,ENSG00000149311
GO:0072422	signal transduction involved in DNA damage checkpoint	biological_process	0.19628	1	2	214	81	22156	ENSG00000149311,ENSG00000182973
GO:0070193	synaptonemal complex organization	biological_process	0.19642	1	1	214	30	22156	ENSG00000204463
GO:0003777	microtubule motor activity	molecular_function	0.19648	1	3	214	91	22156	ENSG00000187240,ENSG00000185842,ENSG00000054523
GO:0043496	regulation of protein homodimerization activity	biological_process	0.19661	1	1	214	21	22156	ENSG00000157168
GO:0031005	filamin binding	molecular_function	0.19664	1	1	214	13	22156	ENSG00000164953
GO:0060601	lateral sprouting from an epithelium	biological_process	0.19668	1	1	214	13	22156	ENSG00000075275
GO:0072395	signal transduction involved in cell cycle checkpoint	biological_process	0.19688	1	2	214	82	22156	ENSG00000182973,ENSG00000149311
GO:0003756	protein disulfide isomerase activity	molecular_function	0.19693	1	1	214	16	22156	ENSG00000197930
GO:0016864	intramolecular oxidoreductase activity, transposing S-S bonds	molecular_function	0.19693	1	1	214	16	22156	ENSG00000197930
GO:0046710	GDP metabolic process	biological_process	0.19714	1	1	214	10	22156	ENSG00000075711
GO:0014704	intercalated disc	cellular_component	0.19725	1	2	214	52	22156	ENSG00000075711,ENSG00000035403
GO:0034035	purine ribonucleoside bisphosphate metabolic process	biological_process	0.19751	1	1	214	24	22156	ENSG00000169902
GO:0050427	3'-phosphoadenosine 5'-phosphosulfate metabolic process	biological_process	0.19751	1	1	214	24	22156	ENSG00000169902
GO:0046337	phosphatidylethanolamine metabolic process	biological_process	0.19813	1	1	214	20	22156	ENSG00000139163
GO:0008409	5'-3' exonuclease activity	molecular_function	0.19851	1	1	214	23	22156	ENSG00000172795
GO:0061035	regulation of cartilage development	biological_process	0.19851	1	2	214	67	22156	ENSG00000170365,ENSG00000106799
GO:0006206	pyrimidine nucleobase metabolic process	biological_process	0.19896	1	1	214	17	22156	ENSG00000167325
GO:0043371	negative regulation of CD4-positive, alpha-beta T cell differentiation	biological_process	0.19911	1	1	214	19	22156	ENSG00000159216
GO:0031293	membrane protein intracellular domain proteolysis	biological_process	0.19936	1	1	214	18	22156	ENSG00000144468
GO:0034390	smooth muscle cell apoptotic process	biological_process	0.19949	1	1	214	21	22156	ENSG00000065559
GO:0034391	regulation of smooth muscle cell apoptotic process	biological_process	0.19949	1	1	214	21	22156	ENSG00000065559
GO:0048706	embryonic skeletal system development	biological_process	0.19959	1	3	214	131	22156	ENSG00000075711,ENSG00000164190,ENSG00000106799
GO:0046855	inositol phosphate dephosphorylation	biological_process	0.19999	1	1	214	14	22156	ENSG00000204084
GO:0035112	genitalia morphogenesis	biological_process	0.20017	1	1	214	15	22156	ENSG00000164190
GO:0035068	micro-ribonucleoprotein complex	cellular_component	0.20053	1	1	214	11	22156	ENSG00000100697
GO:0035690	cellular response to drug	biological_process	0.20066	1	2	214	71	22156	ENSG00000163162,ENSG00000184588
GO:0006355	regulation of transcription, DNA-dependent	biological_process	0.20068	1	43	214	3767	22156	ENSG00000020426,ENSG00000132604,ENSG00000198879,ENSG00000175592,ENSG00000063978,ENSG00000198815,ENSG00000141076,ENSG00000160199,ENSG00000182158,ENSG00000275700,ENSG00000196588,ENSG00000106829,ENSG00000174485,ENSG00000117000,ENSG00000105419,ENSG00000121741,ENSG00000173041,ENSG00000156802,ENSG00000181090,ENSG00000100201,ENSG00000173473,ENSG00000075711,ENSG00000170365,ENSG00000132326,ENSG00000159592…
GO:0060038	cardiac muscle cell proliferation	biological_process	0.20113	1	2	214	68	22156	ENSG00000170365,ENSG00000106799
GO:0022627	cytosolic small ribosomal subunit	cellular_component	0.20129	1	1	214	55	22156	ENSG00000143486
GO:0000339	RNA cap binding	molecular_function	0.20149	1	1	214	18	22156	ENSG00000136937
GO:0006024	glycosaminoglycan biosynthetic process	biological_process	0.20172	1	3	214	113	22156	ENSG00000169826,ENSG00000110080,ENSG00000169439
GO:0007368	determination of left/right symmetry	biological_process	0.20182	1	3	214	119	22156	ENSG00000146350,ENSG00000123473,ENSG00000187240
GO:0051247	positive regulation of protein metabolic process	biological_process	0.20209	1	19	214	1385	22156	ENSG00000169398,ENSG00000106799,ENSG00000050748,ENSG00000164190,ENSG00000174842,ENSG00000065559,ENSG00000020426,ENSG00000075711,ENSG00000060237,ENSG00000157540,ENSG00000179295,ENSG00000073417,ENSG00000149311,ENSG00000171517,ENSG00000217128,ENSG00000157168,ENSG00000033800,ENSG00000144468,ENSG00000001629
GO:2000811	negative regulation of anoikis	biological_process	0.20214	1	1	214	17	22156	ENSG00000169398
GO:0008168	methyltransferase activity	molecular_function	0.20226	1	4	214	229	22156	ENSG00000168300,ENSG00000116237,ENSG00000181090,ENSG00000129691
GO:2001141	regulation of RNA biosynthetic process	biological_process	0.20236	1	43	214	3779	22156	ENSG00000149311,ENSG00000159216,ENSG00000163848,ENSG00000073417,ENSG00000129691,ENSG00000100697,ENSG00000107164,ENSG00000033800,ENSG00000157168,ENSG00000217128,ENSG00000132326,ENSG00000159592,ENSG00000164190,ENSG00000147649,ENSG00000106799,ENSG00000075711,ENSG00000170365,ENSG00000173230,ENSG00000122778,ENSG00000140455,ENSG00000140262,ENSG00000146592,ENSG00000121741,ENSG00000117000,ENSG00000105419…
GO:0000178	exosome (RNase complex)	cellular_component	0.20244	1	1	214	25	22156	ENSG00000171824
GO:0014855	striated muscle cell proliferation	biological_process	0.20245	1	2	214	70	22156	ENSG00000106799,ENSG00000170365
GO:0016791	phosphatase activity	molecular_function	0.20279	1	6	214	298	22156	ENSG00000213639,ENSG00000108061,ENSG00000075711,ENSG00000204084,ENSG00000109452,ENSG00000179295
GO:0030220	platelet formation	biological_process	0.20323	1	1	214	25	22156	ENSG00000179295
GO:1902106	negative regulation of leukocyte differentiation	biological_process	0.20329	1	2	214	107	22156	ENSG00000100225,ENSG00000159216
GO:0035613	RNA stem-loop binding	molecular_function	0.20367	1	1	214	17	22156	ENSG00000136628
GO:0016266	O-glycan processing	biological_process	0.20382	1	2	214	64	22156	ENSG00000182870,ENSG00000110080
GO:0030323	respiratory tube development	biological_process	0.20383	1	4	214	188	22156	ENSG00000112893,ENSG00000204463,ENSG00000136205,ENSG00000075275
GO:0061572	actin filament bundle organization	biological_process	0.20387	1	4	214	168	22156	ENSG00000074054,ENSG00000131626,ENSG00000163539,ENSG00000106799
GO:0045445	myoblast differentiation	biological_process	0.2039	1	2	214	87	22156	ENSG00000100201,ENSG00000157168
GO:0070410	co-SMAD binding	molecular_function	0.20409	1	1	214	13	22156	ENSG00000170365
GO:0032928	regulation of superoxide anion generation	biological_process	0.2042	1	1	214	23	22156	ENSG00000275700
GO:0052742	phosphatidylinositol kinase activity	molecular_function	0.20423	1	2	214	54	22156	ENSG00000179295,ENSG00000149311
GO:0036344	platelet morphogenesis	biological_process	0.20427	1	1	214	26	22156	ENSG00000179295
GO:0006073	cellular glucan metabolic process	biological_process	0.2043	1	2	214	76	22156	ENSG00000213639,ENSG00000132326
GO:0044042	glucan metabolic process	biological_process	0.2043	1	2	214	76	22156	ENSG00000213639,ENSG00000132326
GO:0097479	synaptic vesicle localization	biological_process	0.20431	1	4	214	138	22156	ENSG00000198722,ENSG00000100505,ENSG00000157823,ENSG00000132842
GO:0031054	pre-miRNA processing	biological_process	0.20451	1	1	214	15	22156	ENSG00000100697
GO:0031090	organelle membrane	cellular_component	0.20463	1	46	214	3877	22156	ENSG00000132676,ENSG00000196505,ENSG00000108061,ENSG00000085832,ENSG00000152127,ENSG00000164953,ENSG00000175471,ENSG00000082996,ENSG00000114107,ENSG00000196218,ENSG00000138750,ENSG00000116237,ENSG00000112893,ENSG00000169826,ENSG00000204084,ENSG00000072042,ENSG00000169902,ENSG00000029725,ENSG00000137522,ENSG00000145996,ENSG00000197930,ENSG00000182158,ENSG00000054523,ENSG00000172765,ENSG00000157077…
GO:0000988	protein binding transcription factor activity	molecular_function	0.20467	1	10	214	628	22156	ENSG00000198879,ENSG00000147649,ENSG00000063978,ENSG00000132326,ENSG00000157168,ENSG00000033800,ENSG00000173473,ENSG00000100201,ENSG00000106829,ENSG00000196588
GO:0000380	alternative mRNA splicing, via spliceosome	biological_process	0.20476	1	2	214	79	22156	ENSG00000157540,ENSG00000100201
GO:0015269	calcium-activated potassium channel activity	molecular_function	0.20519	1	1	214	15	22156	ENSG00000156113
GO:0061036	positive regulation of cartilage development	biological_process	0.20541	1	1	214	16	22156	ENSG00000170365
GO:0007549	dosage compensation	biological_process	0.20614	1	1	214	20	22156	ENSG00000171824
GO:0003735	structural constituent of ribosome	molecular_function	0.20623	1	2	214	195	22156	ENSG00000132676,ENSG00000285053
GO:0016462	pyrophosphatase activity	molecular_function	0.20631	1	15	214	1024	22156	ENSG00000172795,ENSG00000145907,ENSG00000187240,ENSG00000106105,ENSG00000185842,ENSG00000020426,ENSG00000100697,ENSG00000113318,ENSG00000134815,ENSG00000100201,ENSG00000127980,ENSG00000102781,ENSG00000054523,ENSG00000156802,ENSG00000186625
GO:0000785	chromatin	cellular_component	0.20632	1	8	214	579	22156	ENSG00000129691,ENSG00000164190,ENSG00000140262,ENSG00000140455,ENSG00000182158,ENSG00000171824,ENSG00000173473,ENSG00000100485
GO:0010869	regulation of receptor biosynthetic process	biological_process	0.20633	1	1	214	20	22156	ENSG00000118454
GO:0007369	gastrulation	biological_process	0.20664	1	4	214	220	22156	ENSG00000163539,ENSG00000074054,ENSG00000170365,ENSG00000060237
GO:0006516	glycoprotein catabolic process	biological_process	0.20673	1	1	214	20	22156	ENSG00000110075
GO:0006023	aminoglycan biosynthetic process	biological_process	0.20684	1	3	214	118	22156	ENSG00000169439,ENSG00000169826,ENSG00000110080
GO:0005839	proteasome core complex	cellular_component	0.20692	1	1	214	39	22156	ENSG00000101182
GO:0071203	WASH complex	cellular_component	0.20707	1	1	214	11	22156	ENSG00000164961
GO:2000144	positive regulation of DNA-dependent transcription, initiation	biological_process	0.20722	1	1	214	17	22156	ENSG00000175592
GO:0060338	regulation of type I interferon-mediated signaling pathway	biological_process	0.2074	1	1	214	29	22156	ENSG00000179295
GO:0006913	nucleocytoplasmic transport	biological_process	0.20758	1	7	214	435	22156	ENSG00000106799,ENSG00000086200,ENSG00000138750,ENSG00000139746,ENSG00000205339,ENSG00000179295,ENSG00000136937
GO:0071774	response to fibroblast growth factor stimulus	biological_process	0.2078	1	3	214	153	22156	ENSG00000108061,ENSG00000136937,ENSG00000179295
GO:0005085	guanyl-nucleotide exchange factor activity	molecular_function	0.20789	1	8	214	353	22156	ENSG00000075711,ENSG00000169398,ENSG00000157168,ENSG00000217128,ENSG00000129158,ENSG00000100485,ENSG00000156011,ENSG00000174485
GO:0045292	mRNA cis splicing, via spliceosome	biological_process	0.20824	1	1	214	34	22156	ENSG00000136937
GO:0007631	feeding behavior	biological_process	0.20844	1	2	214	100	22156	ENSG00000144357,ENSG00000109189
GO:0061135	endopeptidase regulator activity	molecular_function	0.20852	1	3	214	205	22156	ENSG00000115233,ENSG00000101557,ENSG00000115760
GO:0019319	hexose biosynthetic process	biological_process	0.20859	1	2	214	95	22156	ENSG00000275052,ENSG00000132326
GO:0016817	hydrolase activity, acting on acid anhydrides	molecular_function	0.20926	1	15	214	1027	22156	ENSG00000156802,ENSG00000186625,ENSG00000054523,ENSG00000100201,ENSG00000127980,ENSG00000102781,ENSG00000134815,ENSG00000100697,ENSG00000020426,ENSG00000113318,ENSG00000106105,ENSG00000185842,ENSG00000145907,ENSG00000187240,ENSG00000172795
GO:0016818	hydrolase activity, acting on acid anhydrides, in phosphorus-containing anhydrides	molecular_function	0.20926	1	15	214	1027	22156	ENSG00000054523,ENSG00000186625,ENSG00000156802,ENSG00000134815,ENSG00000127980,ENSG00000102781,ENSG00000100201,ENSG00000185842,ENSG00000106105,ENSG00000113318,ENSG00000020426,ENSG00000100697,ENSG00000172795,ENSG00000187240,ENSG00000145907
GO:0050684	regulation of mRNA processing	biological_process	0.20929	1	3	214	155	22156	ENSG00000136937,ENSG00000100201,ENSG00000157540
GO:0031643	positive regulation of myelination	biological_process	0.20929	1	1	214	13	22156	ENSG00000100697
GO:0017049	GTP-Rho binding	molecular_function	0.20954	1	1	214	22	22156	ENSG00000065243
GO:0030520	intracellular estrogen receptor signaling pathway	biological_process	0.20959	1	2	214	63	22156	ENSG00000159216,ENSG00000100201
GO:0010499	proteasomal ubiquitin-independent protein catabolic process	biological_process	0.20968	1	1	214	40	22156	ENSG00000101182
GO:0005856	cytoskeleton	cellular_component	0.20982	1	37	214	2547	22156	ENSG00000157540,ENSG00000169122,ENSG00000054523,ENSG00000040341,ENSG00000114107,ENSG00000165480,ENSG00000185842,ENSG00000065243,ENSG00000164953,ENSG00000184588,ENSG00000156011,ENSG00000133393,ENSG00000074201,ENSG00000187240,ENSG00000285053,ENSG00000101367,ENSG00000139354,ENSG00000035403,ENSG00000134909,ENSG00000261609,ENSG00000169398,ENSG00000161040,ENSG00000122970,ENSG00000075711,ENSG00000115459…
GO:0051169	nuclear transport	biological_process	0.21008	1	7	214	438	22156	ENSG00000106799,ENSG00000138750,ENSG00000086200,ENSG00000139746,ENSG00000205339,ENSG00000179295,ENSG00000136937
GO:0016279	protein-lysine N-methyltransferase activity	molecular_function	0.21021	1	2	214	67	22156	ENSG00000129691,ENSG00000181090
GO:0016862	intramolecular oxidoreductase activity, interconverting keto- and enol-groups	molecular_function	0.21022	1	1	214	21	22156	ENSG00000197930
GO:0007635	chemosensory behavior	biological_process	0.2105	1	1	214	17	22156	ENSG00000144357
GO:0048745	smooth muscle tissue development	biological_process	0.21054	1	1	214	21	22156	ENSG00000075711
GO:0097225	sperm midpiece	cellular_component	0.21065	1	1	214	24	22156	ENSG00000122970
GO:0030014	CCR4-NOT complex	cellular_component	0.21075	1	1	214	25	22156	ENSG00000182973
GO:0016278	lysine N-methyltransferase activity	molecular_function	0.21092	1	2	214	68	22156	ENSG00000129691,ENSG00000181090
GO:0042054	histone methyltransferase activity	molecular_function	0.21134	1	2	214	62	22156	ENSG00000181090,ENSG00000129691
GO:0004298	threonine-type endopeptidase activity	molecular_function	0.21149	1	1	214	40	22156	ENSG00000101182
GO:0070003	threonine-type peptidase activity	molecular_function	0.21149	1	1	214	40	22156	ENSG00000101182
GO:0007183	SMAD protein complex assembly	biological_process	0.21199	1	1	214	13	22156	ENSG00000170365
GO:0035493	SNARE complex assembly	biological_process	0.21211	1	1	214	18	22156	ENSG00000100505
GO:0031965	nuclear membrane	cellular_component	0.21225	1	6	214	332	22156	ENSG00000138750,ENSG00000147649,ENSG00000138095,ENSG00000114107,ENSG00000170365,ENSG00000082996
GO:0060348	bone development	biological_process	0.21235	1	4	214	186	22156	ENSG00000141627,ENSG00000196218,ENSG00000167522,ENSG00000170365
GO:0070932	histone H3 deacetylation	biological_process	0.2124	1	1	214	21	22156	ENSG00000132326
GO:0042592	homeostatic process	biological_process	0.21241	1	25	214	1912	22156	ENSG00000196950,ENSG00000196865,ENSG00000184588,ENSG00000151414,ENSG00000171517,ENSG00000156113,ENSG00000100697,ENSG00000125827,ENSG00000074201,ENSG00000149311,ENSG00000197930,ENSG00000160199,ENSG00000171824,ENSG00000167522,ENSG00000198722,ENSG00000179295,ENSG00000150275,ENSG00000060237,ENSG00000075711,ENSG00000170365,ENSG00000132604,ENSG00000197147,ENSG00000138821,ENSG00000172795,ENSG00000196218
GO:0044432	endoplasmic reticulum part	cellular_component	0.21245	1	19	214	1518	22156	ENSG00000072042,ENSG00000075711,ENSG00000162885,ENSG00000169439,ENSG00000197147,ENSG00000116237,ENSG00000147649,ENSG00000196218,ENSG00000197930,ENSG00000182158,ENSG00000145996,ENSG00000137522,ENSG00000134909,ENSG00000172765,ENSG00000144468,ENSG00000082996,ENSG00000175471,ENSG00000164953,ENSG00000118454
GO:0006900	membrane budding	biological_process	0.21269	1	3	214	120	22156	ENSG00000132842,ENSG00000110075,ENSG00000085832
GO:0043154	negative regulation of cysteine-type endopeptidase activity involved in apoptotic process	biological_process	0.21281	1	2	214	90	22156	ENSG00000217128,ENSG00000196588
GO:0071872	cellular response to epinephrine stimulus	biological_process	0.21286	1	1	214	14	22156	ENSG00000184588
GO:0043560	insulin receptor substrate binding	molecular_function	0.21311	1	1	214	12	22156	ENSG00000179295
GO:0022411	cellular component disassembly	biological_process	0.21318	1	6	214	412	22156	ENSG00000100697,ENSG00000143486,ENSG00000173473,ENSG00000132676,ENSG00000163539,ENSG00000074054
GO:0043086	negative regulation of catalytic activity	biological_process	0.21323	1	11	214	853	22156	ENSG00000060237,ENSG00000101557,ENSG00000099991,ENSG00000205339,ENSG00000139746,ENSG00000164715,ENSG00000217128,ENSG00000196588,ENSG00000100225,ENSG00000115760,ENSG00000162852
GO:0031462	Cul2-RING ubiquitin ligase complex	cellular_component	0.21347	1	1	214	15	22156	ENSG00000174842
GO:0005730	nucleolus	cellular_component	0.2136	1	13	214	1035	22156	ENSG00000115827,ENSG00000086200,ENSG00000040341,ENSG00000149311,ENSG00000132326,ENSG00000147649,ENSG00000213639,ENSG00000171824,ENSG00000141076,ENSG00000275700,ENSG00000001497,ENSG00000134909,ENSG00000100201
GO:0006261	DNA-dependent DNA replication	biological_process	0.21362	1	3	214	141	22156	ENSG00000132604,ENSG00000146263,ENSG00000113318
GO:0060969	negative regulation of gene silencing	biological_process	0.2137	1	1	214	31	22156	ENSG00000156802
GO:0034502	protein localization to chromosome	biological_process	0.21372	1	2	214	67	22156	ENSG00000164190,ENSG00000132604
GO:1902305	regulation of sodium ion transmembrane transport	biological_process	0.214	1	2	214	53	22156	ENSG00000075711,ENSG00000060237
GO:0046983	protein dimerization activity	molecular_function	0.21412	1	19	214	1411	22156	ENSG00000186625,ENSG00000075275,ENSG00000100485,ENSG00000100505,ENSG00000100225,ENSG00000172765,ENSG00000126261,ENSG00000106105,ENSG00000074201,ENSG00000149311,ENSG00000140262,ENSG00000160199,ENSG00000029725,ENSG00000177707,ENSG00000136628,ENSG00000170365,ENSG00000132604,ENSG00000142230,ENSG00000169902
GO:0032421	stereocilium bundle	cellular_component	0.21457	1	2	214	50	22156	ENSG00000115459,ENSG00000150275
GO:0071415	cellular response to purine-containing compound	biological_process	0.21466	1	1	214	11	22156	ENSG00000196218
GO:0072358	cardiovascular system development	biological_process	0.21467	1	17	214	1137	22156	ENSG00000123473,ENSG00000159216,ENSG00000187240,ENSG00000157168,ENSG00000170365,ENSG00000146350,ENSG00000065559,ENSG00000020426,ENSG00000175592,ENSG00000174842,ENSG00000169398,ENSG00000106799,ENSG00000196218,ENSG00000147649,ENSG00000164190,ENSG00000160199,ENSG00000179295
GO:0072359	circulatory system development	biological_process	0.21467	1	17	214	1137	22156	ENSG00000169398,ENSG00000164190,ENSG00000196218,ENSG00000147649,ENSG00000106799,ENSG00000175592,ENSG00000174842,ENSG00000065559,ENSG00000146350,ENSG00000170365,ENSG00000020426,ENSG00000179295,ENSG00000160199,ENSG00000187240,ENSG00000159216,ENSG00000123473,ENSG00000157168
GO:0016233	telomere capping	biological_process	0.21467	1	1	214	34	22156	ENSG00000132604
GO:0044247	cellular polysaccharide catabolic process	biological_process	0.21472	1	1	214	21	22156	ENSG00000213639
GO:0005840	ribosome	cellular_component	0.21477	1	3	214	280	22156	ENSG00000143486,ENSG00000285053,ENSG00000132676
GO:0046364	monosaccharide biosynthetic process	biological_process	0.21483	1	2	214	101	22156	ENSG00000275052,ENSG00000132326
GO:0051580	regulation of neurotransmitter uptake	biological_process	0.21523	1	1	214	20	22156	ENSG00000132326
GO:0030214	hyaluronan catabolic process	biological_process	0.21597	1	1	214	16	22156	ENSG00000169919
GO:0042770	signal transduction in response to DNA damage	biological_process	0.21648	1	3	214	141	22156	ENSG00000182973,ENSG00000157540,ENSG00000149311
GO:0010954	positive regulation of protein processing	biological_process	0.21661	1	1	214	25	22156	ENSG00000144468
GO:0006691	leukotriene metabolic process	biological_process	0.21661	1	1	214	32	22156	ENSG00000106853
GO:0003208	cardiac ventricle morphogenesis	biological_process	0.21735	1	2	214	73	22156	ENSG00000157168,ENSG00000106799
GO:0044030	regulation of DNA methylation	biological_process	0.21758	1	1	214	23	22156	ENSG00000117000
GO:0001921	positive regulation of receptor recycling	biological_process	0.21759	1	1	214	16	22156	ENSG00000085832
GO:0042094	interleukin-2 biosynthetic process	biological_process	0.218	1	1	214	23	22156	ENSG00000174842
GO:0051482	elevation of cytosolic calcium ion concentration involved in phospholipase C-activating G-protein coupled signaling pathway	biological_process	0.21812	1	1	214	32	22156	ENSG00000171517
GO:0006577	amino-acid betaine metabolic process	biological_process	0.21812	1	1	214	17	22156	ENSG00000143149
GO:2000045	regulation of G1/S transition of mitotic cell cycle	biological_process	0.21887	1	3	214	183	22156	ENSG00000182973,ENSG00000149311,ENSG00000100225
GO:0071900	regulation of protein serine/threonine kinase activity	biological_process	0.21894	1	8	214	520	22156	ENSG00000060237,ENSG00000020426,ENSG00000205339,ENSG00000065559,ENSG00000171517,ENSG00000179295,ENSG00000157168,ENSG00000100225
GO:0006622	protein targeting to lysosome	biological_process	0.21928	1	1	214	17	22156	ENSG00000132842
GO:0002833	positive regulation of response to biotic stimulus	biological_process	0.21942	1	1	214	25	22156	ENSG00000198722
GO:0010661	positive regulation of muscle cell apoptotic process	biological_process	0.2195	1	1	214	26	22156	ENSG00000065559
GO:0055008	cardiac muscle tissue morphogenesis	biological_process	0.21959	1	2	214	71	22156	ENSG00000157168,ENSG00000106799
GO:0005868	cytoplasmic dynein complex	cellular_component	0.22018	1	1	214	20	22156	ENSG00000187240
GO:0055119	relaxation of cardiac muscle	biological_process	0.22057	1	1	214	18	22156	ENSG00000184588
GO:0006692	prostanoid metabolic process	biological_process	0.22063	1	1	214	36	22156	ENSG00000106853
GO:0006693	prostaglandin metabolic process	biological_process	0.22063	1	1	214	36	22156	ENSG00000106853
GO:0019901	protein kinase binding	molecular_function	0.22065	1	10	214	600	22156	ENSG00000100225,ENSG00000213639,ENSG00000179295,ENSG00000275700,ENSG00000169398,ENSG00000075711,ENSG00000060237,ENSG00000101367,ENSG00000170365,ENSG00000065559
GO:0007179	transforming growth factor beta receptor signaling pathway	biological_process	0.22072	1	4	214	202	22156	ENSG00000157077,ENSG00000170365,ENSG00000106799,ENSG00000169398
GO:0046824	positive regulation of nucleocytoplasmic transport	biological_process	0.22101	1	2	214	70	22156	ENSG00000106799,ENSG00000139746
GO:0071801	regulation of podosome assembly	biological_process	0.22123	1	1	214	21	22156	ENSG00000050748
GO:0001890	placenta development	biological_process	0.22138	1	3	214	153	22156	ENSG00000169398,ENSG00000175592,ENSG00000115760
GO:0018410	C-terminal protein amino acid modification	biological_process	0.22146	1	1	214	12	22156	ENSG00000116237
GO:0001780	neutrophil homeostasis	biological_process	0.22159	1	1	214	17	22156	ENSG00000184588
GO:0043274	phospholipase binding	molecular_function	0.22161	1	1	214	14	22156	ENSG00000179295
GO:0003157	endocardium development	biological_process	0.22163	1	1	214	12	22156	ENSG00000157168
GO:0045737	positive regulation of cyclin-dependent protein kinase activity	biological_process	0.22165	1	1	214	23	22156	ENSG00000020426
GO:0006810	transport	biological_process	0.22176	1	66	214	5567	22156	ENSG00000029364,ENSG00000196865,ENSG00000074201,ENSG00000086200,ENSG00000187240,ENSG00000136937,ENSG00000132549,ENSG00000171517,ENSG00000156113,ENSG00000130703,ENSG00000054523,ENSG00000116237,ENSG00000139974,ENSG00000164961,ENSG00000157823,ENSG00000144468,ENSG00000139746,ENSG00000157077,ENSG00000173230,ENSG00000136628,ENSG00000132842,ENSG00000035403,ENSG00000198722,ENSG00000132326,ENSG00000174842…
GO:0001965	G-protein alpha-subunit binding	molecular_function	0.22197	1	1	214	22	22156	ENSG00000171517
GO:0090169	regulation of spindle assembly	biological_process	0.22202	1	1	214	29	22156	ENSG00000063978
GO:0007171	activation of transmembrane receptor protein tyrosine kinase activity	biological_process	0.22227	1	1	214	15	22156	ENSG00000157168
GO:0071479	cellular response to ionizing radiation	biological_process	0.22265	1	2	214	74	22156	ENSG00000149311,ENSG00000164190
GO:0000288	nuclear-transcribed mRNA catabolic process, deadenylation-dependent decay	biological_process	0.22304	1	2	214	95	22156	ENSG00000182973,ENSG00000172795
GO:0050910	detection of mechanical stimulus involved in sensory perception of sound	biological_process	0.22335	1	1	214	14	22156	ENSG00000150275
GO:0010818	T cell chemotaxis	biological_process	0.22346	1	1	214	31	22156	ENSG00000060237
GO:2000108	positive regulation of leukocyte apoptotic process	biological_process	0.22358	1	1	214	30	22156	ENSG00000217128
GO:0043085	positive regulation of catalytic activity	biological_process	0.22369	1	21	214	1410	22156	ENSG00000029725,ENSG00000134909,ENSG00000179295,ENSG00000106799,ENSG00000169398,ENSG00000060237,ENSG00000075711,ENSG00000204084,ENSG00000020426,ENSG00000115459,ENSG00000065559,ENSG00000132604,ENSG00000142230,ENSG00000116991,ENSG00000115233,ENSG00000157168,ENSG00000118412,ENSG00000126261,ENSG00000151414,ENSG00000171517,ENSG00000113318
GO:0030983	mismatched DNA binding	molecular_function	0.22389	1	1	214	27	22156	ENSG00000113318
GO:0007623	circadian rhythm	biological_process	0.22435	1	4	214	197	22156	ENSG00000213639,ENSG00000132326,ENSG00000157540,ENSG00000050748
GO:0046639	negative regulation of alpha-beta T cell differentiation	biological_process	0.2245	1	1	214	23	22156	ENSG00000159216
GO:0046838	phosphorylated carbohydrate dephosphorylation	biological_process	0.22454	1	1	214	16	22156	ENSG00000204084
GO:0046831	regulation of RNA export from nucleus	biological_process	0.22455	1	1	214	14	22156	ENSG00000139746
GO:0060317	cardiac epithelial to mesenchymal transition	biological_process	0.22495	1	1	214	28	22156	ENSG00000106799
GO:0001959	regulation of cytokine-mediated signaling pathway	biological_process	0.22514	1	3	214	164	22156	ENSG00000159216,ENSG00000179295,ENSG00000033800
GO:0002768	immune response-regulating cell surface receptor signaling pathway	biological_process	0.22525	1	7	214	625	22156	ENSG00000050748,ENSG00000169398,ENSG00000184588,ENSG00000159216,ENSG00000204463,ENSG00000196950,ENSG00000060237
GO:0001071	nucleic acid binding transcription factor activity	molecular_function	0.22543	1	21	214	1845	22156	ENSG00000173041,ENSG00000173473,ENSG00000107164,ENSG00000105419,ENSG00000117000,ENSG00000121741,ENSG00000163848,ENSG00000159216,ENSG00000140262,ENSG00000146592,ENSG00000182158,ENSG00000160199,ENSG00000122778,ENSG00000106829,ENSG00000173230,ENSG00000196588,ENSG00000170365,ENSG00000132604,ENSG00000198815,ENSG00000159592,ENSG00000175592
GO:0003700	sequence-specific DNA binding transcription factor activity	molecular_function	0.22543	1	21	214	1845	22156	ENSG00000105419,ENSG00000117000,ENSG00000121741,ENSG00000163848,ENSG00000159216,ENSG00000173041,ENSG00000173473,ENSG00000107164,ENSG00000170365,ENSG00000132604,ENSG00000198815,ENSG00000175592,ENSG00000159592,ENSG00000140262,ENSG00000146592,ENSG00000182158,ENSG00000160199,ENSG00000122778,ENSG00000173230,ENSG00000106829,ENSG00000196588
GO:1901623	regulation of lymphocyte chemotaxis	biological_process	0.22549	1	1	214	30	22156	ENSG00000060237
GO:2000060	positive regulation of protein ubiquitination involved in ubiquitin-dependent protein catabolic process	biological_process	0.22552	1	1	214	16	22156	ENSG00000169398
GO:0051050	positive regulation of transport	biological_process	0.22564	1	13	214	929	22156	ENSG00000075711,ENSG00000060237,ENSG00000171517,ENSG00000139746,ENSG00000163539,ENSG00000174842,ENSG00000106799,ENSG00000018189,ENSG00000144468,ENSG00000198722,ENSG00000179295,ENSG00000074054,ENSG00000162852
GO:0043931	ossification involved in bone maturation	biological_process	0.22607	1	1	214	21	22156	ENSG00000196218
GO:0051168	nuclear export	biological_process	0.22614	1	4	214	214	22156	ENSG00000179295,ENSG00000139746,ENSG00000136937,ENSG00000138750
GO:2001223	negative regulation of neuron migration	biological_process	0.22623	1	1	214	12	22156	ENSG00000157168
GO:0007399	nervous system development	biological_process	0.22632	1	37	214	2409	22156	ENSG00000171517,ENSG00000187240,ENSG00000100225,ENSG00000167325,ENSG00000173473,ENSG00000164961,ENSG00000112893,ENSG00000020426,ENSG00000182158,ENSG00000179295,ENSG00000075539,ENSG00000196588,ENSG00000157540,ENSG00000123473,ENSG00000100697,ENSG00000159216,ENSG00000163848,ENSG00000113532,ENSG00000018189,ENSG00000075275,ENSG00000204463,ENSG00000157168,ENSG00000075711,ENSG00000060237,ENSG00000169439…
GO:0036037	CD8-positive, alpha-beta T cell activation	biological_process	0.22688	1	1	214	29	22156	ENSG00000159216
GO:0051000	positive regulation of nitric-oxide synthase activity	biological_process	0.22711	1	1	214	28	22156	ENSG00000132604
GO:0007044	cell-substrate junction assembly	biological_process	0.22724	1	3	214	99	22156	ENSG00000169398,ENSG00000074054,ENSG00000163539
GO:0016082	synaptic vesicle priming	biological_process	0.22731	1	1	214	14	22156	ENSG00000198722
GO:0048864	stem cell development	biological_process	0.22738	1	6	214	352	22156	ENSG00000157168,ENSG00000164190,ENSG00000106799,ENSG00000100201,ENSG00000163539,ENSG00000074054
GO:0010389	regulation of G2/M transition of mitotic cell cycle	biological_process	0.22753	1	3	214	133	22156	ENSG00000101367,ENSG00000114107,ENSG00000074054
GO:0070198	protein localization to chromosome, telomeric region	biological_process	0.2281	1	1	214	15	22156	ENSG00000132604
GO:0071276	cellular response to cadmium ion	biological_process	0.22863	1	1	214	40	22156	ENSG00000050748
GO:0071425	hematopoietic stem cell proliferation	biological_process	0.22976	1	1	214	23	22156	ENSG00000159216
GO:0032270	positive regulation of cellular protein metabolic process	biological_process	0.22979	1	17	214	1249	22156	ENSG00000073417,ENSG00000149311,ENSG00000171517,ENSG00000157168,ENSG00000217128,ENSG00000033800,ENSG00000001629,ENSG00000169398,ENSG00000050748,ENSG00000106799,ENSG00000164190,ENSG00000065559,ENSG00000020426,ENSG00000060237,ENSG00000075711,ENSG00000157540,ENSG00000179295
GO:0016891	endoribonuclease activity, producing 5'-phosphomonoesters	molecular_function	0.22989	1	1	214	34	22156	ENSG00000100697
GO:0072331	signal transduction by p53 class mediator	biological_process	0.23003	1	4	214	247	22156	ENSG00000157540,ENSG00000149311,ENSG00000204463,ENSG00000182973
GO:0003677	DNA binding	molecular_function	0.2304	1	30	214	2718	22156	ENSG00000182158,ENSG00000160199,ENSG00000146592,ENSG00000140262,ENSG00000140455,ENSG00000174485,ENSG00000173230,ENSG00000196588,ENSG00000170365,ENSG00000132604,ENSG00000175592,ENSG00000159592,ENSG00000063978,ENSG00000132326,ENSG00000198815,ENSG00000173041,ENSG00000033800,ENSG00000100485,ENSG00000107164,ENSG00000173473,ENSG00000138095,ENSG00000117000,ENSG00000129691,ENSG00000113318,ENSG00000105419…
GO:0072384	organelle transport along microtubule	biological_process	0.23048	1	2	214	52	22156	ENSG00000054523,ENSG00000138095
GO:0007548	sex differentiation	biological_process	0.23075	1	5	214	283	22156	ENSG00000164190,ENSG00000106799,ENSG00000167325,ENSG00000179295,ENSG00000145685
GO:0017081	chloride channel regulator activity	molecular_function	0.23092	1	1	214	16	22156	ENSG00000060237
GO:0051383	kinetochore organization	biological_process	0.23101	1	1	214	21	22156	ENSG00000063978
GO:0001838	embryonic epithelial tube formation	biological_process	0.23123	1	3	214	129	22156	ENSG00000075275,ENSG00000123473,ENSG00000174842
GO:0031904	endosome lumen	cellular_component	0.23127	1	1	214	35	22156	ENSG00000113441
GO:0051253	negative regulation of RNA metabolic process	biological_process	0.2315	1	17	214	1360	22156	ENSG00000157540,ENSG00000106829,ENSG00000140455,ENSG00000164190,ENSG00000147649,ENSG00000132326,ENSG00000075711,ENSG00000138095,ENSG00000134815,ENSG00000156802,ENSG00000217128,ENSG00000181090,ENSG00000157168,ENSG00000033800,ENSG00000163848,ENSG00000159216,ENSG00000100697
GO:0048518	positive regulation of biological process	biological_process	0.23154	1	72	214	6345	22156	ENSG00000204463,ENSG00000033800,ENSG00000144468,ENSG00000275052,ENSG00000115760,ENSG00000100485,ENSG00000139746,ENSG00000151414,ENSG00000073417,ENSG00000163848,ENSG00000159216,ENSG00000198722,ENSG00000140262,ENSG00000136205,ENSG00000132842,ENSG00000170365,ENSG00000075711,ENSG00000060237,ENSG00000169398,ENSG00000050748,ENSG00000106799,ENSG00000147649,ENSG00000159592,ENSG00000174842,ENSG00000156802…
GO:0048568	embryonic organ development	biological_process	0.2323	1	7	214	438	22156	ENSG00000123473,ENSG00000075711,ENSG00000075275,ENSG00000106799,ENSG00000164190,ENSG00000150275,ENSG00000115760
GO:0004033	aldo-keto reductase (NADP) activity	molecular_function	0.23252	1	1	214	38	22156	ENSG00000072042
GO:0031579	membrane raft organization	biological_process	0.23261	1	1	214	21	22156	ENSG00000075711
GO:0070201	regulation of establishment of protein localization	biological_process	0.23293	1	8	214	562	22156	ENSG00000106799,ENSG00000174842,ENSG00000138750,ENSG00000179295,ENSG00000198722,ENSG00000018189,ENSG00000129158,ENSG00000162852
GO:0044322	endoplasmic reticulum quality control compartment	cellular_component	0.23298	1	1	214	29	22156	ENSG00000144468
GO:0001501	skeletal system development	biological_process	0.23311	1	8	214	503	22156	ENSG00000141627,ENSG00000196218,ENSG00000164190,ENSG00000106799,ENSG00000075711,ENSG00000170365,ENSG00000167522,ENSG00000182158
GO:0071545	inositol phosphate catabolic process	biological_process	0.23324	1	1	214	16	22156	ENSG00000204084
GO:0006896	Golgi to vacuole transport	biological_process	0.23431	1	1	214	20	22156	ENSG00000123106
GO:0006999	nuclear pore organization	biological_process	0.23436	1	1	214	14	22156	ENSG00000138750
GO:0010038	response to metal ion	biological_process	0.2345	1	6	214	375	22156	ENSG00000060237,ENSG00000156113,ENSG00000020426,ENSG00000150275,ENSG00000196218,ENSG00000050748
GO:0060021	palate development	biological_process	0.23464	1	2	214	81	22156	ENSG00000106799,ENSG00000075711
GO:0052547	regulation of peptidase activity	biological_process	0.23465	1	6	214	477	22156	ENSG00000196588,ENSG00000115760,ENSG00000115233,ENSG00000101557,ENSG00000217128,ENSG00000118412
GO:0018146	keratan sulfate biosynthetic process	biological_process	0.23467	1	1	214	28	22156	ENSG00000110080
GO:0003012	muscle system process	biological_process	0.23468	1	7	214	435	22156	ENSG00000196218,ENSG00000035403,ENSG00000169398,ENSG00000184588,ENSG00000156113,ENSG00000065559,ENSG00000075711
GO:0000272	polysaccharide catabolic process	biological_process	0.23469	1	1	214	23	22156	ENSG00000213639
GO:0043005	neuron projection	cellular_component	0.23482	1	21	214	1198	22156	ENSG00000050748,ENSG00000169398,ENSG00000175592,ENSG00000065559,ENSG00000075711,ENSG00000164961,ENSG00000177707,ENSG00000134909,ENSG00000157540,ENSG00000164715,ENSG00000198722,ENSG00000054523,ENSG00000197930,ENSG00000100697,ENSG00000171517,ENSG00000106105,ENSG00000100225,ENSG00000184588,ENSG00000100505,ENSG00000157168,ENSG00000018189
GO:0001523	retinoid metabolic process	biological_process	0.23492	1	2	214	107	22156	ENSG00000072042,ENSG00000169439
GO:0035855	megakaryocyte development	biological_process	0.23495	1	1	214	21	22156	ENSG00000179295
GO:2000651	positive regulation of sodium ion transmembrane transporter activity	biological_process	0.23515	1	1	214	13	22156	ENSG00000060237
GO:0006310	DNA recombination	biological_process	0.23528	1	5	214	291	22156	ENSG00000149311,ENSG00000113318,ENSG00000146263,ENSG00000132604,ENSG00000115233
GO:0051235	maintenance of location	biological_process	0.23534	1	6	214	335	22156	ENSG00000196218,ENSG00000118454,ENSG00000133393,ENSG00000074054,ENSG00000163539,ENSG00000197930
GO:0030054	cell junction	cellular_component	0.23545	1	23	214	1398	22156	ENSG00000018189,ENSG00000175471,ENSG00000074054,ENSG00000156011,ENSG00000100505,ENSG00000198752,ENSG00000197965,ENSG00000101367,ENSG00000163539,ENSG00000145907,ENSG00000136205,ENSG00000213639,ENSG00000198722,ENSG00000131626,ENSG00000177707,ENSG00000035403,ENSG00000134909,ENSG00000075711,ENSG00000065243,ENSG00000172795,ENSG00000106799,ENSG00000147649,ENSG00000169398
GO:0050431	transforming growth factor beta binding	molecular_function	0.23574	1	1	214	23	22156	ENSG00000106799
GO:0071218	cellular response to misfolded protein	biological_process	0.23587	1	1	214	36	22156	ENSG00000204463
GO:0016741	transferase activity, transferring one-carbon groups	molecular_function	0.23604	1	4	214	243	22156	ENSG00000129691,ENSG00000181090,ENSG00000116237,ENSG00000168300
GO:0051084	'de novo' posttranslational protein folding	biological_process	0.23624	1	1	214	46	22156	ENSG00000197930
GO:0008105	asymmetric protein localization	biological_process	0.23625	1	1	214	14	22156	ENSG00000075275
GO:0072175	epithelial tube formation	biological_process	0.23628	1	3	214	130	22156	ENSG00000075275,ENSG00000123473,ENSG00000174842
GO:0032438	melanosome organization	biological_process	0.23636	1	1	214	19	22156	ENSG00000132842
GO:0046037	GMP metabolic process	biological_process	0.23654	1	1	214	15	22156	ENSG00000075711
GO:0050865	regulation of cell activation	biological_process	0.23664	1	8	214	724	22156	ENSG00000075711,ENSG00000159216,ENSG00000174842,ENSG00000149311,ENSG00000196950,ENSG00000179295,ENSG00000100225,ENSG00000132842
GO:0031514	motile cilium	cellular_component	0.23752	1	7	214	386	22156	ENSG00000164953,ENSG00000187240,ENSG00000133393,ENSG00000108061,ENSG00000161040,ENSG00000122970,ENSG00000085832
GO:0032800	receptor biosynthetic process	biological_process	0.23756	1	1	214	30	22156	ENSG00000118454
GO:0031935	regulation of chromatin silencing	biological_process	0.23764	1	1	214	30	22156	ENSG00000156802
GO:2001252	positive regulation of chromosome organization	biological_process	0.23769	1	3	214	146	22156	ENSG00000151414,ENSG00000149311,ENSG00000164190
GO:0016192	vesicle-mediated transport	biological_process	0.23787	1	28	214	2258	22156	ENSG00000182158,ENSG00000145685,ENSG00000054523,ENSG00000254995,ENSG00000198722,ENSG00000164715,ENSG00000173230,ENSG00000132842,ENSG00000029725,ENSG00000162852,ENSG00000035403,ENSG00000110075,ENSG00000151292,ENSG00000123106,ENSG00000169398,ENSG00000115233,ENSG00000196865,ENSG00000175471,ENSG00000157823,ENSG00000100505,ENSG00000074054,ENSG00000148358,ENSG00000169919,ENSG00000085832,ENSG00000061987…
GO:0031397	negative regulation of protein ubiquitination	biological_process	0.23821	1	2	214	94	22156	ENSG00000174842,ENSG00000132326
GO:0031333	negative regulation of protein complex assembly	biological_process	0.23836	1	3	214	129	22156	ENSG00000101367,ENSG00000100505,ENSG00000157540
GO:0051788	response to misfolded protein	biological_process	0.23858	1	1	214	38	22156	ENSG00000204463
GO:0046579	positive regulation of Ras protein signal transduction	biological_process	0.23921	1	2	214	64	22156	ENSG00000108061,ENSG00000157168
GO:0060828	regulation of canonical Wnt receptor signaling pathway	biological_process	0.23923	1	5	214	243	22156	ENSG00000151292,ENSG00000060237,ENSG00000145907,ENSG00000169118,ENSG00000106829
GO:0070977	bone maturation	biological_process	0.23937	1	1	214	24	22156	ENSG00000196218
GO:0090136	epithelial cell-cell adhesion	biological_process	0.23976	1	1	214	16	22156	ENSG00000035403
GO:0032201	telomere maintenance via semi-conservative replication	biological_process	0.23993	1	1	214	22	22156	ENSG00000132604
GO:0009855	determination of bilateral symmetry	biological_process	0.24001	1	3	214	129	22156	ENSG00000123473,ENSG00000146350,ENSG00000187240
GO:0051234	establishment of localization	biological_process	0.24009	1	67	214	5664	22156	ENSG00000163539,ENSG00000018189,ENSG00000196950,ENSG00000115233,ENSG00000157168,ENSG00000100505,ENSG00000074054,ENSG00000127980,ENSG00000138095,ENSG00000143486,ENSG00000110075,ENSG00000138821,ENSG00000164190,ENSG00000145685,ENSG00000254995,ENSG00000164715,ENSG00000169919,ENSG00000085832,ENSG00000131508,ENSG00000061987,ENSG00000169118,ENSG00000175471,ENSG00000100225,ENSG00000184588,ENSG00000148358…
GO:0071437	invadopodium	cellular_component	0.24019	1	1	214	16	22156	ENSG00000018189
GO:0031058	positive regulation of histone modification	biological_process	0.24038	1	2	214	82	22156	ENSG00000149311,ENSG00000164190
GO:0009799	specification of symmetry	biological_process	0.24046	1	3	214	130	22156	ENSG00000187240,ENSG00000146350,ENSG00000123473
GO:0097228	sperm principal piece	cellular_component	0.24058	1	1	214	22	22156	ENSG00000122970
GO:0007095	mitotic G2 DNA damage checkpoint	biological_process	0.24067	1	1	214	20	22156	ENSG00000149311
GO:0097038	perinuclear endoplasmic reticulum	cellular_component	0.2408	1	1	214	16	22156	ENSG00000182158
GO:0060831	smoothened signaling pathway involved in dorsal/ventral neural tube patterning	biological_process	0.24105	1	1	214	14	22156	ENSG00000146350
GO:0070229	negative regulation of lymphocyte apoptotic process	biological_process	0.24135	1	1	214	31	22156	ENSG00000196950
GO:0044773	mitotic DNA damage checkpoint	biological_process	0.24139	1	2	214	92	22156	ENSG00000149311,ENSG00000182973
GO:0008299	isoprenoid biosynthetic process	biological_process	0.24149	1	1	214	30	22156	ENSG00000285053
GO:0008021	synaptic vesicle	cellular_component	0.24164	1	4	214	176	22156	ENSG00000198722,ENSG00000175471,ENSG00000100505,ENSG00000184588
GO:0045582	positive regulation of T cell differentiation	biological_process	0.24198	1	2	214	93	22156	ENSG00000159216,ENSG00000132842
GO:0045444	fat cell differentiation	biological_process	0.24207	1	4	214	237	22156	ENSG00000164190,ENSG00000132326,ENSG00000197930,ENSG00000033800
GO:0032239	regulation of nucleobase-containing compound transport	biological_process	0.24219	1	1	214	15	22156	ENSG00000139746
GO:0031145	anaphase-promoting complex-dependent proteasomal ubiquitin-dependent protein catabolic process	biological_process	0.24238	1	1	214	37	22156	ENSG00000196510
GO:0051298	centrosome duplication	biological_process	0.24241	1	2	214	68	22156	ENSG00000123473,ENSG00000164953
GO:0000910	cytokinesis	biological_process	0.24248	1	3	214	138	22156	ENSG00000065243,ENSG00000164961,ENSG00000115760
GO:0009628	response to abiotic stimulus	biological_process	0.24284	1	16	214	1206	22156	ENSG00000150275,ENSG00000213639,ENSG00000197930,ENSG00000179295,ENSG00000132326,ENSG00000175592,ENSG00000196218,ENSG00000164190,ENSG00000050748,ENSG00000072042,ENSG00000065559,ENSG00000167325,ENSG00000144468,ENSG00000033800,ENSG00000149311,ENSG00000156113
GO:0031442	positive regulation of mRNA 3'-end processing	biological_process	0.243	1	1	214	24	22156	ENSG00000136937
GO:0030971	receptor tyrosine kinase binding	molecular_function	0.24345	1	2	214	65	22156	ENSG00000179295,ENSG00000157168
GO:0009187	cyclic nucleotide metabolic process	biological_process	0.24349	1	3	214	125	22156	ENSG00000073417,ENSG00000152402,ENSG00000184588
GO:0005083	small GTPase regulator activity	molecular_function	0.24351	1	7	214	308	22156	ENSG00000100485,ENSG00000174485,ENSG00000156011,ENSG00000169398,ENSG00000075711,ENSG00000129158,ENSG00000157168
GO:0000387	spliceosomal snRNP assembly	biological_process	0.24403	1	1	214	50	22156	ENSG00000074201
GO:0071887	leukocyte apoptotic process	biological_process	0.2441	1	2	214	110	22156	ENSG00000196950,ENSG00000217128
GO:0046928	regulation of neurotransmitter secretion	biological_process	0.24411	1	2	214	59	22156	ENSG00000198722,ENSG00000175471
GO:0000930	gamma-tubulin complex	cellular_component	0.2442	1	1	214	21	22156	ENSG00000184588
GO:0051047	positive regulation of secretion	biological_process	0.24435	1	6	214	433	22156	ENSG00000163539,ENSG00000074054,ENSG00000174842,ENSG00000198722,ENSG00000179295,ENSG00000144468
GO:0006351	transcription, DNA-dependent	biological_process	0.24442	1	44	214	3960	22156	ENSG00000140455,ENSG00000140262,ENSG00000146592,ENSG00000173230,ENSG00000122778,ENSG00000075711,ENSG00000170365,ENSG00000132326,ENSG00000159592,ENSG00000147649,ENSG00000106799,ENSG00000164190,ENSG00000033800,ENSG00000217128,ENSG00000157168,ENSG00000107164,ENSG00000129691,ENSG00000100697,ENSG00000149311,ENSG00000159216,ENSG00000163848,ENSG00000073417,ENSG00000141076,ENSG00000160199,ENSG00000182158…
GO:0045502	dynein binding	molecular_function	0.24446	1	2	214	55	22156	ENSG00000187240,ENSG00000185842
GO:0007097	nuclear migration	biological_process	0.24463	1	1	214	15	22156	ENSG00000169398
GO:0040023	establishment of nucleus localization	biological_process	0.24463	1	1	214	15	22156	ENSG00000169398
GO:0000152	nuclear ubiquitin ligase complex	cellular_component	0.24482	1	1	214	27	22156	ENSG00000196510
GO:0050686	negative regulation of mRNA processing	biological_process	0.24499	1	1	214	37	22156	ENSG00000157540
GO:0015035	protein disulfide oxidoreductase activity	molecular_function	0.24502	1	1	214	25	22156	ENSG00000197930
GO:0000314	organellar small ribosomal subunit	cellular_component	0.24536	1	1	214	37	22156	ENSG00000132676
GO:0005763	mitochondrial small ribosomal subunit	cellular_component	0.24536	1	1	214	37	22156	ENSG00000132676
GO:0045860	positive regulation of protein kinase activity	biological_process	0.24541	1	9	214	538	22156	ENSG00000179295,ENSG00000157168,ENSG00000169398,ENSG00000106799,ENSG00000060237,ENSG00000075711,ENSG00000065559,ENSG00000171517,ENSG00000020426
GO:0015813	L-glutamate transport	biological_process	0.24552	1	1	214	20	22156	ENSG00000132326
GO:0006893	Golgi to plasma membrane transport	biological_process	0.24568	1	2	214	67	22156	ENSG00000029725,ENSG00000162852
GO:0008353	RNA polymerase II carboxy-terminal domain kinase activity	molecular_function	0.24579	1	1	214	25	22156	ENSG00000020426
GO:0030122	AP-2 adaptor complex	cellular_component	0.24634	1	1	214	17	22156	ENSG00000085832
GO:0002089	lens morphogenesis in camera-type eye	biological_process	0.24639	1	1	214	21	22156	ENSG00000177707
GO:0042136	neurotransmitter biosynthetic process	biological_process	0.24648	1	1	214	24	22156	ENSG00000143149
GO:0005057	receptor signaling protein activity	molecular_function	0.2465	1	2	214	63	22156	ENSG00000170365,ENSG00000050748
GO:0000781	chromosome, telomeric region	cellular_component	0.24651	1	3	214	175	22156	ENSG00000149311,ENSG00000132604,ENSG00000213639
GO:0031253	cell projection membrane	cellular_component	0.24653	1	7	214	361	22156	ENSG00000164953,ENSG00000163539,ENSG00000156011,ENSG00000101367,ENSG00000108061,ENSG00000075711,ENSG00000085832
GO:0016628	oxidoreductase activity, acting on the CH-CH group of donors, NAD or NADP as acceptor	molecular_function	0.24663	1	1	214	26	22156	ENSG00000106853
GO:0046599	regulation of centriole replication	biological_process	0.2468	1	1	214	19	22156	ENSG00000123473
GO:0010002	cardioblast differentiation	biological_process	0.24696	1	1	214	21	22156	ENSG00000157168
GO:0001655	urogenital system development	biological_process	0.2476	1	6	214	338	22156	ENSG00000164190,ENSG00000106799,ENSG00000173473,ENSG00000204463,ENSG00000170365,ENSG00000075711
GO:0042692	muscle cell differentiation	biological_process	0.24783	1	8	214	499	22156	ENSG00000174842,ENSG00000196218,ENSG00000065559,ENSG00000196588,ENSG00000100201,ENSG00000033800,ENSG00000198722,ENSG00000157168
GO:0032728	positive regulation of interferon-beta production	biological_process	0.24798	1	1	214	33	22156	ENSG00000179295
GO:0000775	chromosome, centromeric region	cellular_component	0.2483	1	4	214	207	22156	ENSG00000165480,ENSG00000184445,ENSG00000074054,ENSG00000163539
GO:0032273	positive regulation of protein polymerization	biological_process	0.24838	1	3	214	135	22156	ENSG00000074054,ENSG00000075711,ENSG00000101367
GO:0046628	positive regulation of insulin receptor signaling pathway	biological_process	0.24852	1	1	214	21	22156	ENSG00000179295
GO:0001573	ganglioside metabolic process	biological_process	0.24875	1	1	214	30	22156	ENSG00000113532
GO:0004527	exonuclease activity	molecular_function	0.24948	1	2	214	87	22156	ENSG00000171824,ENSG00000172795
GO:0045921	positive regulation of exocytosis	biological_process	0.24954	1	2	214	70	22156	ENSG00000074054,ENSG00000163539
GO:0060759	regulation of response to cytokine stimulus	biological_process	0.24956	1	3	214	173	22156	ENSG00000159216,ENSG00000033800,ENSG00000179295
GO:0090382	phagosome maturation	biological_process	0.24962	1	1	214	20	22156	ENSG00000198722
GO:0034114	regulation of heterotypic cell-cell adhesion	biological_process	0.24965	1	1	214	43	22156	ENSG00000060237
GO:0070587	regulation of cell-cell adhesion involved in gastrulation	biological_process	0.24965	1	1	214	43	22156	ENSG00000060237
GO:0030992	intraflagellar transport particle B	cellular_component	0.24975	1	1	214	21	22156	ENSG00000122970
GO:0016101	diterpenoid metabolic process	biological_process	0.2499	1	2	214	111	22156	ENSG00000072042,ENSG00000169439
GO:0006458	'de novo' protein folding	biological_process	0.24993	1	1	214	50	22156	ENSG00000197930
GO:0007064	mitotic sister chromatid cohesion	biological_process	0.2501	1	1	214	21	22156	ENSG00000164190
GO:0045777	positive regulation of blood pressure	biological_process	0.25013	1	1	214	38	22156	ENSG00000060237
GO:0003151	outflow tract morphogenesis	biological_process	0.2504	1	2	214	78	22156	ENSG00000164190,ENSG00000196218
GO:0070586	cell-cell adhesion involved in gastrulation	biological_process	0.25081	1	1	214	44	22156	ENSG00000060237
GO:0051059	NF-kappaB binding	molecular_function	0.25106	1	1	214	28	22156	ENSG00000147649
GO:0006368	transcription elongation from RNA polymerase II promoter	biological_process	0.25139	1	2	214	96	22156	ENSG00000020426,ENSG00000136937
GO:0051955	regulation of amino acid transport	biological_process	0.25155	1	1	214	29	22156	ENSG00000132326
GO:0031435	mitogen-activated protein kinase kinase kinase binding	molecular_function	0.25162	1	1	214	20	22156	ENSG00000065559
GO:0007031	peroxisome organization	biological_process	0.25165	1	2	214	89	22156	ENSG00000131508,ENSG00000127980
GO:0030686	90S preribosome	cellular_component	0.25177	1	1	214	33	22156	ENSG00000141076
GO:0051150	regulation of smooth muscle cell differentiation	biological_process	0.2519	1	1	214	28	22156	ENSG00000033800
GO:0051248	negative regulation of protein metabolic process	biological_process	0.25262	1	11	214	879	22156	ENSG00000173473,ENSG00000100225,ENSG00000136628,ENSG00000157168,ENSG00000275700,ENSG00000204463,ENSG00000174842,ENSG00000132326,ENSG00000182973,ENSG00000205339,ENSG00000060237
GO:0060080	regulation of inhibitory postsynaptic membrane potential	biological_process	0.25266	1	1	214	18	22156	ENSG00000198722
GO:2000677	regulation of transcription regulatory region DNA binding	biological_process	0.25296	1	1	214	31	22156	ENSG00000132326
GO:0060977	coronary vasculature morphogenesis	biological_process	0.25308	1	1	214	18	22156	ENSG00000106799
GO:0032774	RNA biosynthetic process	biological_process	0.25327	1	44	214	3981	22156	ENSG00000136937,ENSG00000117000,ENSG00000105419,ENSG00000121741,ENSG00000173041,ENSG00000181090,ENSG00000156802,ENSG00000100201,ENSG00000173473,ENSG00000020426,ENSG00000198879,ENSG00000132604,ENSG00000175592,ENSG00000063978,ENSG00000198815,ENSG00000160199,ENSG00000141076,ENSG00000182158,ENSG00000275700,ENSG00000196588,ENSG00000106829,ENSG00000174485,ENSG00000129691,ENSG00000100697,ENSG00000149311…
GO:0005024	transforming growth factor beta-activated receptor activity	molecular_function	0.25328	1	1	214	15	22156	ENSG00000106799
GO:0006606	protein import into nucleus	biological_process	0.25331	1	4	214	215	22156	ENSG00000138750,ENSG00000086200,ENSG00000106799,ENSG00000205339
GO:0044744	protein targeting to nucleus	biological_process	0.25331	1	4	214	215	22156	ENSG00000205339,ENSG00000106799,ENSG00000138750,ENSG00000086200
GO:0031000	response to caffeine	biological_process	0.2534	1	1	214	15	22156	ENSG00000196218
GO:1900078	positive regulation of cellular response to insulin stimulus	biological_process	0.25363	1	1	214	23	22156	ENSG00000179295
GO:0016788	hydrolase activity, acting on ester bonds	molecular_function	0.25366	1	12	214	827	22156	ENSG00000172795,ENSG00000145907,ENSG00000073417,ENSG00000075711,ENSG00000108061,ENSG00000100697,ENSG00000204084,ENSG00000109452,ENSG00000184588,ENSG00000213639,ENSG00000171824,ENSG00000179295
GO:0019789	SUMO ligase activity	molecular_function	0.25399	1	1	214	27	22156	ENSG00000033800
GO:0071156	regulation of cell cycle arrest	biological_process	0.25409	1	2	214	118	22156	ENSG00000149311,ENSG00000182973
GO:0044058	regulation of digestive system process	biological_process	0.25416	1	1	214	34	22156	ENSG00000060237
GO:0032259	methylation	biological_process	0.25443	1	6	214	386	22156	ENSG00000117000,ENSG00000129691,ENSG00000181090,ENSG00000135297,ENSG00000116237,ENSG00000168300
GO:0044391	ribosomal subunit	cellular_component	0.25449	1	2	214	220	22156	ENSG00000132676,ENSG00000143486
GO:0008026	ATP-dependent helicase activity	molecular_function	0.25455	1	2	214	93	22156	ENSG00000134815,ENSG00000145907
GO:0070035	purine NTP-dependent helicase activity	molecular_function	0.25455	1	2	214	93	22156	ENSG00000134815,ENSG00000145907
GO:0050863	regulation of T cell activation	biological_process	0.25472	1	5	214	375	22156	ENSG00000159216,ENSG00000174842,ENSG00000132842,ENSG00000179295,ENSG00000075711
GO:0034459	ATP-dependent 3'-5' RNA helicase activity	molecular_function	0.25473	1	1	214	24	22156	ENSG00000134815
GO:0000122	negative regulation of transcription from RNA polymerase II promoter	biological_process	0.25487	1	12	214	880	22156	ENSG00000033800,ENSG00000217128,ENSG00000140455,ENSG00000181090,ENSG00000106829,ENSG00000075711,ENSG00000100697,ENSG00000132326,ENSG00000159216,ENSG00000147649,ENSG00000164190,ENSG00000163848
GO:0006303	double-strand break repair via nonhomologous end joining	biological_process	0.25494	1	2	214	92	22156	ENSG00000149311,ENSG00000115233
GO:0042393	histone binding	molecular_function	0.25495	1	4	214	203	22156	ENSG00000140455,ENSG00000156802,ENSG00000198879,ENSG00000205339
GO:0043202	lysosomal lumen	cellular_component	0.25504	1	2	214	110	22156	ENSG00000169439,ENSG00000169919
GO:0044431	Golgi apparatus part	cellular_component	0.25517	1	14	214	1017	22156	ENSG00000134909,ENSG00000173230,ENSG00000082996,ENSG00000137522,ENSG00000110080,ENSG00000113532,ENSG00000182870,ENSG00000169826,ENSG00000112893,ENSG00000110075,ENSG00000169439,ENSG00000162885,ENSG00000152127,ENSG00000169902
GO:0006369	termination of RNA polymerase II transcription	biological_process	0.25543	1	1	214	36	22156	ENSG00000136937
GO:0071871	response to epinephrine stimulus	biological_process	0.25544	1	1	214	17	22156	ENSG00000184588
GO:0034654	nucleobase-containing compound biosynthetic process	biological_process	0.25552	1	48	214	4342	22156	ENSG00000132326,ENSG00000159592,ENSG00000164190,ENSG00000147649,ENSG00000106799,ENSG00000075711,ENSG00000170365,ENSG00000173230,ENSG00000122778,ENSG00000140455,ENSG00000140262,ENSG00000146592,ENSG00000149311,ENSG00000159216,ENSG00000163848,ENSG00000073417,ENSG00000129691,ENSG00000100697,ENSG00000107164,ENSG00000065833,ENSG00000033800,ENSG00000157168,ENSG00000217128,ENSG00000175592,ENSG00000063978…
GO:0060415	muscle tissue morphogenesis	biological_process	0.25576	1	2	214	81	22156	ENSG00000157168,ENSG00000106799
GO:0070886	positive regulation of calcineurin-NFAT signaling cascade	biological_process	0.25591	1	1	214	23	22156	ENSG00000157168
GO:0051222	positive regulation of protein transport	biological_process	0.25615	1	5	214	340	22156	ENSG00000198722,ENSG00000018189,ENSG00000162852,ENSG00000106799,ENSG00000174842
GO:0048753	pigment granule organization	biological_process	0.25622	1	1	214	20	22156	ENSG00000132842
GO:0044275	cellular carbohydrate catabolic process	biological_process	0.25674	1	2	214	81	22156	ENSG00000213639,ENSG00000169919
GO:0000791	euchromatin	cellular_component	0.25682	1	1	214	34	22156	ENSG00000129691
GO:0045581	negative regulation of T cell differentiation	biological_process	0.25723	1	1	214	39	22156	ENSG00000159216
GO:0007268	synaptic transmission	biological_process	0.25723	1	14	214	827	22156	ENSG00000175471,ENSG00000157168,ENSG00000198722,ENSG00000109189,ENSG00000054523,ENSG00000132842,ENSG00000157823,ENSG00000100505,ENSG00000171517,ENSG00000143149,ENSG00000101557,ENSG00000075711,ENSG00000169398,ENSG00000132326
GO:0060396	growth hormone receptor signaling pathway	biological_process	0.25731	1	1	214	23	22156	ENSG00000169398
GO:0008630	intrinsic apoptotic signaling pathway in response to DNA damage	biological_process	0.25735	1	2	214	115	22156	ENSG00000149311,ENSG00000204463
GO:2000773	negative regulation of cellular senescence	biological_process	0.25744	1	1	214	22	22156	ENSG00000132604
GO:0051149	positive regulation of muscle cell differentiation	biological_process	0.25753	1	2	214	97	22156	ENSG00000033800,ENSG00000157168
GO:0051347	positive regulation of transferase activity	biological_process	0.25766	1	10	214	621	22156	ENSG00000060237,ENSG00000151414,ENSG00000075711,ENSG00000020426,ENSG00000171517,ENSG00000065559,ENSG00000106799,ENSG00000169398,ENSG00000179295,ENSG00000157168
GO:2000515	negative regulation of CD4-positive, alpha-beta T cell activation	biological_process	0.25787	1	1	214	35	22156	ENSG00000159216
GO:2000026	regulation of multicellular organismal development	biological_process	0.25791	1	28	214	2104	22156	ENSG00000140262,ENSG00000182158,ENSG00000132842,ENSG00000170365,ENSG00000112893,ENSG00000164961,ENSG00000060237,ENSG00000075711,ENSG00000169439,ENSG00000169398,ENSG00000106799,ENSG00000164190,ENSG00000147649,ENSG00000132326,ENSG00000217128,ENSG00000204463,ENSG00000181090,ENSG00000157168,ENSG00000018189,ENSG00000075275,ENSG00000100201,ENSG00000074054,ENSG00000100225,ENSG00000171517,ENSG00000100697…
GO:0022412	cellular process involved in reproduction in multicellular organism	biological_process	0.25815	1	5	214	284	22156	ENSG00000175592,ENSG00000177707,ENSG00000106799,ENSG00000164961,ENSG00000144468
GO:0071378	cellular response to growth hormone stimulus	biological_process	0.25845	1	1	214	24	22156	ENSG00000169398
GO:0034458	3'-5' RNA helicase activity	molecular_function	0.25863	1	1	214	25	22156	ENSG00000134815
GO:0051087	chaperone binding	molecular_function	0.25892	1	2	214	109	22156	ENSG00000285053,ENSG00000217128
GO:0043928	exonucleolytic nuclear-transcribed mRNA catabolic process involved in deadenylation-dependent decay	biological_process	0.25904	1	1	214	44	22156	ENSG00000172795
GO:0002683	negative regulation of immune system process	biological_process	0.25926	1	5	214	426	22156	ENSG00000174842,ENSG00000100225,ENSG00000149311,ENSG00000159216,ENSG00000075711
GO:2000117	negative regulation of cysteine-type endopeptidase activity	biological_process	0.25929	1	2	214	98	22156	ENSG00000196588,ENSG00000217128
GO:0001937	negative regulation of endothelial cell proliferation	biological_process	0.25963	1	1	214	38	22156	ENSG00000106799
GO:0032272	negative regulation of protein polymerization	biological_process	0.25965	1	2	214	72	22156	ENSG00000157540,ENSG00000101367
GO:0007005	mitochondrion organization	biological_process	0.26038	1	7	214	630	22156	ENSG00000135297,ENSG00000100225,ENSG00000132676,ENSG00000138095,ENSG00000106105,ENSG00000217128,ENSG00000112893
GO:0051960	regulation of nervous system development	biological_process	0.26047	1	15	214	871	22156	ENSG00000100225,ENSG00000018189,ENSG00000182158,ENSG00000075275,ENSG00000140262,ENSG00000157168,ENSG00000132326,ENSG00000169398,ENSG00000164190,ENSG00000075711,ENSG00000164961,ENSG00000169439,ENSG00000171517,ENSG00000112893,ENSG00000100697
GO:0090316	positive regulation of intracellular protein transport	biological_process	0.26075	1	3	214	140	22156	ENSG00000018189,ENSG00000162852,ENSG00000106799
GO:0043425	bHLH transcription factor binding	molecular_function	0.26106	1	1	214	28	22156	ENSG00000140262
GO:0006739	NADP metabolic process	biological_process	0.26113	1	1	214	32	22156	ENSG00000065833
GO:0032369	negative regulation of lipid transport	biological_process	0.26123	1	1	214	42	22156	ENSG00000179295
GO:0055075	potassium ion homeostasis	biological_process	0.26152	1	1	214	28	22156	ENSG00000156113
GO:0043647	inositol phosphate metabolic process	biological_process	0.26152	1	2	214	72	22156	ENSG00000204084,ENSG00000109452
GO:0071800	podosome assembly	biological_process	0.26182	1	1	214	24	22156	ENSG00000050748
GO:0007184	SMAD protein import into nucleus	biological_process	0.262	1	1	214	21	22156	ENSG00000106799
GO:0060390	regulation of SMAD protein import into nucleus	biological_process	0.262	1	1	214	21	22156	ENSG00000106799
GO:0015271	outward rectifier potassium channel activity	molecular_function	0.26212	1	1	214	16	22156	ENSG00000156113
GO:0043902	positive regulation of multi-organism process	biological_process	0.26228	1	2	214	100	22156	ENSG00000198722,ENSG00000065243
GO:0031503	protein complex localization	biological_process	0.2623	1	2	214	74	22156	ENSG00000074054,ENSG00000075711
GO:0001556	oocyte maturation	biological_process	0.2624	1	1	214	27	22156	ENSG00000164961
GO:0006112	energy reserve metabolic process	biological_process	0.26279	1	2	214	89	22156	ENSG00000132326,ENSG00000213639
GO:0008378	galactosyltransferase activity	molecular_function	0.263	1	1	214	41	22156	ENSG00000162885
GO:0030665	clathrin-coated vesicle membrane	cellular_component	0.26301	1	4	214	222	22156	ENSG00000132842,ENSG00000085832,ENSG00000198722,ENSG00000175471
GO:0001570	vasculogenesis	biological_process	0.26304	1	2	214	78	22156	ENSG00000174842,ENSG00000169398
GO:0044450	microtubule organizing center part	cellular_component	0.26317	1	4	214	204	22156	ENSG00000123473,ENSG00000133393,ENSG00000184588,ENSG00000074054
GO:0032040	small-subunit processome	cellular_component	0.26321	1	1	214	44	22156	ENSG00000141076
GO:0006793	phosphorus metabolic process	biological_process	0.26423	1	48	214	3630	22156	ENSG00000179295,ENSG00000213639,ENSG00000162852,ENSG00000029725,ENSG00000157540,ENSG00000196588,ENSG00000065243,ENSG00000065559,ENSG00000204084,ENSG00000020426,ENSG00000169902,ENSG00000151292,ENSG00000167325,ENSG00000100225,ENSG00000184588,ENSG00000171517,ENSG00000109452,ENSG00000176715,ENSG00000108061,ENSG00000106105,ENSG00000121741,ENSG00000152402,ENSG00000169118,ENSG00000164715,ENSG00000134909…
GO:0046488	phosphatidylinositol metabolic process	biological_process	0.26425	1	5	214	248	22156	ENSG00000149311,ENSG00000109452,ENSG00000204084,ENSG00000179295,ENSG00000157168
GO:0030128	clathrin coat of endocytic vesicle	cellular_component	0.26473	1	1	214	18	22156	ENSG00000085832
GO:0023014	signal transduction by phosphorylation	biological_process	0.26481	1	2	214	51	22156	ENSG00000060237,ENSG00000065559
GO:0060117	auditory receptor cell development	biological_process	0.26486	1	1	214	18	22156	ENSG00000150275
GO:0004708	MAP kinase kinase activity	molecular_function	0.26532	1	1	214	16	22156	ENSG00000065559
GO:0042552	myelination	biological_process	0.26549	1	3	214	123	22156	ENSG00000100697,ENSG00000157168,ENSG00000075711
GO:0006796	phosphate-containing compound metabolic process	biological_process	0.26562	1	47	214	3551	22156	ENSG00000164715,ENSG00000134909,ENSG00000110075,ENSG00000099991,ENSG00000075711,ENSG00000060237,ENSG00000115459,ENSG00000170365,ENSG00000205339,ENSG00000174842,ENSG00000050748,ENSG00000106799,ENSG00000169398,ENSG00000065833,ENSG00000157168,ENSG00000217128,ENSG00000139163,ENSG00000115760,ENSG00000116991,ENSG00000198752,ENSG00000275052,ENSG00000151414,ENSG00000139746,ENSG00000149311,ENSG00000073417…
GO:2000145	regulation of cell motility	biological_process	0.26601	1	14	214	1015	22156	ENSG00000164190,ENSG00000106799,ENSG00000169398,ENSG00000149311,ENSG00000163539,ENSG00000065243,ENSG00000101367,ENSG00000152127,ENSG00000060237,ENSG00000035403,ENSG00000074054,ENSG00000175471,ENSG00000157168,ENSG00000018189
GO:0016477	cell migration	biological_process	0.26614	1	21	214	1669	22156	ENSG00000075275,ENSG00000018189,ENSG00000157168,ENSG00000175471,ENSG00000184588,ENSG00000074054,ENSG00000198752,ENSG00000152127,ENSG00000101367,ENSG00000149311,ENSG00000163539,ENSG00000136205,ENSG00000179295,ENSG00000196588,ENSG00000035403,ENSG00000169439,ENSG00000060237,ENSG00000065243,ENSG00000106799,ENSG00000164190,ENSG00000169398
GO:0043204	perikaryon	cellular_component	0.26619	1	3	214	135	22156	ENSG00000145907,ENSG00000018189,ENSG00000065559
GO:0043167	ion binding	molecular_function	0.26631	1	85	214	6763	22156	ENSG00000102781,ENSG00000198752,ENSG00000186625,ENSG00000033800,ENSG00000075275,ENSG00000065833,ENSG00000073417,ENSG00000163848,ENSG00000159216,ENSG00000113318,ENSG00000139746,ENSG00000157077,ENSG00000151414,ENSG00000170035,ENSG00000136628,ENSG00000150275,ENSG00000198722,ENSG00000140455,ENSG00000109189,ENSG00000169398,ENSG00000050748,ENSG00000106799,ENSG00000170365,ENSG00000182870,ENSG00000060237…
GO:0032388	positive regulation of intracellular transport	biological_process	0.26639	1	4	214	215	22156	ENSG00000106799,ENSG00000162852,ENSG00000139746,ENSG00000018189
GO:0003950	NAD+ ADP-ribosyltransferase activity	molecular_function	0.26735	1	1	214	25	22156	ENSG00000151883
GO:0019220	regulation of phosphate metabolic process	biological_process	0.26794	1	28	214	2030	22156	ENSG00000164715,ENSG00000179295,ENSG00000196588,ENSG00000162852,ENSG00000134909,ENSG00000029725,ENSG00000060237,ENSG00000075711,ENSG00000099991,ENSG00000110075,ENSG00000205339,ENSG00000065559,ENSG00000115459,ENSG00000204084,ENSG00000020426,ENSG00000174842,ENSG00000169398,ENSG00000106799,ENSG00000065833,ENSG00000217128,ENSG00000157168,ENSG00000116991,ENSG00000100225,ENSG00000108061,ENSG00000171517…
[truncated: 2,212 more rows]
