# Supplementary material for: Bioinformatics and Screening of a Circular RNA-microRNA-mRNA Regulatory Network Induced by Coxsackievirus Group B5 in Human Rhabdomyosarcoma Cells
Source: Int J Mol Sci. 2022 Apr 22;23(9):4628. doi: 10.3390/ijms23094628 (PMC9101002; doi:10.3390/ijms23094628)
Supplement: Supplementary file 1 [file ijms-23-04628-s001.zip › Table S3 Kyoto Encyclopedia of Genes and Genomes (KEGG) pathway enrichment circular RNAs (circRNAs) results.xls]

Table S3 Kyoto Encyclopedia of Genes and Genomes (KEGG) pathway enrichment circular RNAs (circRNAs) results
##Databases: KEGG PATHWAY
##Statistical test method: hypergeometric test / Fisher's exact test
##FDR correction method: Benjamini and Hochberg
#Term	Database	ID	Input number	Background number	P-Value	Corrected P-Value	Input	KEGG_ID/KO	Entrez_ID	Hyperlink
Ubiquitin mediated proteolysis	KEGG PATHWAY	hsa04120	8	137	0.001161971	0.180105445	ENSG00000258677|ENSG00000131508|ENSG00000033800|ENSG00000196510|ENSG00000142230|ENSG00000126261|ENSG00000115760|ENSG00000170035	hsa:55284|hsa:7322|hsa:8554|hsa:51434|hsa:10055|hsa:10054|hsa:57448|hsa:10477|	55284|7322|8554|51434|10055|10054|57448|10477|	http://www.genome.jp/kegg-bin/show_pathway?hsa04120/hsa:57448%09red/hsa:10055%09red/hsa:8554%09red/hsa:10054%09red/hsa:51434%09red/hsa:10477%09red/hsa:7322%09red/hsa:55284%09red
ErbB signaling pathway	KEGG PATHWAY	hsa04012	5	87	0.010283276	0.777717246	ENSG00000169398|ENSG00000065559|ENSG00000100485|ENSG00000157168|ENSG00000050748	hsa:5747|hsa:6416|hsa:6655|hsa:3084|hsa:5602|	5747|6416|6655|3084|5602|	http://www.genome.jp/kegg-bin/show_pathway?hsa04012/hsa:6655%09red/hsa:6416%09red/hsa:3084%09red/hsa:5747%09red/hsa:5602%09red
Vasopressin-regulated water reabsorption	KEGG PATHWAY	hsa04962	3	45	0.031058751	0.777717246	ENSG00000182158|ENSG00000187240|ENSG00000146592	hsa:64764|hsa:79659|hsa:9586|	64764|79659|9586|	http://www.genome.jp/kegg-bin/show_pathway?hsa04962/hsa:64764%09red/hsa:9586%09red/hsa:79659%09red
Shigellosis	KEGG PATHWAY	hsa05131	3	61	0.063493579	0.777717246	ENSG00000131508|ENSG00000050748|ENSG00000035403	hsa:7322|hsa:5602|hsa:7414|	7322|5602|7414|	http://www.genome.jp/kegg-bin/show_pathway?hsa05131/hsa:7414%09red/hsa:7322%09red/hsa:5602%09red
Aminoacyl-tRNA biosynthesis	KEGG PATHWAY	hsa00970	3	66	0.075887518	0.777717246	ENSG00000137513|ENSG00000106105|ENSG00000136628	hsa:79731|hsa:2617|hsa:2058|	79731|2617|2058|	http://www.genome.jp/kegg-bin/show_pathway?hsa00970/hsa:79731%09red/hsa:2617%09red/hsa:2058%09red
TNF signaling pathway	KEGG PATHWAY	hsa04668	4	110	0.080672786	0.777717246	ENSG00000182158|ENSG00000146592|ENSG00000065559|ENSG00000050748	hsa:64764|hsa:9586|hsa:6416|hsa:5602|	64764|9586|6416|5602|	http://www.genome.jp/kegg-bin/show_pathway?hsa04668/hsa:64764%09red/hsa:6416%09red/hsa:5602%09red/hsa:9586%09red
Amphetamine addiction	KEGG PATHWAY	hsa05031	3	68	0.081121692	0.777717246	ENSG00000182158|ENSG00000213639|ENSG00000146592	hsa:64764|hsa:5500|hsa:9586|	64764|5500|9586|	http://www.genome.jp/kegg-bin/show_pathway?hsa05031/hsa:64764%09red/hsa:5500%09red/hsa:9586%09red
Epithelial cell signaling in Helicobacter pylori infection	KEGG PATHWAY	hsa05120	3	68	0.081121692	0.777717246	ENSG00000050748|ENSG00000065559|ENSG00000179295	hsa:5602|hsa:6416|hsa:5781|	5602|6416|5781|	http://www.genome.jp/kegg-bin/show_pathway?hsa05120/hsa:6416%09red/hsa:5602%09red/hsa:5781%09red
Fc epsilon RI signaling pathway	KEGG PATHWAY	hsa04664	3	70	0.086507579	0.777717246	ENSG00000065559|ENSG00000100485|ENSG00000050748	hsa:6416|hsa:6655|hsa:5602|	6416|6655|5602|	http://www.genome.jp/kegg-bin/show_pathway?hsa04664/hsa:6655%09red/hsa:6416%09red/hsa:5602%09red
Chronic myeloid leukemia	KEGG PATHWAY	hsa05220	3	73	0.094861199	0.777717246	ENSG00000159216|ENSG00000179295|ENSG00000100485	hsa:861|hsa:5781|hsa:6655|	861|5781|6655|	http://www.genome.jp/kegg-bin/show_pathway?hsa05220/hsa:6655%09red/hsa:861%09red/hsa:5781%09red
RNA degradation	KEGG PATHWAY	hsa03018	3	74	0.097716752	0.777717246	ENSG00000172795|ENSG00000182973|ENSG00000171824	hsa:167227|hsa:25904|hsa:5394|	167227|25904|5394|	http://www.genome.jp/kegg-bin/show_pathway?hsa03018/hsa:5394%09red/hsa:167227%09red/hsa:25904%09red
cGMP-PKG signaling pathway	KEGG PATHWAY	hsa04022	5	167	0.100624649	0.777717246	ENSG00000182158|ENSG00000213639|ENSG00000146592|ENSG00000152402|ENSG00000156113	hsa:64764|hsa:5500|hsa:9586|hsa:2977|hsa:3778|	64764|5500|9586|2977|3778|	http://www.genome.jp/kegg-bin/show_pathway?hsa04022/hsa:64764%09red/hsa:5500%09red/hsa:3778%09red/hsa:9586%09red/hsa:2977%09red
TGF-beta signaling pathway	KEGG PATHWAY	hsa04350	3	80	0.115554983	0.777717246	ENSG00000106799|ENSG00000170365|ENSG00000157077	hsa:91|hsa:4086|hsa:9372|	91|4086|9372|	http://www.genome.jp/kegg-bin/show_pathway?hsa04350/hsa:4086%09red/hsa:91%09red/hsa:9372%09red
Pyruvate metabolism	KEGG PATHWAY	hsa00620	2	40	0.120587125	0.777717246	ENSG00000143149|ENSG00000065833	hsa:223|hsa:4199|	223|4199|	http://www.genome.jp/kegg-bin/show_pathway?hsa00620/hsa:4199%09red/hsa:223%09red
Transcriptional misregulation in cancer	KEGG PATHWAY	hsa05202	5	179	0.124020233	0.777717246	ENSG00000169398|ENSG00000159216|ENSG00000149311|ENSG00000170365|ENSG00000132326	hsa:5747|hsa:861|hsa:472|hsa:4086|hsa:8864|	5747|861|472|4086|8864|	http://www.genome.jp/kegg-bin/show_pathway?hsa05202/hsa:4086%09red/hsa:861%09red/hsa:8864%09red/hsa:5747%09red/hsa:472%09red
Porphyrin and chlorophyll metabolism	KEGG PATHWAY	hsa00860	2	41	0.125331025	0.777717246	ENSG00000136628|ENSG00000169919	hsa:2058|hsa:2990|	2058|2990|	http://www.genome.jp/kegg-bin/show_pathway?hsa00860/hsa:2990%09red/hsa:2058%09red
Dopaminergic synapse	KEGG PATHWAY	hsa04728	4	131	0.127951138	0.777717246	ENSG00000182158|ENSG00000213639|ENSG00000146592|ENSG00000050748	hsa:64764|hsa:5500|hsa:9586|hsa:5602|	64764|5500|9586|5602|	http://www.genome.jp/kegg-bin/show_pathway?hsa04728/hsa:64764%09red/hsa:5500%09red/hsa:5602%09red/hsa:9586%09red
Insulin secretion	KEGG PATHWAY	hsa04911	3	86	0.13450859	0.777717246	ENSG00000182158|ENSG00000146592|ENSG00000156113	hsa:64764|hsa:9586|hsa:3778|	64764|9586|3778|	http://www.genome.jp/kegg-bin/show_pathway?hsa04911/hsa:64764%09red/hsa:3778%09red/hsa:9586%09red
Salmonella infection	KEGG PATHWAY	hsa05132	3	86	0.13450859	0.777717246	ENSG00000187240|ENSG00000050748|ENSG00000065243	hsa:79659|hsa:5602|hsa:5586|	79659|5602|5586|	http://www.genome.jp/kegg-bin/show_pathway?hsa05132/hsa:5586%09red/hsa:5602%09red/hsa:79659%09red
Proteasome	KEGG PATHWAY	hsa03050	2	44	0.1398175	0.777717246	ENSG00000101182|ENSG00000115233	hsa:5688|hsa:10213|	5688|10213|	http://www.genome.jp/kegg-bin/show_pathway?hsa03050/hsa:10213%09red/hsa:5688%09red
Prostate cancer	KEGG PATHWAY	hsa05215	3	89	0.144362813	0.777717246	ENSG00000182158|ENSG00000146592|ENSG00000100485	hsa:64764|hsa:9586|hsa:6655|	64764|9586|6655|	http://www.genome.jp/kegg-bin/show_pathway?hsa05215/hsa:64764%09red/hsa:6655%09red/hsa:9586%09red
GnRH signaling pathway	KEGG PATHWAY	hsa04912	3	92	0.154446724	0.777717246	ENSG00000065559|ENSG00000100485|ENSG00000050748	hsa:6416|hsa:6655|hsa:5602|	6416|6655|5602|	http://www.genome.jp/kegg-bin/show_pathway?hsa04912/hsa:6655%09red/hsa:6416%09red/hsa:5602%09red
N-Glycan biosynthesis	KEGG PATHWAY	hsa00510	2	49	0.164684624	0.777717246	ENSG00000152127|ENSG00000112893	hsa:4249|hsa:4124|	4249|4124|	http://www.genome.jp/kegg-bin/show_pathway?hsa00510/hsa:4249%09red/hsa:4124%09red
Hepatitis B	KEGG PATHWAY	hsa05161	4	146	0.16732208	0.777717246	ENSG00000182158|ENSG00000146592|ENSG00000065559|ENSG00000050748	hsa:64764|hsa:9586|hsa:6416|hsa:5602|	64764|9586|6416|5602|	http://www.genome.jp/kegg-bin/show_pathway?hsa05161/hsa:64764%09red/hsa:6416%09red/hsa:5602%09red/hsa:9586%09red
Cocaine addiction	KEGG PATHWAY	hsa05030	2	50	0.169748705	0.777717246	ENSG00000182158|ENSG00000146592	hsa:64764|hsa:9586|	64764|9586|	http://www.genome.jp/kegg-bin/show_pathway?hsa05030/hsa:64764%09red/hsa:9586%09red
cAMP signaling pathway	KEGG PATHWAY	hsa04024	5	200	0.170279111	0.777717246	ENSG00000182158|ENSG00000213639|ENSG00000146592|ENSG00000184588|ENSG00000050748	hsa:64764|hsa:5500|hsa:9586|hsa:5142|hsa:5602|	64764|5500|9586|5142|5602|	http://www.genome.jp/kegg-bin/show_pathway?hsa04024/hsa:64764%09red/hsa:5500%09red/hsa:9586%09red/hsa:5142%09red/hsa:5602%09red
Circadian entrainment	KEGG PATHWAY	hsa04713	3	97	0.17171917	0.777717246	ENSG00000196218|ENSG00000152402|ENSG00000132326	hsa:6261|hsa:2977|hsa:8864|	6261|2977|8864|	http://www.genome.jp/kegg-bin/show_pathway?hsa04713/hsa:6261%09red/hsa:8864%09red/hsa:2977%09red
Lysine degradation	KEGG PATHWAY	hsa00310	2	51	0.174838674	0.777717246	ENSG00000143149|ENSG00000181090	hsa:223|hsa:10919|	223|10919|	http://www.genome.jp/kegg-bin/show_pathway?hsa00310/hsa:10919%09red/hsa:223%09red
Proteoglycans in cancer	KEGG PATHWAY	hsa05205	5	204	0.179770064	0.777717246	ENSG00000169439|ENSG00000169398|ENSG00000213639|ENSG00000100485|ENSG00000179295	hsa:6383|hsa:5747|hsa:5500|hsa:6655|hsa:5781|	6383|5747|5500|6655|5781|	http://www.genome.jp/kegg-bin/show_pathway?hsa05205/hsa:6655%09red/hsa:6383%09red/hsa:5500%09red/hsa:5747%09red/hsa:5781%09red
Hedgehog signaling pathway	KEGG PATHWAY	hsa04340	2	52	0.179952769	0.777717246	ENSG00000151292|ENSG00000169118	hsa:1456|hsa:53944|	1456|53944|	http://www.genome.jp/kegg-bin/show_pathway?hsa04340/hsa:1456%09red/hsa:53944%09red
Estrogen signaling pathway	KEGG PATHWAY	hsa04915	3	100	0.182335738	0.777717246	ENSG00000182158|ENSG00000146592|ENSG00000100485	hsa:64764|hsa:9586|hsa:6655|	64764|9586|6655|	http://www.genome.jp/kegg-bin/show_pathway?hsa04915/hsa:64764%09red/hsa:6655%09red/hsa:9586%09red
Focal adhesion	KEGG PATHWAY	hsa04510	5	207	0.187015652	0.777717246	ENSG00000169398|ENSG00000050748|ENSG00000213639|ENSG00000100485|ENSG00000035403	hsa:5747|hsa:5602|hsa:5500|hsa:6655|hsa:7414|	5747|5602|5500|6655|7414|	http://www.genome.jp/kegg-bin/show_pathway?hsa04510/hsa:6655%09red/hsa:7414%09red/hsa:5500%09red/hsa:5747%09red/hsa:5602%09red
Acute myeloid leukemia	KEGG PATHWAY	hsa05221	2	57	0.205826526	0.777717246	ENSG00000159216|ENSG00000100485	hsa:861|hsa:6655|	861|6655|	http://www.genome.jp/kegg-bin/show_pathway?hsa05221/hsa:6655%09red/hsa:861%09red
Long-term depression	KEGG PATHWAY	hsa04730	2	60	0.221536906	0.777717246	ENSG00000196218|ENSG00000152402	hsa:6261|hsa:2977|	6261|2977|	http://www.genome.jp/kegg-bin/show_pathway?hsa04730/hsa:6261%09red/hsa:2977%09red
Inositol phosphate metabolism	KEGG PATHWAY	hsa00562	2	61	0.226795907	0.777717246	ENSG00000204084|ENSG00000109452	hsa:3633|hsa:8821|	3633|8821|	http://www.genome.jp/kegg-bin/show_pathway?hsa00562/hsa:3633%09red/hsa:8821%09red
Renin-angiotensin system	KEGG PATHWAY	hsa04614	1	17	0.228005078	0.777717246	ENSG00000113441	hsa:4012|	4012|	http://www.genome.jp/kegg-bin/show_pathway?hsa04614/hsa:4012%09red
Protein processing in endoplasmic reticulum	KEGG PATHWAY	hsa04141	4	168	0.231420454	0.777717246	ENSG00000197930|ENSG00000131508|ENSG00000050748|ENSG00000170035	hsa:30001|hsa:7322|hsa:5602|hsa:10477|	30001|7322|5602|10477|	http://www.genome.jp/kegg-bin/show_pathway?hsa04141/hsa:7322%09red/hsa:10477%09red/hsa:30001%09red/hsa:5602%09red
Colorectal cancer	KEGG PATHWAY	hsa05210	2	62	0.232063724	0.777717246	ENSG00000050748|ENSG00000113318	hsa:5602|hsa:4437|	5602|4437|	http://www.genome.jp/kegg-bin/show_pathway?hsa05210/hsa:4437%09red/hsa:5602%09red
Leukocyte transendothelial migration	KEGG PATHWAY	hsa04670	3	118	0.2490702	0.777717246	ENSG00000169398|ENSG00000179295|ENSG00000035403	hsa:5747|hsa:5781|hsa:7414|	5747|5781|7414|	http://www.genome.jp/kegg-bin/show_pathway?hsa04670/hsa:7414%09red/hsa:5747%09red/hsa:5781%09red
Glycosaminoglycan degradation	KEGG PATHWAY	hsa00531	1	19	0.249895132	0.777717246	ENSG00000169919	hsa:2990|	2990|	http://www.genome.jp/kegg-bin/show_pathway?hsa00531/hsa:2990%09red
Renal cell carcinoma	KEGG PATHWAY	hsa05211	2	66	0.253197324	0.777717246	ENSG00000179295|ENSG00000100485	hsa:5781|hsa:6655|	5781|6655|	http://www.genome.jp/kegg-bin/show_pathway?hsa05211/hsa:6655%09red/hsa:5781%09red
Purine metabolism	KEGG PATHWAY	hsa00230	4	176	0.256091666	0.777717246	ENSG00000073417|ENSG00000152402|ENSG00000184588|ENSG00000167325	hsa:5151|hsa:2977|hsa:5142|hsa:6240|	5151|2977|5142|6240|	http://www.genome.jp/kegg-bin/show_pathway?hsa00230/hsa:2977%09red/hsa:5151%09red/hsa:5142%09red/hsa:6240%09red
Neurotrophin signaling pathway	KEGG PATHWAY	hsa04722	3	120	0.256721348	0.777717246	ENSG00000050748|ENSG00000100485|ENSG00000179295	hsa:5602|hsa:6655|hsa:5781|	5602|6655|5781|	http://www.genome.jp/kegg-bin/show_pathway?hsa04722/hsa:6655%09red/hsa:5602%09red/hsa:5781%09red
Vascular smooth muscle contraction	KEGG PATHWAY	hsa04270	3	121	0.260559104	0.777717246	ENSG00000213639|ENSG00000152402|ENSG00000156113	hsa:5500|hsa:2977|hsa:3778|	5500|2977|3778|	http://www.genome.jp/kegg-bin/show_pathway?hsa04270/hsa:5500%09red/hsa:3778%09red/hsa:2977%09red
Glycosaminoglycan biosynthesis - chondroitin sulfate / dermatan sulfate	KEGG PATHWAY	hsa00532	1	20	0.260606947	0.777717246	ENSG00000169826	hsa:55454|	55454|	http://www.genome.jp/kegg-bin/show_pathway?hsa00532/hsa:55454%09red
Lysosome	KEGG PATHWAY	hsa04142	3	122	0.264404315	0.777717246	ENSG00000132842|ENSG00000157823|ENSG00000169919	hsa:8546|hsa:10239|hsa:2990|	8546|10239|2990|	http://www.genome.jp/kegg-bin/show_pathway?hsa04142/hsa:2990%09red/hsa:10239%09red/hsa:8546%09red
Alcoholism	KEGG PATHWAY	hsa05034	4	180	0.268622969	0.777717246	ENSG00000182158|ENSG00000213639|ENSG00000146592|ENSG00000100485	hsa:64764|hsa:5500|hsa:9586|hsa:6655|	64764|5500|9586|6655|	http://www.genome.jp/kegg-bin/show_pathway?hsa05034/hsa:64764%09red/hsa:6655%09red/hsa:5500%09red/hsa:9586%09red
Terpenoid backbone biosynthesis	KEGG PATHWAY	hsa00900	1	21	0.271166227	0.777717246	ENSG00000116237	hsa:23463|	23463|	http://www.genome.jp/kegg-bin/show_pathway?hsa00900/hsa:23463%09red
Adipocytokine signaling pathway	KEGG PATHWAY	hsa04920	2	70	0.274372785	0.777717246	ENSG00000179295|ENSG00000050748	hsa:5781|hsa:5602|	5781|5602|	http://www.genome.jp/kegg-bin/show_pathway?hsa04920/hsa:5602%09red/hsa:5781%09red
Thyroid hormone synthesis	KEGG PATHWAY	hsa04918	2	72	0.284953894	0.777717246	ENSG00000182158|ENSG00000146592	hsa:64764|hsa:9586|	64764|9586|	http://www.genome.jp/kegg-bin/show_pathway?hsa04918/hsa:64764%09red/hsa:9586%09red
Prolactin signaling pathway	KEGG PATHWAY	hsa04917	2	72	0.284953894	0.777717246	ENSG00000050748|ENSG00000100485	hsa:5602|hsa:6655|	5602|6655|	http://www.genome.jp/kegg-bin/show_pathway?hsa04917/hsa:6655%09red/hsa:5602%09red
Herpes simplex infection	KEGG PATHWAY	hsa05168	4	186	0.28761521	0.777717246	ENSG00000179295|ENSG00000213639|ENSG00000050748|ENSG00000132326	hsa:5781|hsa:5500|hsa:5602|hsa:8864|	5781|5500|5602|8864|	http://www.genome.jp/kegg-bin/show_pathway?hsa05168/hsa:5500%09red/hsa:8864%09red/hsa:5602%09red/hsa:5781%09red
Adherens junction	KEGG PATHWAY	hsa04520	2	73	0.290239185	0.777717246	ENSG00000035403|ENSG00000177707	hsa:7414|hsa:25945|	7414|25945|	http://www.genome.jp/kegg-bin/show_pathway?hsa04520/hsa:7414%09red/hsa:25945%09red
Histidine metabolism	KEGG PATHWAY	hsa00340	1	23	0.291835816	0.777717246	ENSG00000143149	hsa:223|	223|	http://www.genome.jp/kegg-bin/show_pathway?hsa00340/hsa:223%09red
Mismatch repair	KEGG PATHWAY	hsa03430	1	23	0.291835816	0.777717246	ENSG00000113318	hsa:4437|	4437|	http://www.genome.jp/kegg-bin/show_pathway?hsa03430/hsa:4437%09red
Dorso-ventral axis formation	KEGG PATHWAY	hsa04320	1	24	0.301950365	0.777717246	ENSG00000100485	hsa:6655|	6655|	http://www.genome.jp/kegg-bin/show_pathway?hsa04320/hsa:6655%09red
Bacterial invasion of epithelial cells	KEGG PATHWAY	hsa05100	2	76	0.30606251	0.777717246	ENSG00000169398|ENSG00000035403	hsa:5747|hsa:7414|	5747|7414|	http://www.genome.jp/kegg-bin/show_pathway?hsa05100/hsa:7414%09red/hsa:5747%09red
Hepatitis C	KEGG PATHWAY	hsa05160	3	133	0.30705656	0.777717246	ENSG00000033800|ENSG00000100485|ENSG00000050748	hsa:8554|hsa:6655|hsa:5602|	8554|6655|5602|	http://www.genome.jp/kegg-bin/show_pathway?hsa05160/hsa:6655%09red/hsa:8554%09red/hsa:5602%09red
FoxO signaling pathway	KEGG PATHWAY	hsa04068	3	134	0.310954341	0.777717246	ENSG00000050748|ENSG00000149311|ENSG00000100485	hsa:5602|hsa:472|hsa:6655|	5602|472|6655|	http://www.genome.jp/kegg-bin/show_pathway?hsa04068/hsa:6655%09red/hsa:5602%09red/hsa:472%09red
Glycosphingolipid biosynthesis - lacto and neolacto series	KEGG PATHWAY	hsa00601	1	26	0.321749349	0.777717246	ENSG00000110080	hsa:6484|	6484|	http://www.genome.jp/kegg-bin/show_pathway?hsa00601/hsa:6484%09red
HTLV-I infection	KEGG PATHWAY	hsa05166	5	261	0.330747599	0.777717246	ENSG00000196510|ENSG00000149311|ENSG00000065559|ENSG00000175592|ENSG00000075711	hsa:51434|hsa:472|hsa:6416|hsa:8061|hsa:1739|	51434|472|6416|8061|1739|	http://www.genome.jp/kegg-bin/show_pathway?hsa05166/hsa:51434%09red/hsa:6416%09red/hsa:1739%09red/hsa:472%09red/hsa:8061%09red
Ascorbate and aldarate metabolism	KEGG PATHWAY	hsa00053	1	27	0.331437846	0.777717246	ENSG00000143149	hsa:223|	223|	http://www.genome.jp/kegg-bin/show_pathway?hsa00053/hsa:223%09red
Phosphatidylinositol signaling system	KEGG PATHWAY	hsa04070	2	81	0.332273254	0.777717246	ENSG00000204084|ENSG00000109452	hsa:3633|hsa:8821|	3633|8821|	http://www.genome.jp/kegg-bin/show_pathway?hsa04070/hsa:3633%09red/hsa:8821%09red
Insulin signaling pathway	KEGG PATHWAY	hsa04910	3	141	0.338256984	0.777717246	ENSG00000050748|ENSG00000213639|ENSG00000100485	hsa:5602|hsa:5500|hsa:6655|	5602|5500|6655|	http://www.genome.jp/kegg-bin/show_pathway?hsa04910/hsa:6655%09red/hsa:5500%09red/hsa:5602%09red
Cell adhesion molecules (CAMs)	KEGG PATHWAY	hsa04514	3	145	0.353837665	0.777717246	ENSG00000169439|ENSG00000197965|ENSG00000177707	hsa:6383|hsa:4359|hsa:25945|	6383|4359|25945|	http://www.genome.jp/kegg-bin/show_pathway?hsa04514/hsa:6383%09red/hsa:25945%09red/hsa:4359%09red
Progesterone-mediated oocyte maturation	KEGG PATHWAY	hsa04914	2	86	0.358196201	0.777717246	ENSG00000196510|ENSG00000050748	hsa:51434|hsa:5602|	51434|5602|	http://www.genome.jp/kegg-bin/show_pathway?hsa04914/hsa:51434%09red/hsa:5602%09red
beta-Alanine metabolism	KEGG PATHWAY	hsa00410	1	30	0.359683135	0.777717246	ENSG00000143149	hsa:223|	223|	http://www.genome.jp/kegg-bin/show_pathway?hsa00410/hsa:223%09red
Mucin type O-Glycan biosynthesis	KEGG PATHWAY	hsa00512	1	31	0.368831272	0.777717246	ENSG00000182870	hsa:50614|	50614|	http://www.genome.jp/kegg-bin/show_pathway?hsa00512/hsa:50614%09red
Circadian rhythm	KEGG PATHWAY	hsa04710	1	31	0.368831272	0.777717246	ENSG00000132326	hsa:8864|	8864|	http://www.genome.jp/kegg-bin/show_pathway?hsa04710/hsa:8864%09red
Adrenergic signaling in cardiomyocytes	KEGG PATHWAY	hsa04261	3	149	0.369373111	0.777717246	ENSG00000182158|ENSG00000213639|ENSG00000146592	hsa:64764|hsa:5500|hsa:9586|	64764|5500|9586|	http://www.genome.jp/kegg-bin/show_pathway?hsa04261/hsa:64764%09red/hsa:5500%09red/hsa:9586%09red
Gap junction	KEGG PATHWAY	hsa04540	2	89	0.373575486	0.777717246	ENSG00000152402|ENSG00000100485	hsa:2977|hsa:6655|	2977|6655|	http://www.genome.jp/kegg-bin/show_pathway?hsa04540/hsa:6655%09red/hsa:2977%09red
Endocytosis	KEGG PATHWAY	hsa04144	4	213	0.37456638	0.777717246	ENSG00000156011|ENSG00000029725|ENSG00000085832|ENSG00000157077	hsa:23362|hsa:9135|hsa:2060|hsa:9372|	23362|9135|2060|9372|	http://www.genome.jp/kegg-bin/show_pathway?hsa04144/hsa:9135%09red/hsa:9372%09red/hsa:2060%09red/hsa:23362%09red
Salivary secretion	KEGG PATHWAY	hsa04970	2	90	0.3786691	0.777717246	ENSG00000152402|ENSG00000156113	hsa:2977|hsa:3778|	2977|3778|	http://www.genome.jp/kegg-bin/show_pathway?hsa04970/hsa:3778%09red/hsa:2977%09red
Regulation of actin cytoskeleton	KEGG PATHWAY	hsa04810	4	215	0.381022839	0.777717246	ENSG00000169398|ENSG00000213639|ENSG00000100485|ENSG00000035403	hsa:5747|hsa:5500|hsa:6655|hsa:7414|	5747|5500|6655|7414|	http://www.genome.jp/kegg-bin/show_pathway?hsa04810/hsa:6655%09red/hsa:7414%09red/hsa:5500%09red/hsa:5747%09red
mRNA surveillance pathway	KEGG PATHWAY	hsa03015	2	91	0.383745357	0.777717246	ENSG00000213639|ENSG00000136937	hsa:5500|hsa:4686|	5500|4686|	http://www.genome.jp/kegg-bin/show_pathway?hsa03015/hsa:5500%09red/hsa:4686%09red
Hippo signaling pathway	KEGG PATHWAY	hsa04390	3	154	0.388694914	0.777717246	ENSG00000213639|ENSG00000170365|ENSG00000075711	hsa:5500|hsa:4086|hsa:1739|	5500|4086|1739|	http://www.genome.jp/kegg-bin/show_pathway?hsa04390/hsa:4086%09red/hsa:5500%09red/hsa:1739%09red
PI3K-Akt signaling pathway	KEGG PATHWAY	hsa04151	6	347	0.390573761	0.777717246	ENSG00000182158|ENSG00000171517|ENSG00000065243|ENSG00000169398|ENSG00000146592|ENSG00000100485	hsa:64764|hsa:23566|hsa:5586|hsa:5747|hsa:9586|hsa:6655|	64764|23566|5586|5747|9586|6655|	http://www.genome.jp/kegg-bin/show_pathway?hsa04151/hsa:64764%09red/hsa:5586%09red/hsa:9586%09red/hsa:5747%09red/hsa:6655%09red/hsa:23566%09red
Morphine addiction	KEGG PATHWAY	hsa05032	2	93	0.39384365	0.777717246	ENSG00000073417|ENSG00000184588	hsa:5151|hsa:5142|	5151|5142|	http://www.genome.jp/kegg-bin/show_pathway?hsa05032/hsa:5151%09red/hsa:5142%09red
Jak-STAT signaling pathway	KEGG PATHWAY	hsa04630	3	156	0.396384919	0.777717246	ENSG00000033800|ENSG00000100485|ENSG00000179295	hsa:8554|hsa:6655|hsa:5781|	8554|6655|5781|	http://www.genome.jp/kegg-bin/show_pathway?hsa04630/hsa:6655%09red/hsa:8554%09red/hsa:5781%09red
Oxytocin signaling pathway	KEGG PATHWAY	hsa04921	3	159	0.407870763	0.784635026	ENSG00000213639|ENSG00000196218|ENSG00000152402	hsa:5500|hsa:6261|hsa:2977|	5500|6261|2977|	http://www.genome.jp/kegg-bin/show_pathway?hsa04921/hsa:6261%09red/hsa:5500%09red/hsa:2977%09red
Pentose and glucuronate interconversions	KEGG PATHWAY	hsa00040	1	36	0.412653687	0.784635026	ENSG00000169919	hsa:2990|	2990|	http://www.genome.jp/kegg-bin/show_pathway?hsa00040/hsa:2990%09red
RNA transport	KEGG PATHWAY	hsa03013	3	163	0.423081348	0.784635026	ENSG00000138750|ENSG00000136937|ENSG00000074201	hsa:53371|hsa:4686|hsa:1207|	53371|4686|1207|	http://www.genome.jp/kegg-bin/show_pathway?hsa03013/hsa:53371%09red/hsa:1207%09red/hsa:4686%09red
Inflammatory mediator regulation of TRP channels	KEGG PATHWAY	hsa04750	2	99	0.423669401	0.784635026	ENSG00000213639|ENSG00000050748	hsa:5500|hsa:5602|	5500|5602|	http://www.genome.jp/kegg-bin/show_pathway?hsa04750/hsa:5500%09red/hsa:5602%09red
Tryptophan metabolism	KEGG PATHWAY	hsa00380	1	40	0.445516536	0.784635026	ENSG00000143149	hsa:223|	223|	http://www.genome.jp/kegg-bin/show_pathway?hsa00380/hsa:223%09red
Chagas disease (American trypanosomiasis)	KEGG PATHWAY	hsa05142	2	104	0.447935259	0.784635026	ENSG00000050748|ENSG00000065559	hsa:5602|hsa:6416|	5602|6416|	http://www.genome.jp/kegg-bin/show_pathway?hsa05142/hsa:6416%09red/hsa:5602%09red
T cell receptor signaling pathway	KEGG PATHWAY	hsa04660	2	104	0.447935259	0.784635026	ENSG00000100485|ENSG00000075711	hsa:6655|hsa:1739|	6655|1739|	http://www.genome.jp/kegg-bin/show_pathway?hsa04660/hsa:6655%09red/hsa:1739%09red
Toll-like receptor signaling pathway	KEGG PATHWAY	hsa04620	2	106	0.457480416	0.784635026	ENSG00000050748|ENSG00000065559	hsa:5602|hsa:6416|	5602|6416|	http://www.genome.jp/kegg-bin/show_pathway?hsa04620/hsa:6416%09red/hsa:5602%09red
Amoebiasis	KEGG PATHWAY	hsa05146	2	109	0.471617617	0.784635026	ENSG00000169398|ENSG00000035403	hsa:5747|hsa:7414|	5747|7414|	http://www.genome.jp/kegg-bin/show_pathway?hsa05146/hsa:7414%09red/hsa:5747%09red
Oocyte meiosis	KEGG PATHWAY	hsa04114	2	110	0.476280768	0.784635026	ENSG00000213639|ENSG00000196510	hsa:5500|hsa:51434|	5500|51434|	http://www.genome.jp/kegg-bin/show_pathway?hsa04114/hsa:51434%09red/hsa:5500%09red
Fatty acid degradation	KEGG PATHWAY	hsa00071	1	44	0.476545664	0.784635026	ENSG00000143149	hsa:223|	223|	http://www.genome.jp/kegg-bin/show_pathway?hsa00071/hsa:223%09red
Valine, leucine and isoleucine degradation	KEGG PATHWAY	hsa00280	1	44	0.476545664	0.784635026	ENSG00000143149	hsa:223|	223|	http://www.genome.jp/kegg-bin/show_pathway?hsa00280/hsa:223%09red
Basal transcription factors	KEGG PATHWAY	hsa03022	1	45	0.484028512	0.784635026	ENSG00000020426	hsa:4331|	4331|	http://www.genome.jp/kegg-bin/show_pathway?hsa03022/hsa:4331%09red
Cholinergic synapse	KEGG PATHWAY	hsa04725	2	113	0.490119004	0.784635026	ENSG00000182158|ENSG00000146592	hsa:64764|hsa:9586|	64764|9586|	http://www.genome.jp/kegg-bin/show_pathway?hsa04725/hsa:64764%09red/hsa:9586%09red
Drug metabolism - other enzymes	KEGG PATHWAY	hsa00983	1	46	0.491404696	0.784635026	ENSG00000169919	hsa:2990|	2990|	http://www.genome.jp/kegg-bin/show_pathway?hsa00983/hsa:2990%09red
Nucleotide excision repair	KEGG PATHWAY	hsa03420	1	47	0.498675731	0.784635026	ENSG00000020426	hsa:4331|	4331|	http://www.genome.jp/kegg-bin/show_pathway?hsa03420/hsa:4331%09red
Type II diabetes mellitus	KEGG PATHWAY	hsa04930	1	48	0.505843113	0.784635026	ENSG00000050748	hsa:5602|	5602|	http://www.genome.jp/kegg-bin/show_pathway?hsa04930/hsa:5602%09red
Malaria	KEGG PATHWAY	hsa05144	1	49	0.512908315	0.784635026	ENSG00000169439	hsa:6383|	6383|	http://www.genome.jp/kegg-bin/show_pathway?hsa05144/hsa:6383%09red
Glutathione metabolism	KEGG PATHWAY	hsa00480	1	49	0.512908315	0.784635026	ENSG00000167325	hsa:6240|	6240|	http://www.genome.jp/kegg-bin/show_pathway?hsa00480/hsa:6240%09red
Pathways in cancer	KEGG PATHWAY	hsa05200	5	327	0.514146455	0.784635026	ENSG00000169398|ENSG00000050748|ENSG00000100485|ENSG00000113318|ENSG00000159216	hsa:5747|hsa:5602|hsa:6655|hsa:4437|hsa:861|	5747|5602|6655|4437|861|	http://www.genome.jp/kegg-bin/show_pathway?hsa05200/hsa:4437%09red/hsa:6655%09red/hsa:861%09red/hsa:5747%09red/hsa:5602%09red
Endometrial cancer	KEGG PATHWAY	hsa05213	1	52	0.533505261	0.784635026	ENSG00000100485	hsa:6655|	6655|	http://www.genome.jp/kegg-bin/show_pathway?hsa05213/hsa:6655%09red
AMPK signaling pathway	KEGG PATHWAY	hsa04152	2	124	0.538842742	0.784635026	ENSG00000182158|ENSG00000146592	hsa:64764|hsa:9586|	64764|9586|	http://www.genome.jp/kegg-bin/show_pathway?hsa04152/hsa:64764%09red/hsa:9586%09red
Cell cycle	KEGG PATHWAY	hsa04110	2	124	0.538842742	0.784635026	ENSG00000149311|ENSG00000196510	hsa:472|hsa:51434|	472|51434|	http://www.genome.jp/kegg-bin/show_pathway?hsa04110/hsa:51434%09red/hsa:472%09red
Vibrio cholerae infection	KEGG PATHWAY	hsa05110	1	54	0.546751744	0.784635026	ENSG00000197930	hsa:30001|	30001|	http://www.genome.jp/kegg-bin/show_pathway?hsa05110/hsa:30001%09red
Glycerolipid metabolism	KEGG PATHWAY	hsa00561	1	55	0.553233657	0.784635026	ENSG00000143149	hsa:223|	223|	http://www.genome.jp/kegg-bin/show_pathway?hsa00561/hsa:223%09red
Non-small cell lung cancer	KEGG PATHWAY	hsa05223	1	56	0.559623136	0.784635026	ENSG00000100485	hsa:6655|	6655|	http://www.genome.jp/kegg-bin/show_pathway?hsa05223/hsa:6655%09red
Starch and sucrose metabolism	KEGG PATHWAY	hsa00500	1	56	0.559623136	0.784635026	ENSG00000169919	hsa:2990|	2990|	http://www.genome.jp/kegg-bin/show_pathway?hsa00500/hsa:2990%09red
Epstein-Barr virus infection	KEGG PATHWAY	hsa05169	3	202	0.5622351	0.784635026	ENSG00000050748|ENSG00000065559|ENSG00000115233	hsa:5602|hsa:6416|hsa:10213|	5602|6416|10213|	http://www.genome.jp/kegg-bin/show_pathway?hsa05169/hsa:10213%09red/hsa:6416%09red/hsa:5602%09red
NOD-like receptor signaling pathway	KEGG PATHWAY	hsa04621	1	57	0.565921494	0.784635026	ENSG00000050748	hsa:5602|	5602|	http://www.genome.jp/kegg-bin/show_pathway?hsa04621/hsa:5602%09red
Osteoclast differentiation	KEGG PATHWAY	hsa04380	2	131	0.568136531	0.784635026	ENSG00000050748|ENSG00000175592	hsa:5602|hsa:8061|	5602|8061|	http://www.genome.jp/kegg-bin/show_pathway?hsa04380/hsa:8061%09red/hsa:5602%09red
Platelet activation	KEGG PATHWAY	hsa04611	2	131	0.568136531	0.784635026	ENSG00000213639|ENSG00000152402	hsa:5500|hsa:2977|	5500|2977|	http://www.genome.jp/kegg-bin/show_pathway?hsa04611/hsa:5500%09red/hsa:2977%09red
Viral carcinogenesis	KEGG PATHWAY	hsa05203	3	206	0.575339409	0.784635026	ENSG00000182158|ENSG00000146592|ENSG00000075711	hsa:64764|hsa:9586|hsa:1739|	64764|9586|1739|	http://www.genome.jp/kegg-bin/show_pathway?hsa05203/hsa:64764%09red/hsa:9586%09red/hsa:1739%09red
Natural killer cell mediated cytotoxicity	KEGG PATHWAY	hsa04650	2	134	0.580274074	0.784635026	ENSG00000179295|ENSG00000100485	hsa:5781|hsa:6655|	5781|6655|	http://www.genome.jp/kegg-bin/show_pathway?hsa04650/hsa:6655%09red/hsa:5781%09red
Arginine and proline metabolism	KEGG PATHWAY	hsa00330	1	61	0.590229366	0.784635026	ENSG00000143149	hsa:223|	223|	http://www.genome.jp/kegg-bin/show_pathway?hsa00330/hsa:223%09red
VEGF signaling pathway	KEGG PATHWAY	hsa04370	1	61	0.590229366	0.784635026	ENSG00000169398	hsa:5747|	5747|	http://www.genome.jp/kegg-bin/show_pathway?hsa04370/hsa:5747%09red
Rap1 signaling pathway	KEGG PATHWAY	hsa04015	3	211	0.591372092	0.784635026	ENSG00000116991|ENSG00000171517|ENSG00000285953	hsa:57568|hsa:23566|hsa:889|	57568|23566|889|	http://www.genome.jp/kegg-bin/show_pathway?hsa04015/hsa:889%09red/hsa:57568%09red/hsa:23566%09red
Synaptic vesicle cycle	KEGG PATHWAY	hsa04721	1	63	0.60186941	0.784635026	ENSG00000198722	hsa:10497|	10497|	http://www.genome.jp/kegg-bin/show_pathway?hsa04721/hsa:10497%09red
Wnt signaling pathway	KEGG PATHWAY	hsa04310	2	140	0.603793323	0.784635026	ENSG00000050748|ENSG00000175592	hsa:5602|hsa:8061|	5602|8061|	http://www.genome.jp/kegg-bin/show_pathway?hsa04310/hsa:8061%09red/hsa:5602%09red
Retinol metabolism	KEGG PATHWAY	hsa00830	1	64	0.607565197	0.784635026	ENSG00000072042	hsa:51109|	51109|	http://www.genome.jp/kegg-bin/show_pathway?hsa00830/hsa:51109%09red
Signaling pathways regulating pluripotency of stem cells	KEGG PATHWAY	hsa04550	2	142	0.611408884	0.784635026	ENSG00000106799|ENSG00000170365	hsa:91|hsa:4086|	91|4086|	http://www.genome.jp/kegg-bin/show_pathway?hsa04550/hsa:4086%09red/hsa:91%09red
Glioma	KEGG PATHWAY	hsa05214	1	65	0.61317973	0.784635026	ENSG00000100485	hsa:6655|	6655|	http://www.genome.jp/kegg-bin/show_pathway?hsa05214/hsa:6655%09red
Pancreatic cancer	KEGG PATHWAY	hsa05212	1	66	0.618714164	0.784635026	ENSG00000050748	hsa:5602|	5602|	http://www.genome.jp/kegg-bin/show_pathway?hsa05212/hsa:5602%09red
Glycolysis / Gluconeogenesis	KEGG PATHWAY	hsa00010	1	66	0.618714164	0.784635026	ENSG00000143149	hsa:223|	223|	http://www.genome.jp/kegg-bin/show_pathway?hsa00010/hsa:223%09red
Long-term potentiation	KEGG PATHWAY	hsa04720	1	67	0.624169639	0.784635026	ENSG00000213639	hsa:5500|	5500|	http://www.genome.jp/kegg-bin/show_pathway?hsa04720/hsa:5500%09red
p53 signaling pathway	KEGG PATHWAY	hsa04115	1	68	0.629547279	0.784635026	ENSG00000149311	hsa:472|	472|	http://www.genome.jp/kegg-bin/show_pathway?hsa04115/hsa:472%09red
PPAR signaling pathway	KEGG PATHWAY	hsa03320	1	69	0.63484819	0.784635026	ENSG00000065833	hsa:4199|	4199|	http://www.genome.jp/kegg-bin/show_pathway?hsa03320/hsa:4199%09red
RIG-I-like receptor signaling pathway	KEGG PATHWAY	hsa04622	1	70	0.640073464	0.784635026	ENSG00000050748	hsa:5602|	5602|	http://www.genome.jp/kegg-bin/show_pathway?hsa04622/hsa:5602%09red
Ras signaling pathway	KEGG PATHWAY	hsa04014	3	228	0.642894505	0.784635026	ENSG00000050748|ENSG00000100485|ENSG00000179295	hsa:5602|hsa:6655|hsa:5781|	5602|6655|5781|	http://www.genome.jp/kegg-bin/show_pathway?hsa04014/hsa:6655%09red/hsa:5602%09red/hsa:5781%09red
B cell receptor signaling pathway	KEGG PATHWAY	hsa04662	1	72	0.650301392	0.787474342	ENSG00000100485	hsa:6655|	6655|	http://www.genome.jp/kegg-bin/show_pathway?hsa04662/hsa:6655%09red
Pertussis	KEGG PATHWAY	hsa05133	1	75	0.665102421	0.799154071	ENSG00000050748	hsa:5602|	5602|	http://www.genome.jp/kegg-bin/show_pathway?hsa05133/hsa:5602%09red
Peroxisome	KEGG PATHWAY	hsa04146	1	81	0.692856595	0.826098248	ENSG00000127980	hsa:5189|	5189|	http://www.genome.jp/kegg-bin/show_pathway?hsa04146/hsa:5189%09red
Ribosome biogenesis in eukaryotes	KEGG PATHWAY	hsa03008	1	84	0.705861228	0.832366873	ENSG00000141076	hsa:84916|	84916|	http://www.genome.jp/kegg-bin/show_pathway?hsa03008/hsa:84916%09red
Apoptosis	KEGG PATHWAY	hsa04210	1	86	0.714224479	0.832366873	ENSG00000149311	hsa:472|	472|	http://www.genome.jp/kegg-bin/show_pathway?hsa04210/hsa:472%09red
Small cell lung cancer	KEGG PATHWAY	hsa05222	1	86	0.714224479	0.832366873	ENSG00000169398	hsa:5747|	5747|	http://www.genome.jp/kegg-bin/show_pathway?hsa05222/hsa:5747%09red
MAPK signaling pathway	KEGG PATHWAY	hsa04010	3	257	0.719841872	0.832652912	ENSG00000065559|ENSG00000100485|ENSG00000050748	hsa:6416|hsa:6655|hsa:5602|	6416|6655|5602|	http://www.genome.jp/kegg-bin/show_pathway?hsa04010/hsa:6655%09red/hsa:6416%09red/hsa:5602%09red
Influenza A	KEGG PATHWAY	hsa05164	2	177	0.726973962	0.834673808	ENSG00000050748|ENSG00000065559	hsa:5602|hsa:6416|	5602|6416|	http://www.genome.jp/kegg-bin/show_pathway?hsa05164/hsa:6416%09red/hsa:5602%09red
NF-kappa B signaling pathway	KEGG PATHWAY	hsa04064	1	91	0.734109789	0.834870841	ENSG00000149311	hsa:472|	472|	http://www.genome.jp/kegg-bin/show_pathway?hsa04064/hsa:472%09red
Glycerophospholipid metabolism	KEGG PATHWAY	hsa00564	1	92	0.737918098	0.834870841	ENSG00000139163	hsa:55224|	55224|	http://www.genome.jp/kegg-bin/show_pathway?hsa00564/hsa:55224%09red
Huntington's disease	KEGG PATHWAY	hsa05016	2	183	0.743580231	0.835180694	ENSG00000182158|ENSG00000146592	hsa:64764|hsa:9586|	64764|9586|	http://www.genome.jp/kegg-bin/show_pathway?hsa05016/hsa:64764%09red/hsa:9586%09red
Pancreatic secretion	KEGG PATHWAY	hsa04972	1	96	0.752615116	0.839247072	ENSG00000156113	hsa:3778|	3778|	http://www.genome.jp/kegg-bin/show_pathway?hsa04972/hsa:3778%09red
Chemokine signaling pathway	KEGG PATHWAY	hsa04062	2	189	0.759315756	0.840671016	ENSG00000169398|ENSG00000100485	hsa:5747|hsa:6655|	5747|6655|	http://www.genome.jp/kegg-bin/show_pathway?hsa04062/hsa:6655%09red/hsa:5747%09red
Melanogenesis	KEGG PATHWAY	hsa04916	1	101	0.769835969	0.845892333	ENSG00000182158	hsa:64764|	64764|	http://www.genome.jp/kegg-bin/show_pathway?hsa04916/hsa:64764%09red
Retrograde endocannabinoid signaling	KEGG PATHWAY	hsa04723	1	103	0.776384786	0.845892333	ENSG00000050748	hsa:5602|	5602|	http://www.genome.jp/kegg-bin/show_pathway?hsa04723/hsa:5602%09red
Pyrimidine metabolism	KEGG PATHWAY	hsa00240	1	105	0.782747792	0.845892333	ENSG00000167325	hsa:6240|	6240|	http://www.genome.jp/kegg-bin/show_pathway?hsa00240/hsa:6240%09red
Carbon metabolism	KEGG PATHWAY	hsa01200	1	106	0.785861265	0.845892333	ENSG00000065833	hsa:4199|	4199|	http://www.genome.jp/kegg-bin/show_pathway?hsa01200/hsa:4199%09red
MicroRNAs in cancer	KEGG PATHWAY	hsa05206	3	297	0.804056546	0.859508721	ENSG00000149311|ENSG00000100485|ENSG00000100697	hsa:472|hsa:6655|hsa:23405|	472|6655|23405|	http://www.genome.jp/kegg-bin/show_pathway?hsa05206/hsa:6655%09red/hsa:23405%09red/hsa:472%09red
Toxoplasmosis	KEGG PATHWAY	hsa05145	1	120	0.825054684	0.875914219	ENSG00000050748	hsa:5602|	5602|	http://www.genome.jp/kegg-bin/show_pathway?hsa05145/hsa:5602%09red
Metabolic pathways	KEGG PATHWAY	hsa01100	14	1213	0.839188057	0.881698698	ENSG00000065833|ENSG00000169826|ENSG00000139163|ENSG00000169919|ENSG00000110080|ENSG00000182870|ENSG00000204084|ENSG00000112893|ENSG00000136628|ENSG00000143149|ENSG00000152127|ENSG00000072042|ENSG00000167325|ENSG00000109452	hsa:4199|hsa:55454|hsa:55224|hsa:2990|hsa:6484|hsa:50614|hsa:3633|hsa:4124|hsa:2058|hsa:223|hsa:4249|hsa:51109|hsa:6240|hsa:8821|	4199|55454|55224|2990|6484|50614|3633|4124|2058|223|4249|51109|6240|8821|	http://www.genome.jp/kegg-bin/show_pathway?hsa01100/hsa:2990%09red/hsa:55224%09red/hsa:223%09red/hsa:4124%09red/hsa:55454%09red/hsa:3633%09red/hsa:8821%09red/hsa:4249%09red/hsa:6240%09red/hsa:50614%09red/hsa:6484%09red/hsa:51109%09red/hsa:2058%09red/hsa:4199%09red
Axon guidance	KEGG PATHWAY	hsa04360	1	127	0.841880047	0.881698698	ENSG00000169398	hsa:5747|	5747|	http://www.genome.jp/kegg-bin/show_pathway?hsa04360/hsa:5747%09red
Spliceosome	KEGG PATHWAY	hsa03040	1	130	0.848587487	0.882758795	ENSG00000136937	hsa:4686|	4686|	http://www.genome.jp/kegg-bin/show_pathway?hsa03040/hsa:4686%09red
Non-alcoholic fatty liver disease (NAFLD)	KEGG PATHWAY	hsa04932	1	151	0.88823096	0.917838659	ENSG00000050748	hsa:5602|	5602|	http://www.genome.jp/kegg-bin/show_pathway?hsa04932/hsa:5602%09red
Phagosome	KEGG PATHWAY	hsa04145	1	155	0.894513712	0.91820944	ENSG00000187240	hsa:79659|	79659|	http://www.genome.jp/kegg-bin/show_pathway?hsa04145/hsa:79659%09red
Tuberculosis	KEGG PATHWAY	hsa05152	1	179	0.925465917	0.93864895	ENSG00000050748	hsa:5602|	5602|	http://www.genome.jp/kegg-bin/show_pathway?hsa05152/hsa:5602%09red
Calcium signaling pathway	KEGG PATHWAY	hsa04020	1	180	0.926537351	0.93864895	ENSG00000196218	hsa:6261|	6261|	http://www.genome.jp/kegg-bin/show_pathway?hsa04020/hsa:6261%09red
Cytokine-cytokine receptor interaction	KEGG PATHWAY	hsa04060	1	265	0.978590934	0.981487029	ENSG00000106799	hsa:91|	91|	http://www.genome.jp/kegg-bin/show_pathway?hsa04060/hsa:91%09red
Neuroactive ligand-receptor interaction	KEGG PATHWAY	hsa04080	1	275	0.981487029	0.981487029	ENSG00000171517	hsa:23566|	23566|	http://www.genome.jp/kegg-bin/show_pathway?hsa04080/hsa:23566%09red
--------------------
#Term	Database	ID	Input number	Background number	P-Value	Corrected P-Value	Input	KEGG_ID/KO	Entrez_ID	Hyperlink
--------------------
#Term	Database	ID	Input number	Background number	P-Value	Corrected P-Value	Input	KEGG_ID/KO	Entrez_ID	Hyperlink
--------------------
