# Supplementary material for: Bioinformatics and Screening of a Circular RNA-microRNA-mRNA Regulatory Network Induced by Coxsackievirus Group B5 in Human Rhabdomyosarcoma Cells
Source: Int J Mol Sci. 2022 Apr 22;23(9):4628. doi: 10.3390/ijms23094628 (PMC9101002; doi:10.3390/ijms23094628)
Supplement: Supplementary file 1 [file ijms-23-04628-s001.zip › Table S4 Information of differentially expressed circular RNAs (circRNAs).xlsx]

## Sheet: depart of feature
Table S4 Information of differentially expressed circular RNAs (circRNAs)
feature	num
exon	218
intron	13
intergenic	7
total	235

## Sheet: Exon
Information of differentially expressed circRNAs from exon
CircRNA_ID	Chr	start	end	strand	full_length	spliced_length	gene_id	feature	samples	junction_read	non_junction_read	source_gene_name	Gene_description
hsa_circ_0000068	chr1	45659027	45661225	-	2198	1157	ENSG00000159592;	exon:45659028-45659142	Con_5Y1,Con_5Y2,Con_RD1,Con_RD2,Con_RD3	5,2,6,10,9	7581001859963750	GPBP1L1	Vasculin family
hsa_circ_0000085	chr1	70292387	70315566	-	23179	638	ENSG00000118454;	exon:70306224-70306290,exon:70313745-70313790,exon:70315481-70315566	CVB5_5Y1,CVB5_5Y2,CVB5_5Y3,Con_5Y1,Con_5Y2,Con_5Y3,Con_RD2,Con_RD3	11,13,15,17,26,17,16,18	1.54171e+23	ANKRD13C	Ankyrin repeat-containing domain||Ankyrin repeat||Ankyrin repeat-containing domain superfamily||Ankyrin repeat domain-containing protein 13
hsa_circ_0000467	chr13	21167987	21168399	-	412	412	ENSG00000165480;	exon:21167988-21168399	CVB5_5Y1,CVB5_5Y2,CVB5_5Y3,Con_5Y1,Con_5Y2,Con_5Y3,Con_RD1,Con_RD2	19,26,24,36,27,25,19,15	69,80,80,103,128,83,206,266	SKA3	Spindle and kinetochore-associated protein 3||-
hsa_circ_0000564	chr14	95140658	95141748	-	1090	167	ENSG00000100697;	exon:95140659-95140759	CVB5_5Y3,Con_5Y2,Con_RD1,Con_RD2,Con_RD3	3,2,14,10,10	65,84,170,253,150	DICER1	Helicase/UvrB, N-terminal||P-loop containing nucleoside triphosphate hydrolase||Dicer dimerisation domain superfamily||PAZ domain||Dicer dimerisation domain||Ribonuclease III, endonuclease domain superfamily||Double-stranded RNA-binding domain||Helicase superfamily 1/2, ATP-binding domain||Helicase, C-terminal||Ribonuclease III domain||PAZ domain superfamily
hsa_circ_0000571	chr14	103003927	103012188	-	8261	272	ENSG00000198752;	exon:103012097-103012188	CVB5_5Y1,CVB5_5Y2,CVB5_5Y3,Con_5Y1,Con_5Y2,Con_5Y3,Con_RD1,Con_RD2,Con_RD3	7,5,8,12,18,9,3,10,8	2.45217e+26	CDC42BPB	AGC-kinase, C-terminal||Pleckstrin homology domain||CRIB domain||Citron homology (CNH) domain||Myotonic dystrophy protein kinase, coiled coil||Serine/threonine-protein kinase MRCK beta||Protein kinase domain||Protein kinase-like domain superfamily||KELK-motif containing domain||Protein kinase, ATP binding site||Diacylglycerol/phorbol-ester binding||PH-like domain superfamily||Protein kinase C-lik…
hsa_circ_0001130	chr20	7996025	8010315	-	14290	337	ENSG00000125827;	exon:7996026-7996071,exon:7999732-7999860,exon:8001496-8001541,exon:8010200-8010315	Con_5Y1,Con_RD1,Con_RD2	2,20,6	77471471	TMX4	-||Thioredoxin-like superfamily||Thioredoxin domain||Thioredoxin, conserved site
hsa_circ_0001190	chr21	37420298	37421866	+	1568	1568	ENSG00000157540;	exon:37420299-37420384,exon:37421774-37421866	CVB5_RD2,CVB5_RD3	8,11	169277	DYRK1A	Protein kinase-like domain superfamily||-||Protein kinase domain||Serine/threonine-protein kinase, active site||Dual specificity tyrosine-phosphorylation-regulated kinase 1A/B||Protein kinase, ATP binding site
hsa_circ_0001222	chr22	32478980	32485209	+	6229	665	ENSG00000100225;	exon:32485068-32485209	CVB5_5Y1,CVB5_5Y2,CVB5_5Y3,Con_RD1,Con_RD2,Con_RD3	5,4,3,3,5,9	2.223e+19	FBXO7	PI31 proteasome regulator, N-terminal||Ubiquitin-like domain superfamily||-||F-box-like domain superfamily||F-box domain
hsa_circ_0001333	chr3	125313307	125331238	-	17931	566	ENSG00000163848;	exon:125323309-125323444,exon:125331158-125331238	CVB5_5Y1,CVB5_5Y2,CVB5_5Y3,Con_5Y1,Con_5Y2,Con_5Y3,Con_RD1,Con_RD2,Con_RD3	6,13,22,8,11,20,6,11,6	323,335,372,335,400,237,80,58,61	ZNF148	Zinc finger C2H2 superfamily||-||Zinc finger C2H2-type
hsa_circ_0001340	chr3	129880308	129880559	-	251	251	ENSG00000172765;	exon:129880309-129880559	CVB5_5Y1,CVB5_5Y2,CVB5_5Y3,Con_5Y1,Con_5Y2,Con_5Y3,Con_RD1,Con_RD2,Con_RD3	8,4,5,4,3,7,6,10,9	85,132,114,96,123,81,158,186,154	TMCC1	-||Testis-specific protein TEX28/transmembrane and coiled-coil domains protein
hsa_circ_0001508	chr5	80775693	80792844	+	17151	402	ENSG00000113318;	exon:80775694-80775758,exon:80778720-80778836,exon:80787565-80787672,exon:80792733-80792844	CVB5_5Y1,CVB5_5Y2,CVB5_5Y3,CVB5_RD1,Con_5Y1,Con_5Y2,Con_5Y3	11,13,13,12,16,32,16	38,40,57,73,37,51,38	MSH3	DNA mismatch repair protein MutS, core||DNA mismatch repair protein MutS-like, N-terminal||DNA mismatch repair protein MutS, core domain superfamily||DNA mismatch repair protein MutS/MSH||DNA mismatch repair protein MutS, C-terminal||DNA mismatch repair protein MutS, connector domain||P-loop containing nucleoside triphosphate hydrolase||DNA mismatch repair Msh2-type||DNA mismatch repair protein M…
hsa_circ_0001582	chr6	20546345	20548705	+	2360	291	ENSG00000145996;	exon:20546346-20546523,exon:20548593-20548705	CVB5_5Y1,CVB5_5Y2,CVB5_5Y3,Con_5Y1,Con_5Y2,Con_5Y3,Con_RD2,Con_RD3	14,8,6,16,15,13,13,7	1.39155e+23	CDKAL1	Elp3/MiaB/NifB||Methylthiotransferase, N-terminal||Methylthiotransferase, N-terminal domain superfamily||Radical SAM, alpha/beta horseshoe||Methylthiotransferase, conserved site||MiaB-like tRNA modifying enzyme, archaeal-type||Methylthiotransferase||TRAM domain||Radical SAM
hsa_circ_0001621	chr6	89846561	89857199	+	10638	444	ENSG00000118412;	exon:89846562-89846644,exon:89853166-89853234,exon:89854817-89854917,exon:89855470-89855544,exon:89857084-89857199	CVB5_5Y2,CVB5_5Y3,Con_RD1,Con_RD2,Con_RD3	3,4,10,8,3	134142114197145	CASP8AP2	CASP8-associated protein 2
hsa_circ_0001712	chr7	65964322	65967907	-	3585	313	ENSG00000169919;	exon:65964323-65964458,exon:65967731-65967907	CVB5_5Y1,CVB5_5Y2,Con_5Y1,Con_5Y2,Con_5Y3,Con_RD1,Con_RD2,Con_RD3	2,3,4,2,4,6,9,8	63,85,87,118,99,236,211,179	GUSB	Beta-Galactosidase/glucuronidase domain superfamily||Galactose-binding-like domain superfamily||Glycoside hydrolase superfamily||Glycoside hydrolase family 2, catalytic domain||Glycoside hydrolase, family 2, active site||Glycoside hydrolase, family 2, immunoglobulin-like beta-sandwich||-||Glycoside hydrolase, family 2, conserved site||Glycoside hydrolase, family 2||Immunoglobulin-like fold||Glyco…
hsa_circ_0001723	chr7	92294888	92319512	+	24624	759	ENSG00000001629;	exon:92319330-92319512	CVB5_5Y1,Con_5Y2,Con_RD1,Con_RD2,Con_RD3	2,4,14,22,10	111,200,109,96,101	ANKIB1	E3 ubiquitin ligase RBR family||IBR domain||-||Ubiquitin interacting motif||Ankyrin repeat||Zinc finger, RING-type||Ankyrin repeat-containing domain superfamily||Zinc finger, RING/FYVE/PHD-type||Ankyrin repeat-containing domain
hsa_circ_0001753	chr7	137912990	137916012	-	3022	264	ENSG00000182158;	exon:137912991-137913078,exon:137915837-137916012	CVB5_RD1,Con_5Y2	7,5	69,78	CREB3L2	Basic-leucine zipper domain||cAMP-responsive element-binding protein 3-like protein 2
hsa_circ_0001811	chr8	73673106	73688813	-	15707	296	ENSG00000040341;	exon:73673107-73673242	CVB5_5Y1,CVB5_5Y2,CVB5_5Y3,Con_5Y1,Con_5Y2,Con_5Y3,Con_RD1,Con_RD2,Con_RD3	2,14,5,13,25,9,5,22,5	1.69188e+26	STAU2	Double-stranded RNA-binding domain||-||Staufen, C-terminal
hsa_circ_0001955	chr15	64203081	64216713	-	13632	815	ENSG00000169118;ENSG00000259316;	exon:64203082-64203189,exon:64216562-64216713	CVB5_5Y2,Con_RD1,Con_RD2,Con_RD3	4,8,14,7	178131140140	CSNK1G1;AC087632.1	-
hsa_circ_0002021	chr4	48684672	48710698	-	26026	303	ENSG00000075539;	exon:48684673-48684795,exon:48710519-48710698	CVB5_5Y1,CVB5_5Y2,CVB5_5Y3,Con_5Y1,Con_5Y2,Con_5Y3,Con_RD1,Con_RD2,Con_RD3	4,4,6,2,6,9,7,9,5	1.7118e+26	FRYL	Cell morphogenesis protein N-terminal||Protein furry/Tao3/Mor2||Armadillo-type fold||Cell morphogenesis protein C-terminal||Cell morphogenesis central region
hsa_circ_0002048	chr4	70762518	70768661	+	6143	518	ENSG00000018189;	exon:70762519-70762692,exon:70768538-70768661	CVB5_5Y2,Con_5Y1,Con_5Y2,Con_RD1,Con_RD2,Con_RD3	2,4,4,15,12,13	37,67,73,159,169,100	RUFY3	Zinc finger, FYVE/PHD-type||-||RUN domain||FYVE zinc finger||Zinc finger, RING/FYVE/PHD-type||RUN domain superfamily
hsa_circ_0002114	chr8	97661071	97691188	+	30117	667	ENSG00000147649;	exon:97691029-97691188	CVB5_5Y1,CVB5_5Y3,Con_5Y1,Con_5Y2,Con_5Y3,Con_RD2,Con_RD3	6,3,3,5,2,5,15	5.43597e+21	MTDH	Protein LYRIC||-
hsa_circ_0002211	chr22	38494629	38501280	-	6651	927	ENSG00000100201;	exon:38494630-38494802	CVB5_5Y1,CVB5_5Y2,Con_5Y2,Con_5Y3,Con_RD1,Con_RD2,Con_RD3	4,5,2,4,7,16,6	1.13413e+27	DDX17	RNA helicase, DEAD-box type, Q motif||P-loop containing nucleoside triphosphate hydrolase||Helicase, C-terminal||Helicase superfamily 1/2, ATP-binding domain||ATP-dependent RNA helicase DEAD-box, conserved site||DEAD/DEAH box helicase domain||-
hsa_circ_0002343	chr1	235480053	235494828	-	14769	539	ENSG00000162885;	exon:235480054-235480149,exon:235494681-235494828	CVB5_5Y1,CVB5_5Y2,CVB5_5Y3,Con_5Y1,Con_5Y2,Con_5Y3,Con_RD1,Con_RD2,Con_RD3	5,7,7,13,14,6,10,4,4	171,207,228,263,369,189,53,40,26	B3GALNT2	Glycosyl transferase, family 31||-
hsa_circ_0002444	chr19	47143493	47155213	+	11720	529	ENSG00000142230;	exon:47143494-47143605	CVB5_5Y1,CVB5_5Y2,Con_5Y1,Con_5Y2,Con_5Y3,Con_RD1,Con_RD2,Con_RD3	5,4,9,9,5,6,7,8	4.93522e+23	SAE1	THIF-type NAD/FAD binding fold||-||Ubiquitin/SUMO-activating enzyme E1||Ubiquitin-activating enzyme
hsa_circ_0002528	chr1	198232552	198264235	+	31683	400	ENSG00000151414;	exon:198232553-198232637,exon:198264125-198264235	CVB5_5Y1,CVB5_5Y2,Con_5Y1,Con_5Y2,Con_5Y3,Con_RD1,Con_RD2,Con_RD3	2,2,3,2,3,16,9,13	2.53341e+26	NEK7	-||Protein kinase domain||Protein kinase-like domain superfamily||Serine/threonine-protein kinase, active site||Protein kinase, ATP binding site||Serine-threonine/tyrosine-protein kinase, catalytic domain
hsa_circ_0002572	chr1	66247459	66266087	+	18628	353	ENSG00000184588;	exon:66247460-66247654,exon:66257647-66257683,exon:66257793-66257863,exon:66266038-66266087	Con_RD1,Con_RD2,Con_RD3	3,3,23	434361368	PDE4B	3'5'-cyclic nucleotide phosphodiesterase, conserved site||HD/PDEase domain||3'5'-cyclic nucleotide phosphodiesterase, catalytic domain superfamily||3'5'-cyclic nucleotide phosphodiesterase, catalytic domain||Phosphodiesterase 4 upstream conserved regions (UCR)||3'5'-cyclic nucleotide phosphodiesterase
hsa_circ_0002603	chr2	169872235	169878574	+	6339	493	ENSG00000144357;	exon:169872236-169872375,exon:169875791-169875949,exon:169878525-169878574	CVB5_5Y1,CVB5_5Y2,CVB5_5Y3,Con_5Y3,Con_RD1,Con_RD2	3,7,4,2,26,7	1.05116e+17	UBR3	-||Zinc finger, UBR-type||E3 ubiquitin-protein ligase UBR1-like
hsa_circ_0002646	chr18	192841	199316	+	6475	472	ENSG00000101557;	exon:192842-192900,exon:198047-198132,exon:199202-199316	CVB5_RD1	7	476	USP14	-||Papain-like cysteine peptidase superfamily||Peptidase C19, ubiquitin carboxyl-terminal hydrolase||Ubiquitin conserved site||Ubiquitin specific protease, conserved site||Ubiquitin specific protease domain||Ubiquitin-like domain superfamily||Ubiquitin domain
hsa_circ_0002648	chr6	31648676	31649627	-	951	951	ENSG00000204463;	exon:31648677-31648751,exon:31648911-31648964	CVB5_5Y2,CVB5_5Y3,CVB5_RD1,CVB5_RD2,CVB5_RD3,Con_5Y1,Con_5Y2,Con_5Y3,Con_RD2	4,2,6,7,13,4,3,7,2	7.11772e+26	BAG6	Ubiquitin domain||Ubiquitin-like domain superfamily||Ubiquitin conserved site||Large proline-rich protein BAG6||-
hsa_circ_0002744	chr7	92294888	92352642	+	57754	1487	ENSG00000001629;	exon:92350950-92351094,exon:92352476-92352642	CVB5_5Y2,Con_5Y3,Con_RD1,Con_RD2	3,2,11,12	108121249187	ANKIB1	E3 ubiquitin ligase RBR family||IBR domain||-||Ubiquitin interacting motif||Ankyrin repeat||Zinc finger, RING-type||Ankyrin repeat-containing domain superfamily||Zinc finger, RING/FYVE/PHD-type||Ankyrin repeat-containing domain
hsa_circ_0002877	chr22	40552105	40594735	-	42630	324	ENSG00000196588;	exon:40586033-40586112,exon:40594674-40594735	CVB5_5Y1,CVB5_5Y2,CVB5_5Y3,Con_5Y1,Con_5Y2,Con_RD1,Con_RD3	3,2,5,3,10,8,12	62,62,58,63,58,29,35	MRTFA	SAP domain superfamily||MKL/myocardin-like protein 1||RPEL repeat||SAP domain
hsa_circ_0003050	chr21	34859473	34887096	-	27623	516	ENSG00000159216;	exon:34859474-34859578,exon:34880557-34880713	Con_RD1,Con_RD2	11,12	245293	RUNX1	Runx, central domain superfamily||Runt domain||-||Runx, C-terminal domain||p53/RUNT-type transcription factor, DNA-binding domain superfamily||p53-like transcription factor, DNA-binding||Runt-related transcription factor RUNX||Acute myeloid leukemia 1 protein (AML1)/Runt
hsa_circ_0003154	chr5	134741062	134744052	+	2990	527	ENSG00000164615;	exon:134743987-134744052	CVB5_5Y1,CVB5_5Y2,CVB5_5Y3,Con_5Y1,Con_5Y2,Con_5Y3,Con_RD1,Con_RD2,Con_RD3	6,12,7,8,6,4,6,11,6	2.51314e+26	CAMLG	Calcium signal-modulating cyclophilin ligand
hsa_circ_0003267	chr6	83398366	83407901	-	9535	284	ENSG00000065833;	exon:83407768-83407901	CVB5_5Y1,CVB5_5Y2,CVB5_5Y3,Con_5Y1,Con_5Y2,Con_5Y3,Con_RD1,Con_RD2,Con_RD3	15,13,15,15,20,12,4,14,8	177,230,224,369,417,253,96,126,73	ME1	Malic enzyme, N-terminal domain superfamily||Malic oxidoreductase||Malic enzyme, N-terminal domain||Malic enzyme, conserved site||NAD(P)-binding domain superfamily||Malic enzyme, NAD-binding
hsa_circ_0003278	chr5	151786571	151791062	+	4491	400	ENSG00000145907;	exon:151786572-151786715,exon:151790889-151791062	CVB5_5Y1,CVB5_5Y2,CVB5_5Y3,CVB5_RD2,CVB5_RD3,Con_5Y2,Con_5Y3	3,4,5,9,9,6,2	7.2482e+21	G3BP1	Ras GTPase-activating protein-binding protein 1||Nuclear transport factor 2||RNA recognition motif domain||G3BP1, RNA recognition motif||-||NTF2-like domain superfamily||Ras GTPase-activating protein-binding protein||Nuclear transport factor 2, eukaryote||RNA-binding domain superfamily
hsa_circ_0003349	chr16	15879803	15884205	-	4402	283	ENSG00000133393;	exon:15879804-15879888	CVB5_5Y1,CVB5_5Y2,CVB5_5Y3,Con_RD2,Con_RD3	2,4,6,8,13	298296287622503	FOPNL	FGFR1 oncogene partner (FOP), N-terminal dimerisation domain||-||LIS1 homology motif
hsa_circ_0003429	chr11	70354300	70362488	+	8188	702	ENSG00000131626;	exon:70354301-70354452,exon:70362095-70362176,exon:70362288-70362488	CVB5_5Y1,CVB5_5Y2,CVB5_5Y3,Con_5Y1,Con_5Y3,Con_RD1,Con_RD2	4,6,3,8,2,11,20	1.78191e+20	PPFIA1	LAR-interacting protein, Liprin||-||Liprin-alpha, SAM domain repeat 1||Liprin-alpha-1||Liprin-alpha, SAM domain repeat 3||Sterile alpha motif domain||Liprin-alpha, SAM domain repeat 2||Sterile alpha motif/pointed domain superfamily
hsa_circ_0003449	chr19	47416651	47417350	-	699	384	ENSG00000105419;	exon:47416652-47416963	CVB5_5Y1,CVB5_5Y2,CVB5_5Y3,Con_5Y1,Con_5Y2,Con_5Y3,Con_RD1,Con_RD2	21,29,37,70,59,35,20,6	48,58,33,108,109,66,147,221	MEIS3	Homeobox protein PKNOX/Meis, N-terminal||Homeobox KN domain||Homeobox-like domain superfamily||-||Homeobox domain
hsa_circ_0003456	chr20	62139074	62140944	-	1870	375	ENSG00000101182;	exon:62139075-62139197	CVB5_5Y1,CVB5_5Y2,CVB5_5Y3,Con_5Y1,Con_5Y2,Con_5Y3,Con_RD1,Con_RD2	11,22,23,20,24,16,16,5	2.58428e+32	PSMA7	Proteasome alpha-subunit, N-terminal domain||Proteasome alpha-type subunit||Nucleophile aminohydrolases, N-terminal||Proteasome, subunit alpha/beta||Proteasome subunit alpha 7
hsa_circ_0003532	chr17	36986616	36990857	+	4241	566	ENSG00000275700;	exon:36986617-36986731,exon:36990774-36990857	CVB5_5Y2,Con_5Y1,Con_5Y2,Con_5Y3,Con_RD1,Con_RD2,Con_RD3	5,4,2,4,11,12,5	4.81628e+20	AATF	Protein AATF/Bfr2||-||Apoptosis-antagonizing transcription factor, C-terminal||AATF leucine zipper-containing domain
hsa_circ_0003854	chr2	238275742	238277955	-	2213	467	ENSG00000132326;	exon:238275743-238275897,exon:238277131-238277193	CVB5_5Y1,CVB5_5Y3,Con_RD1,Con_RD3	3,4,8,23	22,30,15,11	PER2	-||PAS fold-3||PAS domain||PAS domain superfamily||Period circadian-like, C-terminal
hsa_circ_0003856	chr15	85113872	85115487	+	1615	214	ENSG00000073417;	exon:85113873-85114037	CVB5_5Y1,CVB5_5Y2,CVB5_RD1,CVB5_RD3,Con_5Y1,Con_5Y2,Con_5Y3	9,18,5,5,13,8,6	89,98,177,362,106,123,91	PDE8A	-||PAS domain superfamily||3'5'-cyclic nucleotide phosphodiesterase, catalytic domain||3'5'-cyclic nucleotide phosphodiesterase, catalytic domain superfamily||3'5'-cyclic nucleotide phosphodiesterase||3'5'-cyclic nucleotide phosphodiesterase, conserved site||PAS fold||HD/PDEase domain||PAS domain
hsa_circ_0003857	chr16	81351582	81377702	+	26120	1733	ENSG00000261609;	exon:81351583-81351697,exon:81377219-81377328,exon:81377415-81377702	CVB5_5Y2,CVB5_5Y3,Con_5Y1,Con_5Y2,Con_5Y3,Con_RD1,Con_RD2	4,3,2,6,3,10,26	127,141,130,196,114,35,72	GAN	BTB/POZ domain||Gigaxonin||-||Kelch-type beta propeller||BTB-kelch protein||SKP1/BTB/POZ domain superfamily||BTB/Kelch-associated||Kelch repeat type 1
hsa_circ_0004280	chr1	47287550	47300152	-	12602	680	ENSG00000123473;	exon:47287551-47287660,exon:47299905-47300152	Con_RD1,Con_RD3	11,13	582438	STIL	SCL-interrupting locus protein
hsa_circ_0004390	chr1	84865384	84866138	-	754	754	ENSG00000171517;	exon:84865385-84866138	CVB5_5Y1,CVB5_5Y2,CVB5_5Y3,Con_5Y1,Con_5Y2,Con_5Y3,Con_RD1,Con_RD2	39,48,67,89,101,57,219,303	36,59,45,48,52,51,347,349	LPAR3	GPCR, rhodopsin-like, 7TM||G protein-coupled receptor, rhodopsin-like||Lysophosphatidic acid receptor||Lysophosphatidic acid receptor EDG-7
hsa_circ_0004539	chr5	78509783	78510398	-	615	615	ENSG00000145685;	exon:78509784-78510398	CVB5_5Y3,Con_5Y3,Con_RD1,Con_RD2	3,4,23,28	41,32,166,194	LHFPL2	Lipoma HMGIC fusion partner-like protein
hsa_circ_0004672	chr11	9420410	9425262	+	4852	609	ENSG00000205339;	exon:9420411-9420505	CVB5_5Y2,Con_5Y1,Con_5Y2,Con_RD1,Con_RD2	6,4,4,24,3	3.98488e+16	IPO7	-||Armadillo-type fold||Exportin-2, central domain||Importin-beta, N-terminal domain||Armadillo-like helical
hsa_circ_0004726	chr2	85368685	85371562	+	2877	408	ENSG00000115459;	exon:85368686-85368754,exon:85369739-85369830,exon:85371086-85371209,exon:85371440-85371562	CVB5_5Y1,CVB5_5Y2,CVB5_5Y3,Con_5Y1,Con_5Y2,Con_5Y3,Con_RD2,Con_RD3	5,2,3,3,13,2,8,12	38,45,53,44,65,34,69,90	ELMOD3	ELMO domain||-||ELMO domain-containing protein 3
hsa_circ_0004803	chr4	2490336	2500738	+	10402	361	ENSG00000063978;	exon:2490337-2490502,exon:2500659-2500738	CVB5_5Y1,CVB5_5Y2,CVB5_5Y3,Con_5Y1,Con_5Y2,Con_5Y3,Con_RD2,Con_RD3	3,9,6,11,11,14,9,15	2.4935e+23	RNF4	Zinc finger, RING-type, conserved site||Zinc finger, RING-type||-||Zinc finger, RING/FYVE/PHD-type
hsa_circ_0004973	chr6	73480674	73482244	+	1570	456	ENSG00000135297;	exon:73480675-73480805,exon:73482040-73482244	CVB5_5Y1,CVB5_5Y2,CVB5_5Y3,Con_5Y1,Con_5Y2,Con_5Y3,Con_RD1,Con_RD2,Con_RD3	3,2,6,5,6,5,2,13,5	91,88,113,150,166,91,345,344,256	MTO1	tRNA uridine 5-carboxymethylaminomethyl modification enzyme MnmG||FAD/NAD(P)-binding domain superfamily||GidA associated domain 3||MnmG-related, conserved site||tRNA uridine 5-carboxymethylaminomethyl modification enzyme MnmG-related||-
hsa_circ_0005540	chr5	94868332	94912976	-	44644	1086	ENSG00000175471;	exon:94868333-94868452,exon:94870417-94870491,exon:94912806-94912976	Con_RD1,Con_RD2,Con_RD3	8,6,10	545571408	MCTP1	Phosphoribosyltransferase C-terminal||C2 domain||C2 domain superfamily
hsa_circ_0005666	chr1	165679441	165683110	-	3669	603	ENSG00000143149;	exon:165680487-165680613,exon:165682107-165682241,exon:165682981-165683110	Con_5Y1,Con_5Y2,Con_RD2,Con_RD3	5,2,6,18	345392181162	ALDH9A1	Aldehyde/histidinol dehydrogenase||Aldehyde dehydrogenase domain||Aldehyde dehydrogenase, N-terminal||Aldehyde dehydrogenase, C-terminal||Aldehyde dehydrogenase, cysteine active site||Aldehyde dehydrogenase, glutamic acid active site
hsa_circ_0005728	chr5	139600371	139614966	+	14595	280	ENSG00000131508;	exon:139600372-139600435,exon:139614586-139614617,exon:139614697-139614774,exon:139614861-139614966	CVB5_5Y1,CVB5_5Y3,Con_5Y1,Con_5Y2,Con_5Y3,Con_RD1,Con_RD2,Con_RD3	5,8,6,9,6,6,7,5	3.90484e+26	UBE2D2	Ubiquitin-conjugating enzyme E2||-||Ubiquitin-conjugating enzyme, active site||Ubiquitin-conjugating enzyme/RWD-like
hsa_circ_0005785	chr12	110381751	110396452	-	14701	1031	ENSG00000196510;	exon:110381752-110381948,exon:110396266-110396452	CVB5_5Y2,Con_5Y1,Con_RD1,Con_RD2,Con_RD3	4,4,13,3,6	2.98355e+17	ANAPC7	-||Tetratricopeptide repeat-containing domain||Tetratricopeptide-like helical domain superfamily||Tetratricopeptide repeat
hsa_circ_0005807	chr1	37866458	37874088	-	7630	531	ENSG00000204084;	exon:37866459-37866543	Con_5Y2,Con_RD1,Con_RD2,Con_RD3	7,21,13,15	94,58,63,45	INPP5B	Endonuclease/exonuclease/phosphatase||OCRL1/INPP5B, INPP5c domain||Endonuclease/exonuclease/phosphatase superfamily||Rho GTPase activation protein||Rho GTPase-activating protein domain||INPP5B, PH domain||Immunoglobulin-like fold||Inositol polyphosphate-related phosphatase
hsa_circ_0006041	chr7	66240324	66286709	+	46385	1145	ENSG00000169902;	exon:66286511-66286709	CVB5_5Y2,CVB5_5Y3,Con_5Y1,Con_5Y2,Con_5Y3,Con_RD1,Con_RD2,Con_RD3	5,11,6,4,2,23,9,18	133,147,134,130,67,153,207,128	TPST1	P-loop containing nucleoside triphosphate hydrolase||Protein-tyrosine sulfotransferase
hsa_circ_0006125	chr1	51440346	51448135	-	7789	479	ENSG00000085832;	exon:51440347-51440432	CVB5_5Y1,CVB5_RD1,CVB5_RD3	3,5,2	117309889	EPS15	EF-hand domain pair||Ubiquitin interacting motif||EH domain||EF-Hand 1, calcium-binding site||-||EF-hand domain
hsa_circ_0006141	chr5	40728344	40730343	-	1999	214	ENSG00000113638;	exon:40728345-40728476,exon:40730262-40730343	CVB5_RD1,Con_5Y2	8,3	54138	TTC33	Tetratricopeptide-like helical domain superfamily||Tetratricopeptide repeat||-||Tetratricopeptide repeat-containing domain
hsa_circ_0006188	chr1	117911993	117918736	-	6743	383	ENSG00000196505;	exon:117911994-117912082,exon:117912530-117912683,exon:117918597-117918736	CVB5_5Y3,Con_5Y1,Con_5Y3,Con_RD1,Con_RD2	4,2,2,15,9	131149115544657	GDAP2	CRAL-TRIO lipid binding domain||GDAP2, macro domain||CRAL-TRIO lipid binding domain superfamily||Macro domain
hsa_circ_0006229	chr7	47344754	47346356	-	1602	369	ENSG00000136205;	exon:47344755-47344838,exon:47344924-47345038,exon:47346187-47346356	CVB5_5Y1,CVB5_5Y3,Con_5Y1,Con_5Y3,Con_RD1,Con_RD2,Con_RD3	4,4,4,5,22,11,13	32,38,66,41,180,220,225	TNS3	PTB/PI domain||Protein-tyrosine phosphatase, catalytic||Tensin-like, SH2 domain||Tensin phosphatase, C2 domain||Tensin-type phosphatase domain||SH2 domain||Protein kinase C-like, phorbol ester/diacylglycerol-binding domain||Tensin/EPS8 phosphotyrosine-binding domain||Protein-tyrosine phosphatase-like||-||PH-like domain superfamily||SH2 domain superfamily||Tensin, phosphotyrosine-binding domain||D…
hsa_circ_0006278	chr14	67685014	67690421	-	5407	400	ENSG00000072042;	exon:67685015-67685204,exon:67690212-67690421	Con_5Y1,Con_5Y2,Con_5Y3,Con_RD1,Con_RD2,Con_RD3	3,2,4,14,5,7	4.78521e+20	RDH11	Short-chain dehydrogenase/reductase SDR||NAD(P)-binding domain superfamily||-
hsa_circ_0006299	chr8	140846598	140890769	-	44171	562	ENSG00000169398;	exon:140846599-140846678,exon:140890543-140890769	CVB5_5Y1,CVB5_5Y3,CVB5_RD2,CVB5_RD3,Con_5Y3	5,2,10,7,3	5.58648e+16	PTK2	FERM/acyl-CoA-binding protein superfamily||FAK1/PYK2, FERM domain C-lobe||Focal adhesion kinase, N-terminal||Protein kinase-like domain superfamily||Ubiquitin-like domain superfamily||Protein kinase, ATP binding site||Tyrosine-protein kinase, active site||PH-like domain superfamily||FERM central domain||-||Focal adhesion kinase, targeting (FAT) domain superfamily||Tyrosine-protein kinase, catalyt…
hsa_circ_0006302	chr8	38114191	38121149	+	6958	580	ENSG00000129691;	exon:38114192-38114287,exon:38114905-38115000,exon:38116650-38116725	CVB5_5Y2,CVB5_RD1,CVB5_RD3,Con_5Y1	3,9,9,3	96,73,99,85	ASH2L	SPRY domain||-||Concanavalin A-like lectin/glucanase domain superfamily||Histone methyltransferase complex subunit ASH2||B30.2/SPRY domain
hsa_circ_0006380	chr15	57231151	57234107	+	2956	456	ENSG00000140262;	exon:57231152-57231257,exon:57232712-57232856,exon:57234043-57234107	Con_5Y1,Con_5Y2,Con_5Y3,Con_RD1,Con_RD2,Con_RD3	3,10,3,8,6,10	2.99353e+20	TCF12	Myc-type, basic helix-loop-helix (bHLH) domain||Helix-loop-helix DNA-binding domain superfamily||-
hsa_circ_0006742	chr12	28225794	28307749	+	81955	31997	ENSG00000123106;	exon:28225795-28225861,exon:28305649-28305806	Con_5Y1,Con_RD1,Con_RD2	4,16,5	116,97,64	CCDC91	-||Coiled-coil domain-containing protein 91
hsa_circ_0006801	chr3	149895472	149921227	+	25755	379	ENSG00000082996;	exon:149895473-149895570,exon:149902072-149902162,exon:149911978-149912083,exon:149921134-149921227	CVB5_5Y1,Con_5Y3,Con_RD1,Con_RD2	3,3,16,7	68,78,100,186	RNF13	PA domain||Zinc finger, RING-type||-||Zinc finger, RING/FYVE/PHD-type
hsa_circ_0006827	chr1	207815928	207817414	-	1486	1486	ENSG00000203709;	exon:207815929-207816080,exon:207817239-207817414	CVB5_5Y1,CVB5_5Y2,CVB5_5Y3,Con_5Y1,Con_5Y2,Con_5Y3,Con_RD1,Con_RD2	8,9,6,8,6,6,14,12	14,24,25,16,16,10,0,2	MIR29B2CHG	-
hsa_circ_0006881	chr1	233198938	233252788	-	53850	1232	ENSG00000135749;	exon:233198939-233199030,exon:233200154-233200264,exon:233208518-233208689,exon:233252641-233252788	CVB5_RD2,CVB5_RD3,Con_5Y1,Con_5Y2,Con_5Y3	8,9,3,6,6	18,51,120,100,79	PCNX2	Protein Pecanex||-||Pecanex, C-terminal
hsa_circ_0007018	chr16	69155870	69167185	+	11315	780	ENSG00000141076;	exon:69155871-69155993	CVB5_5Y1,CVB5_5Y2,CVB5_5Y3,Con_5Y1,Con_5Y2,Con_RD2,Con_RD3	9,4,4,3,5,9,14	1.19152e+20	UTP4	WD40/YVTN repeat-like-containing domain superfamily||Anaphase-promoting complex subunit 4, WD40 domain||WD40 repeat||Quinoprotein alcohol dehydrogenase-like superfamily||WD40-repeat-containing domain superfamily||WD40-repeat-containing domain
hsa_circ_0007303	chr2	161367477	161395203	+	27726	723	ENSG00000115233;	exon:161367478-161367549,exon:161367784-161367903,exon:161370107-161370177,exon:161395078-161395203	CVB5_5Y1,Con_5Y2,Con_RD2,Con_RD3	2,2,10,19	54598630792390	PSMD14	MPN domain||JAB1/MPN/MOV34 metalloenzyme domain||Rpn11/EIF3F, C-terminal||26S Proteasome non-ATPase regulatory subunit 14
hsa_circ_0007427	chr1	6231901	6233643	-	1742	388	ENSG00000116237;	exon:6231902-6232119,exon:6233474-6233643	Con_5Y2,Con_RD2,Con_RD3	2,7,13	4821280946	ICMT	Isoprenylcysteine carboxyl methyltransferase||Protein-S-isoprenylcysteine O-methyltransferase||-
hsa_circ_0007456	chr17	12081355	12113360	+	32005	595	ENSG00000065559;	exon:12113233-12113360	CVB5_5Y1,CVB5_5Y2,CVB5_5Y3,Con_5Y1,Con_RD2,Con_RD3	6,7,5,4,7,12	63,71,64,73,89,68	MAP2K4	Protein kinase, ATP binding site||Serine/threonine-protein kinase, active site||Protein kinase-like domain superfamily||-||Protein kinase domain
hsa_circ_0007465	chr16	89098590	89114487	+	15897	1319	ENSG00000176715;	exon:89114339-89114487	CVB5_5Y1,CVB5_5Y2,CVB5_5Y3,Con_5Y2,Con_RD1,Con_RD2,Con_RD3	3,4,4,2,18,5,20	1.49181e+20	ACSF3	AMP-dependent synthetase-like superfamily||AMP-binding enzyme, C-terminal domain||AMP-dependent synthetase/ligase||-||AMP-binding, conserved site
hsa_circ_0007554	chr8	73805650	73830472	-	24822	427	ENSG00000258677;ENSG00000104343;	exon:73825147-73825249,exon:73830381-73830472	CVB5_5Y1,CVB5_5Y2,Con_5Y1,Con_5Y2,Con_5Y3,Con_RD2,Con_RD3	5,5,2,4,7,21,16	2.63303e+20	AC022826.2;UBE2W	-
hsa_circ_0007706	chr18	196636	199316	+	2680	413	ENSG00000101557;	exon:196637-196767,exon:197616-197696,exon:199202-199316	CVB5_5Y2,Con_5Y1,Con_5Y2,Con_5Y3,Con_RD1,Con_RD2,Con_RD3	5,4,2,4,6,11,18	98,58,82,64,534,511,394	USP14	-||Papain-like cysteine peptidase superfamily||Peptidase C19, ubiquitin carboxyl-terminal hydrolase||Ubiquitin conserved site||Ubiquitin specific protease, conserved site||Ubiquitin specific protease domain||Ubiquitin-like domain superfamily||Ubiquitin domain
hsa_circ_0007915	chr5	62449926	62451933	+	2007	277	ENSG00000086200;	exon:62449927-62449999,exon:62451730-62451933	CVB5_5Y1,CVB5_5Y2,CVB5_5Y3,Con_5Y1,Con_5Y2,Con_5Y3,Con_RD2,Con_RD3	5,8,5,8,12,6,8,11	1.15108e+23	IPO11	Importin-beta, N-terminal domain||Armadillo-like helical||Armadillo-type fold||-
hsa_circ_0007923	chr11	4101992	4112062	+	10070	631	ENSG00000167325;	exon:4101993-4102081,exon:4109644-4109703,exon:4111900-4112062	CVB5_5Y2,Con_RD2,Con_RD3	2,9,18	29128432051	RRM1	ATP-cone domain||Ribonucleotide reductase R1 subunit, N-terminal||Ribonucleoside-diphosphate reductase large subunit||-||Ribonucleotide reductase large subunit, C-terminal||Ribonucleotide reductase large subunit, N-terminal||Ribonucleotide reductase, class I , alpha subunit
hsa_circ_0007970	chr4	145514437	145515013	+	576	576	ENSG00000170365;	exon:145514438-145515013	CVB5_RD2,Con_5Y3	15,2	433,91	SMAD1	MAD homology 1, Dwarfin-type||SMAD domain, Dwarfin-type||SMAD MH1 domain superfamily||MAD homology, MH1||SMAD-like domain superfamily||Dwarfin||SMAD/FHA domain superfamily||-
hsa_circ_0008043	chr9	111570090	111586165	-	16075	670	ENSG00000106853;	exon:111570091-111570209,exon:111574734-111574838	CVB5_5Y1,CVB5_5Y2,CVB5_5Y3,Con_5Y1,Con_5Y2,Con_5Y3,Con_RD1,Con_RD2	3,4,4,5,5,9,20,8	1.70228e+23	PTGR1	-||Leukotriene B4 12-hydroxydehydrogenase/15-oxo-prostaglandin 13-reductase||Oxidoreductase, N-terminal domain||NAD(P)-binding domain superfamily||Alcohol dehydrogenase, C-terminal||Polyketide synthase, enoylreductase domain||GroES-like superfamily
hsa_circ_0008128	chr4	76130655	76136412	-	5757	761	ENSG00000138750;	exon:76130656-76130792,exon:76131230-76131284	CVB5_5Y1,CVB5_5Y3,Con_RD2,Con_RD3	3,3,11,11	300346446390	NUP54	-||Nup54, C-terminal interacting domain||Nucleoporin Nup54/Nup57/Nup44||Nucleoporin Nup54, alpha-helical domain
hsa_circ_0008150	chr4	1654977	1668905	-	13928	1046	ENSG00000174137;	exon:1668667-1668905	Con_RD1,Con_RD2	14,22	91,91	FAM53A	Family of FAM53
hsa_circ_0008153	chr15	63553714	63563008	+	9294	477	ENSG00000140455;	exon:63553715-63553798,exon:63556667-63556748,exon:63562895-63563008	CVB5_5Y1,CVB5_5Y2,CVB5_5Y3,Con_5Y1,Con_5Y2,Con_5Y3,Con_RD1,Con_RD2,Con_RD3	4,14,10,9,10,5,2,13,19	2.71313e+26	USP3	Zinc finger, RING/FYVE/PHD-type||Ubiquitin specific protease, conserved site||Ubiquitin specific protease domain||Peptidase C19, ubiquitin carboxyl-terminal hydrolase||Papain-like cysteine peptidase superfamily||-||Zinc finger, UBP-type
hsa_circ_0008215	chr14	60811986	60879835	+	67849	389	ENSG00000020426;	exon:60811987-60812127,exon:60818722-60818847,exon:60879714-60879835	CVB5_5Y2,Con_RD1,Con_RD2,Con_RD3	3,20,7,9	231116912121302	MNAT1	Zinc finger, RING-type||Zinc finger, RING-type, conserved site||Cdk-activating kinase assembly factor MAT1/Tfb3||Ubiquitin interacting motif||Zinc finger, RING/FYVE/PHD-type||Cdk-activating kinase assembly factor MAT1, centre
hsa_circ_0008378	chr15	68141945	68146700	+	4755	359	ENSG00000033800;	exon:68141946-68142030,exon:68142290-68142337	Con_5Y1,Con_5Y2,Con_5Y3,Con_RD2,Con_RD3	5,2,4,6,22	97,101,79,193,127	PIAS1	SAP domain superfamily||Zinc finger, RING/FYVE/PHD-type||PINIT domain superfamily||Zinc finger, MIZ-type||SAP domain||-||PINIT domain
hsa_circ_0008518	chr9	35295695	35313989	+	18294	641	ENSG00000198722;	exon:35295696-35295930,exon:35313899-35313989	Con_5Y1,Con_RD1,Con_RD2	2,21,7	155187198	UNC13B	Protein Unc-13||C2 domain superfamily||Protein Unc-13, C2B domain||C2 domain||Protein kinase C-like, phorbol ester/diacylglycerol-binding domain||Calcium-dependent secretion activator domain||Mammalian uncoordinated homology 13, subgroup, domain 2||-||Munc13 homology 1||Mammalian uncoordinated homology 13, domain 2
hsa_circ_0008583	chr3	197090911	197119530	-	28619	496	ENSG00000075711;	exon:197090912-197091026,exon:197115927-197116083,exon:197119410-197119530	CVB5_5Y3,Con_5Y1,Con_5Y2,Con_5Y3,Con_RD1,Con_RD3	3,3,3,4,8,16	3.34347e+17	DLG1	L27 domain superfamily||SH3-like domain superfamily||PDZ domain||PDZ-associated domain of NMDA receptors||Disks large 1-like||PDZ superfamily||Guanylate kinase-like domain||L27-1||L27 domain||Guanylate kinase/L-type calcium channel beta subunit||P-loop containing nucleoside triphosphate hydrolase||Guanylate kinase, conserved site||Disks large homologue 1, N-terminal PEST domain||SH3 domain||-
hsa_circ_0008651	chr13	30280062	30283791	-	3729	337	ENSG00000102781;	exon:30280063-30280223,exon:30283616-30283791	CVB5_5Y1,CVB5_5Y2,CVB5_5Y3,Con_5Y1,Con_5Y2,Con_5Y3,Con_RD1,Con_RD2,Con_RD3	4,3,4,3,4,4,4,5,15	86,90,99,86,114,83,182,157,147	KATNAL1	Katanin p60 subunit A1||-||Vps4 oligomerisation, C-terminal||ATPase, AAA-type, conserved site||AAA+ ATPase domain||P-loop containing nucleoside triphosphate hydrolase||ATPase, AAA-type, core||AAA ATPase, AAA+ lid domain||Katanin p60 subunit A-like 1, chordates
hsa_circ_0008813	chr19	34451980	34464131	+	12151	733	ENSG00000126261;	exon:34451981-34452147,exon:34464026-34464131	CVB5_5Y2,CVB5_5Y3,CVB5_RD2,CVB5_RD3,Con_5Y1,Con_5Y2,Con_5Y3	4,7,10,9,8,9,3	1.60176e+20	UBA2	Ubiquitin/SUMO-activating enzyme ubiquitin-like domain||SUMO-activating enzyme subunit Uba2||-||Ubiquitin activating enzyme, alpha domain superfamily||Ubiquitin-activating enzyme, catalytic cysteine domain||Ubiquitin-activating enzyme E1, Cys active site||THIF-type NAD/FAD binding fold||Ubiquitin-activating enzyme E1, conserved site||Ubiquitin-activating enzyme||SUMO-activating enzyme subunit 2, …
hsa_circ_0008819	chr5	109767534	109774965	+	7431	539	ENSG00000112893;	exon:109767535-109767708,exon:109774788-109774965	Con_RD1,Con_RD2,Con_RD3	6,11,7	397444400	MAN2A1	Glycoside hydrolase families 57/38, central domain superfamily||Glycosyl hydrolase, all-beta||Glycoside hydrolase family 38, central domain superfamily||Galactose mutarotase-like domain superfamily||Glycosyl hydrolase family 38, C-terminal||Glycoside hydrolase 38, N-terminal domain superfamily||Glycoside hydrolase family 38, central domain||Glycoside hydrolase/deacetylase, beta/alpha-barrel||Glyc…
hsa_circ_0008938	chr5	78156257	78165672	-	9415	306	ENSG00000132842;	exon:78156258-78156367,exon:78162819-78162951,exon:78165610-78165672	CVB5_5Y2,CVB5_5Y3,Con_5Y1,Con_5Y2,Con_5Y3,Con_RD1,Con_RD3	5,5,2,3,2,7,17	2.45277e+20	AP3B1	AP-3 complex subunit beta, C-terminal domain||Beta-adaptin appendage, C-terminal subdomain||AP-3 complex subunit beta||Armadillo-type fold||AP complex subunit beta||Clathrin/coatomer adaptor, adaptin-like, N-terminal||AP-3 complex subunit beta 1, serine-rich domain
hsa_circ_0009000	chr7	30621392	30622462	+	1070	254	ENSG00000106105;	exon:30621393-30621505	Con_5Y1,Con_5Y2,Con_RD1,Con_RD2,Con_RD3	3,6,2,7,9	4.50485e+17	GARS	Anticodon-binding||Anticodon-binding domain superfamily||Aminoacyl-tRNA synthetase, class II (G/ P/ S/T)||Glycyl-tRNA synthetase||-||WHEP-TRS domain||Aminoacyl-tRNA synthetase, class II||S15/NS1, RNA-binding||Glycyl-tRNA synthetase/DNA polymerase subunit gamma-2||Glycyl-tRNA synthetase-like core domain
hsa_circ_0009156	chr15	89871474	89889140	-	17666	395	ENSG00000157823;ENSG00000250021;	exon:89871475-89871546,exon:89888521-89888632,exon:89889049-89889140	CVB5_5Y1,CVB5_5Y2,CVB5_5Y3,Con_5Y1,Con_5Y2,Con_5Y3,Con_RD1,Con_RD2,Con_RD3	13,9,19,12,28,6,9,13,2	1.40151e+26	AP3S2;C15orf38-AP3S2	-
hsa_circ_0009716	chr1	10363282	10365648	+	2366	448	ENSG00000054523;	exon:10363283-10363344	CVB5_RD1,CVB5_RD2	5,3	64177	KIF1B	Kinesin motor domain||P-loop containing nucleoside triphosphate hydrolase||Kinesin-like KIF1-type||Kinesin-like||Kinesin-associated||Kinesin motor domain superfamily||Kinesin motor domain, conserved site||SMAD/FHA domain superfamily||PH-like domain superfamily||Kinesin-like protein||Forkhead-associated (FHA) domain||Kinesin-like protein KIF20B||Pleckstrin homology domain
hsa_circ_0009759	chr1	11070899	11076948	-	6049	437	ENSG00000171824;	exon:11070900-11070973,exon:11072087-11072171,exon:11074231-11074326,exon:11076842-11076948	CVB5_5Y2,CVB5_5Y3,Con_5Y1,Con_5Y2,Con_RD1,Con_RD2,Con_RD3	2,3,6,6,6,12,19	3.86388e+20	EXOSC10	Exosome-associated factor Rrp6, N-terminal||HRDC domain||-||Ribonuclease H-like superfamily||3'-5' exonuclease domain||HRDC-like superfamily
hsa_circ_0011889	chr1	40189054	40195764	+	6710	370	ENSG00000117000;	exon:40189055-40189209,exon:40190772-40190853,exon:40195632-40195764	CVB5_5Y1,CVB5_5Y2,CVB5_5Y3,Con_5Y1,Con_5Y2,Con_RD1,Con_RD2,Con_RD3	3,3,2,2,6,6,12,6	2.04226e+23	RLF	Zinc finger C2H2-type||Zinc finger C2H2 superfamily
hsa_circ_0011960	chr1	42278347	42311110	-	32763	386	ENSG00000198815;	exon:42278348-42278672,exon:42311050-42311110	Con_5Y1,Con_RD1,Con_RD2,Con_RD3	2,11,14,17	18510231024934	FOXJ3	Fork head domain conserved site 2||Winged helix DNA-binding domain superfamily||Winged helix-like DNA-binding domain superfamily||Fork head domain||-||Fork head domain conserved site1
hsa_circ_0012492	chr1	52233170	52239595	+	6425	2214	ENSG00000157077;	exon:52233171-52233276	CVB5_5Y1,Con_5Y2,Con_RD1,Con_RD2,Con_RD3	2,4,5,3,11	53120137161214	ZFYVE9	Zinc finger, FYVE/PHD-type||Zinc finger, FYVE-related||FYVE zinc finger||Zinc finger FYVE domain containing protein, SARA/endofin||Smad anchor for receptor activation, Smad-binding domain||Smad anchor for receptor activation, Smad-binding domain superfamily||Domain of unknown function DUF3480||Zinc finger, RING/FYVE/PHD-type
hsa_circ_0012859	chr1	64802975	64814840	+	11865	785	ENSG00000162437;	exon:64802976-64803061,exon:64812738-64812849,exon:64814704-64814840	Con_RD1,Con_RD3	14,16	737719	RAVER2	-||RNA-binding domain superfamily||Ribonucleoprotein PTB-binding 2||RNA recognition motif domain||Nucleotide-binding alpha-beta plait domain superfamily
hsa_circ_0013092	chr1	88740987	88760376	+	19389	456	ENSG00000065243;	exon:88740988-88741288	CVB5_RD3,Con_5Y1	16,2	325359	PKN2	C2 domain||Protein kinase, ATP binding site||HR1 rho-binding domain||Serine/threonine-protein kinase, active site||Protein kinase, C-terminal||AGC-kinase, C-terminal||Serine/threonine-protein kinase N, first HR1 domain||Serine/threonine-protein kinase N, C2 domain||Protein kinase-like domain superfamily||Protein kinase domain||HR1 repeat superfamily
hsa_circ_0013148	chr1	92262862	92271652	-	8790	738	ENSG00000174842;	exon:92262863-92262926,exon:92263623-92263732	Con_RD1,Con_RD2,Con_RD3	9,6,10	461479425	GLMN	YAP-binding/ALF4/Glomulin||-||Glomulin/ALF4
hsa_circ_0015107	chr1	167765582	167773368	+	7786	514	ENSG00000197965;	exon:167765583-167765749,exon:167773236-167773368	CVB5_RD2	16	151	MPZL1	Immunoglobulin V-set domain||Myelin P0 protein-related||-||Myelin protein zero-like protein 1||Immunoglobulin-like fold||Immunoglobulin subtype||Immunoglobulin-like domain superfamily||Immunoglobulin-like domain
hsa_circ_0016979	chr1	233217898	233236980	-	19082	469	ENSG00000135749;	exon:233217899-233218184,exon:233227226-233227371,exon:233236845-233236980	CVB5_5Y1,CVB5_5Y2,CVB5_5Y3,Con_5Y1,Con_5Y2,Con_RD1,Con_RD2,Con_RD3	2,3,2,3,7,9,21,10	57,62,54,110,127,45,42,26	PCNX2	Protein Pecanex||-||Pecanex, C-terminal
hsa_circ_0017310	chr1	246591511	246591941	+	430	430	ENSG00000162852;	exon:246591512-246591941	CVB5_5Y1,Con_5Y1,Con_5Y2,Con_5Y3,Con_RD1,Con_RD2	5,10,3,5,11,11	121,131,135,86,165,182	CNST	Consortin, C-terminal domain||-
hsa_circ_0017628	chr10	7220410	7285954	-	65544	894	ENSG00000198879;	exon:7220411-7220537,exon:7283904-7283959,exon:7285866-7285954	Con_RD1,Con_RD2,Con_RD3	8,6,10	56,51,35	SFMBT2	Mbt repeat||SLED domain superfamily||Sterile alpha motif/pointed domain superfamily||Scm-like with four MBT domains protein 1/2, SAM domain||Sterile alpha motif domain||SLED domain
hsa_circ_0018881	chr10	74070669	74074903	+	4234	544	ENSG00000035403;	exon:74070670-74070820,exon:74074743-74074903	Con_5Y2,Con_RD1,Con_RD2,Con_RD3	2,8,20,10	620158916061315	VCL	Vinculin/alpha-catenin||Vinculin||-||Alpha-catenin/vinculin-like superfamily||Vinculin, conserved site
hsa_circ_0020028	chr10	110964124	110985765	+	21641	1075	ENSG00000108061;	exon:110985628-110985765	CVB5_5Y2,CVB5_5Y3,Con_5Y1,Con_5Y2,Con_5Y3,Con_RD1,Con_RD2,Con_RD3	8,12,13,24,16,15,18,16	1.83199e+23	SHOC2	Leucine-rich repeat, typical subtype||Leucine-rich repeat||BspA type Leucine rich repeat region||Leucine-rich repeat domain superfamily
hsa_circ_0023409	chr11	71982760	71990717	+	7957	384	ENSG00000137522;	exon:71982761-71982915,exon:71987004-71987111,exon:71990597-71990717	Con_5Y1,Con_RD1,Con_RD2	8,9,22	125186201	RNF121	RING finger protein RNF121/RNF175||-||Zinc finger, RING-type||Zinc finger, RING/FYVE/PHD-type
hsa_circ_0023694	chr11	77619605	77625818	-	6213	474	ENSG00000074201;	exon:77619606-77619695,exon:77624963-77625070,exon:77625717-77625818	CVB5_5Y1,CVB5_5Y2,CVB5_5Y3,Con_5Y1,Con_5Y2,Con_5Y3,Con_RD1,Con_RD2,Con_RD3	9,11,9,27,19,12,12,8,3	3.51388e+29	CLNS1A	ICln||-||ICln/Lot5||PH-like domain superfamily
hsa_circ_0023812	chr11	78469246	78493195	-	23949	337	ENSG00000137513;	exon:78469247-78469313,exon:78478438-78478475,exon:78478585-78478683,exon:78493063-78493195	CVB5_5Y1,Con_5Y1,Con_5Y2,Con_RD2,Con_RD3	3,3,3,14,25	125184226615489	NARS2	Aminoacyl-tRNA synthetase, class II||OB-fold nucleic acid binding domain, AA-tRNA synthetase-type||Nucleic acid-binding, OB-fold||Aspartyl/Asparaginyl-tRNA synthetase, class IIb||Asparagine-tRNA ligase||-||Aminoacyl-tRNA synthetase, class II (D/K/N)
hsa_circ_0024824	chr11	126406095	126409411	+	3316	819	ENSG00000110080;	exon:126406096-126406171,exon:126406473-126406557,exon:126409268-126409411	CVB5_5Y2,Con_RD1,Con_RD2	2,9,14	39338314	ST3GAL4	Sialyltransferase||GT29-like superfamiliy||Glycosyl transferase family 29||-
hsa_circ_0024843	chr11	129093620	129164427	-	70807	373	ENSG00000134909;	exon:129093621-129093707,exon:129123446-129123530,exon:129164319-129164427	CVB5_5Y1,CVB5_5Y2,Con_5Y2,Con_RD1,Con_RD2,Con_RD3	2,4,6,21,13,13	18,24,44,58,55,27	ARHGAP32	Rho GTPase-activating protein domain||PX domain superfamily||SH3-like domain superfamily||Phox homologous domain||SH3 domain||Rho GTPase activation protein
hsa_circ_0024960	chr12	827041	830160	+	3119	379	ENSG00000060237;	exon:827042-827262	CVB5_5Y1,CVB5_5Y2,CVB5_RD2,Con_5Y1,Con_5Y2,Con_5Y3,Con_RD1,Con_RD2,Con_RD3	2,2,4,3,4,6,26,12,27	60,78,217,74,89,76,106,140,132	WNK1	Protein kinase-like domain superfamily||-||Protein kinase domain||Serine/threonine-protein kinase, active site||Serine/threonine-protein kinase OSR1/WNK, CCT domain
hsa_circ_0025619	chr12	22659013	22673660	+	14647	529	ENSG00000139163;	exon:22659014-22659154,exon:22673500-22673660	CVB5_5Y1,CVB5_5Y2,CVB5_5Y3,CVB5_RD2,CVB5_RD3,Con_5Y2,Con_5Y3	3,3,4,12,13,5,3	3.3341e+20	ETNK1	-||Protein kinase-like domain superfamily
hsa_circ_0028334	chr12	112071894	112078741	-	6847	559	ENSG00000111300;	exon:112071895-112072064,exon:112078188-112078266,exon:112078634-112078741	CVB5_RD1,Con_5Y3	7,4	583218	NAA25	N-acetyltransferase B complex, non-catalytic subunit||Tetratricopeptide-like helical domain superfamily||Tetratricopeptide repeat-containing domain||-
hsa_circ_0029638	chr13	20064450	20083032	+	18582	783	ENSG00000121741;	exon:20064451-20064545,exon:20082947-20083032	CVB5_RD2,Con_5Y2,Con_5Y3	16,5,3	543260159	ZMYM2	Protein of unknown function DUF3504||TRASH domain||Zinc finger, MYM-type
hsa_circ_0030533	chr13	79341122	79344794	-	3672	474	ENSG00000139746;	exon:79341123-79341227,exon:79344669-79344794	CVB5_5Y2,Con_RD1,Con_RD2	2,13,9	313273324	RBM26	RNA recognition motif domain||Nucleotide-binding alpha-beta plait domain superfamily||RBM26-like, RNA recognition motif 2||Zinc finger, CCCH-type||PWI domain||RNA-binding protein 26||RNA-binding domain superfamily||RBM26, RNA recognition motif 1
hsa_circ_0031482	chr14	31127784	31172122	-	44338	3825	ENSG00000092148;	exon:31127785-31128006,exon:31171861-31171959,exon:31172046-31172122	CVB5_5Y1,CVB5_5Y2,CVB5_5Y3,CVB5_RD2,CVB5_RD3,Con_5Y1,Con_5Y2,Con_5Y3	2,5,5,3,16,5,7,7	3.54405e+23	HECTD1	Ankyrin repeat-containing domain||HECT, E3 ligase catalytic domain||Armadillo-like helical||Ankyrin repeat-containing domain superfamily||Galactose-binding-like domain superfamily||SUN domain||Coagulation factor 5/8 C-terminal domain||Mib/herc2 domain superfamily||Armadillo-type fold||Ankyrin repeat||HECT domain||FKBP3, basic tilted helix bundle domain||-||Mib-herc2
hsa_circ_0031831	chr14	50180571	50204409	-	23838	882	ENSG00000100485;	exon:50180572-50180682,exon:50200953-50201084,exon:50204284-50204409	Con_RD2,Con_RD3	5,20	305208	SOS2	Dbl homology (DH) domain||Ras guanine-nucleotide exchange factor catalytic domain superfamily||Ras-like guanine nucleotide exchange factor||Ras-like guanine nucleotide exchange factor, N-terminal||Pleckstrin homology domain||-||Histone H2A/H2B/H3||Ras guanine-nucleotide exchange factor, conserved site||PH-like domain superfamily||Dbl homology (DH) domain superfamily||Ras guanine-nucleotide exchan…
hsa_circ_0035944	chr15	65729071	65738875	-	9804	856	ENSG00000174485;	exon:65729072-65729247,exon:65738706-65738875	Con_RD1,Con_RD3	5,14	177267	DENND4A	cDENN domain||MABP domain||Tetratricopeptide-like helical domain superfamily||-||uDENN domain||dDENN domain||Tripartite DENN domain||Pentatricopeptide repeat
hsa_circ_0036629	chr15	85113872	85121014	+	7142	767	ENSG00000073417;	exon:85113873-85114037,exon:85115439-85115487,exon:85120797-85121014	CVB5_5Y1,CVB5_5Y2,Con_5Y1,Con_5Y2,Con_5Y3,Con_RD1,Con_RD2,Con_RD3	12,7,14,9,6,10,8,7	67,81,111,128,74,103,105,86	PDE8A	-||PAS domain superfamily||3'5'-cyclic nucleotide phosphodiesterase, catalytic domain||3'5'-cyclic nucleotide phosphodiesterase, catalytic domain superfamily||3'5'-cyclic nucleotide phosphodiesterase||3'5'-cyclic nucleotide phosphodiesterase, conserved site||PAS fold||HD/PDEase domain||PAS domain
hsa_circ_0051680	chr19	47362475	47362693	+	218	218	ENSG00000134815;	exon:47362476-47362693	CVB5_5Y1,CVB5_5Y2,CVB5_5Y3,CVB5_RD1,Con_5Y1,Con_5Y2,Con_5Y3	10,6,8,12,5,5,8	81,79,87,160,92,127,86	DHX34	Domain of unknown function DUF1605||-||Helicase-associated domain||Helicase, C-terminal||P-loop containing nucleoside triphosphate hydrolase||Helicase superfamily 1/2, ATP-binding domain
hsa_circ_0054404	chr2	43979825	43982434	-	2609	320	ENSG00000138095;	exon:43979826-43979948,exon:43982238-43982434	CVB5_RD2,CVB5_RD3	4,10	30182805	LRPPRC	Leucine-rich PPR motif-containing protein||Pentacotripeptide-repeat region of PRORP||Pentatricopeptide repeat||Tetratricopeptide-like helical domain superfamily
hsa_circ_0055906	chr2	101288972	101295181	-	6209	403	ENSG00000163162;	exon:101288973-101289055,exon:101294014-101294082,exon:101295050-101295181	CVB5_5Y2,CVB5_5Y3,Con_5Y1,Con_5Y2,Con_RD1,Con_RD2,Con_RD3	3,4,3,3,6,7,10	2.34223e+20	RNF149	Zinc finger, RING-type||-||Zinc finger, RING/FYVE/PHD-type
hsa_circ_0057552	chr2	195680031	195718332	+	38301	2157	ENSG00000196950;	exon:195718252-195718332	CVB5_RD1,CVB5_RD2,CVB5_RD3	4,6,5	69,87,62	SLC39A10	-||Zinc/iron permease
hsa_circ_0058495	chr2	226864603	226914351	+	49748	946	ENSG00000144468;	exon:226914208-226914351	CVB5_5Y1,CVB5_5Y2,CVB5_5Y3,Con_5Y1,Con_5Y2,Con_5Y3,Con_RD1,Con_RD2	9,12,10,11,12,4,15,18	9.51121e+22	RHBDD1	Rhomboid-like superfamily||Peptidase S54, rhomboid domain||-
hsa_circ_0060989	chr20	58667489	58673711	+	6222	729	ENSG00000254995;ENSG00000124222;	exon:58667490-58667597,exon:58667987-58668127,exon:58673631-58673711	CVB5_5Y3,Con_5Y2,Con_RD1,Con_RD2	2,5,11,14	181203249242	STX16-NPEPL1;STX16	-
hsa_circ_0061853	chr21	43004325	43024947	+	20622	982	ENSG00000160199;	exon:43004326-43004432,exon:43024871-43024947	Con_RD1,Con_RD2,Con_RD3	10,3,8	93153146	PKNOX1	-||Homeobox domain||Homeobox protein PKNOX/Meis, N-terminal||Homeobox KN domain||Homeobox-like domain superfamily
hsa_circ_0062578	chr22	24035443	24043084	+	7655	600	ENSG00000099991;	exon:24035444-24035520,exon:24036089-24036181	Con_RD1,Con_RD2,Con_RD3	9,3,19	176223205	CABIN1	Histone transcription regulator 3/CABIN1||Tetratricopeptide repeat||Tetratricopeptide-like helical domain superfamily||Calcineurin-binding protein cabin-1, MEF2-binding domain||Tetratricopeptide repeat-containing domain
hsa_circ_0063809	chr22	46384542	46389499	-	4957	538	ENSG00000075275;	exon:46389290-46389499	CVB5_5Y1,Con_5Y3,Con_RD1,Con_RD2,Con_RD3	4,2,8,6,7	22,31,13,22,13	CELSR1	GPCR family 2, extracellular hormone receptor domain superfamily||GPS motif||GPCR, family 2, secretin-like||GPCR, family 2, extracellular hormone receptor domain||Concanavalin A-like lectin/glucanase domain superfamily||EGF-like domain||Cadherin-like superfamily||EGF-type aspartate/asparagine hydroxylation site||Laminin EGF domain||GPCR, family 2-like||Cadherin conserved site||EGF-like calcium-bi…
hsa_circ_0064690	chr3	32703867	32708820	+	4953	408	ENSG00000182973;	exon:32703868-32703962,exon:32704811-32704972,exon:32708670-32708820	CVB5_5Y1,CVB5_5Y2,CVB5_RD2,CVB5_RD3,Con_5Y3	4,8,5,10,4	306378679601398	CNOT10	CCR4-NOT transcription complex subunit 10||-||Tetratricopeptide repeat||Tetratricopeptide-like helical domain superfamily
hsa_circ_0066776	chr3	111112029	111126335	+	14306	909	ENSG00000177707;	exon:111122121-111122238,exon:111126184-111126335	CVB5_5Y1,CVB5_5Y2,CVB5_5Y3,Con_5Y1,Con_5Y2,Con_5Y3,Con_RD1,Con_RD2,Con_RD3	37,35,33,55,58,51,10,8,5	6.4073e+28	NECTIN3	Immunoglobulin V-set domain||CD80-like, immunoglobulin C2-set||-||Immunoglobulin-like fold||Immunoglobulin-like domain superfamily||Immunoglobulin subtype||Immunoglobulin-like domain||Nectin-3
hsa_circ_0066965	chr3	121714860	121730973	-	16113	1391	ENSG00000173230;	exon:121714861-121714976,exon:121730876-121730973	Con_5Y2,Con_RD1,Con_RD2,Con_RD3	4,10,3,14	579,45,29,25	GOLGB1	Golgin subfamily B member 1||Leucine zipper, homeobox-associated||-
hsa_circ_0069725	chr4	52626017	52631144	-	5127	525	ENSG00000109189;	exon:52627950-52628163,exon:52631064-52631144	CVB5_5Y2,Con_5Y1,Con_5Y2,Con_RD2,Con_RD3	4,2,3,14,7	261308387274188	USP46	Peptidase C19, ubiquitin carboxyl-terminal hydrolase||Papain-like cysteine peptidase superfamily||-||Ubiquitin specific protease, conserved site||Ubiquitin specific protease domain
hsa_circ_0071022	chr4	142082030	142124760	-	42730	922	ENSG00000109452;	exon:142082031-142082185	CVB5_5Y3,Con_5Y1,Con_RD2,Con_RD3	2,2,11,13	158158808694	INPP4B	Inositol 3,4-bisphosphate 4-phosphatase||C2 domain superfamily||-
hsa_circ_0072161	chr5	36953617	36962274	+	8657	689	ENSG00000164190;	exon:36953618-36953760	Con_RD2,Con_RD3	10,14	283272	NIPBL	HEAT repeat associated with sister chromatid cohesion protein||Armadillo-type fold||Sister chromatid cohesion C-terminal domain||SCC2/Nipped-B family||Armadillo-like helical
hsa_circ_0072162	chr5	36953617	36986301	+	32684	3200	ENSG00000164190;	exon:36953618-36953760	Con_RD1,Con_RD2,Con_RD3	7,4,7	220221221	NIPBL	HEAT repeat associated with sister chromatid cohesion protein||Armadillo-type fold||Sister chromatid cohesion C-terminal domain||SCC2/Nipped-B family||Armadillo-like helical
hsa_circ_0072438	chr5	50778068	50815524	+	37456	1150	ENSG00000151883;	exon:50778069-50778129,exon:50788523-50788589,exon:50797138-50797233,exon:50815432-50815524	CVB5_RD1	11	80	PARP8	Poly(ADP-ribose) polymerase, catalytic domain||-
hsa_circ_0073608	chr5	112985834	113001674	+	15840	753	ENSG00000172795;	exon:113001357-113001469,exon:113001567-113001674	CVB5_5Y1,CVB5_5Y2,Con_5Y1,Con_5Y2,Con_5Y3,Con_RD1,Con_RD2,Con_RD3	2,3,3,3,3,7,11,8	2.82282e+23	DCP2	NUDIX hydrolase, conserved site||NUDIX hydrolase-like domain superfamily||mRNA decapping protein 2, Box A domain superfamily||-||NUDIX hydrolase domain||mRNA decapping protein 2, Box A domain
hsa_circ_0073859	chr5	131670462	131679175	-	8713	1906	ENSG00000217128;	exon:131670463-131670631,exon:131679029-131679175	Con_RD1,Con_RD2,Con_RD3	7,6,9	328316243	FNIP1	Folliculin-interacting protein, middle domain||Folliculin-interacting protein family||Folliculin-interacting protein, C-terminal domain||Tripartite DENN domain, FNIP1/2-type||Folliculin-interacting protein, N-terminal domain
hsa_circ_0075346	chr5	180248972	180280608	-	31636	663	ENSG00000050748;	exon:180248973-180249138,exon:180280440-180280608	CVB5_5Y2,CVB5_5Y3,CVB5_RD2,CVB5_RD3,Con_5Y1,Con_5Y2,Con_5Y3	2,5,10,9,2,2,2	1.57141e+20	MAPK9	Mitogen-activated protein (MAP) kinase, JNK||Mitogen-activated protein (MAP) kinase, conserved site||-||Protein kinase domain||Protein kinase-like domain superfamily||Serine/threonine-protein kinase, active site
hsa_circ_0077409	chr6	97267871	97273062	-	5191	488	ENSG00000146263;	exon:97267872-97268002,exon:97269902-97269992,exon:97272704-97272881,exon:97272975-97273062	CVB5_5Y3,Con_5Y3,Con_RD1,Con_RD2,Con_RD3	2,2,8,5,5	147,88,381,483,302	MMS22L	-||MMS22-like, C-terminal||Protein MMS22-like, N-terminal||Armadillo-type fold
hsa_circ_0078218	chr6	149632758	149638560	-	5802	333	ENSG00000186625;	exon:149632759-149632916,exon:149638386-149638560	CVB5_5Y1,CVB5_5Y2,CVB5_5Y3,Con_5Y1,Con_5Y2,Con_5Y3,Con_RD2,Con_RD3	2,3,5,4,5,5,7,14	1.31172e+23	KATNA1	AAA ATPase, AAA+ lid domain||-||Katanin p60 subunit A1||ATPase, AAA-type, core||ATPase, AAA-type, conserved site||P-loop containing nucleoside triphosphate hydrolase||AAA+ ATPase domain
hsa_circ_0079673	chr7	28488174	28570537	+	82363	461	ENSG00000146592;	exon:28488175-28488246,exon:28494906-28494999	Con_RD1,Con_RD2,Con_RD3	16,8,9	79,61,68	CREB5	Transcription factor cyclic AMP-dependent, CRE-BP1-type||Zinc finger C2H2-type||-||Basic-leucine zipper domain||Zinc finger C2H2 superfamily
hsa_circ_0081006	chr7	92213194	92226682	-	13488	1036	ENSG00000285953;ENSG00000001631;	exon:92213195-92213401,exon:92226526-92226682	CVB5_5Y2,Con_5Y1,Con_5Y2,Con_5Y3,Con_RD1,Con_RD3	4,4,2,2,7,14	1.40155e+17	AC000120.3;KRIT1	-
hsa_circ_0081028	chr7	92517275	92519078	-	1803	966	ENSG00000127980;	exon:92518141-92518255,exon:92518995-92519078	Con_5Y1,Con_RD1,Con_RD3	4,14,10	157591531	PEX1	CDC48 domain 2-like superfamily||AAA ATPase, AAA+ lid domain||Peroxisome biogenesis factor 1||ATPase, AAA-type, core||Peroxisome biogenesis factor 1, N-terminal, alpha/beta||AAA+ ATPase domain||ATPase, AAA-type, conserved site||P-loop containing nucleoside triphosphate hydrolase||-||Aspartate decarboxylase-like domain superfamily||Peroxisome biogenesis factor 1, N-terminal, psi beta-barrel fold
hsa_circ_0082612	chr7	138898954	138912460	-	13506	969	ENSG00000122778;	exon:138912372-138912460	Con_RD1,Con_RD3	9,10	37,44	KIAA1549	Protein of unknown function DUF3827
hsa_circ_0085473	chr8	123359220	123361646	-	2426	333	ENSG00000156802;	exon:123359221-123359336,exon:123359577-123359685,exon:123361539-123361646	CVB5_5Y2,CVB5_5Y3,Con_5Y2,Con_RD1,Con_RD3	7,3,5,6,16	3.42424e+16	ATAD2	-||ATPase, AAA-type, conserved site||AAA+ ATPase domain||P-loop containing nucleoside triphosphate hydrolase||Bromodomain||AAA ATPase, AAA+ lid domain||ATPase family AAA domain-containing protein 2||ATPase, AAA-type, core||Bromodomain-like superfamily
hsa_circ_0086721	chr9	33953284	34017189	-	63905	1097	ENSG00000137073;	exon:33953285-33953474,exon:33998787-33998864,exon:34017050-34017189	CVB5_5Y3,Con_5Y3,Con_RD2,Con_RD3	2,3,6,13	118,104,46,26	UBAP2	Ubiquitin-associated domain||-||UBA-like superfamily||UBAP2/protein lingerer
hsa_circ_0087302	chr9	79704782	79709699	+	4917	731	ENSG00000106829;	exon:79704783-79704902,exon:79705889-79705942,exon:79709623-79709699	Con_RD2,Con_RD3	4,19	265305	TLE4	WD40/YVTN repeat-like-containing domain superfamily||WD40-repeat-containing domain superfamily||-||Groucho/transducin-like enhancer||WD40 repeat, conserved site||WD40 repeat||WD40-repeat-containing domain||Groucho/TLE, N-terminal Q-rich domain
hsa_circ_0090879	chrX	65523559	65532630	-	9071	1086	ENSG00000001497;	exon:65523560-65523707,exon:65532561-65532630	Con_RD1,Con_RD2,Con_RD3	13,10,8	462425357	LAS1L	Las1||-
novel_circ_0000142	chr10	113876520	113884380	+	7860	129	ENSG00000196865;	exon:113884251-113884380	CVB5_5Y1,CVB5_5Y3,Con_5Y1,Con_5Y2,Con_5Y3,Con_RD1,Con_RD2,Con_RD3	5,2,4,12,2,7,3,14	1.67204e+23	NHLRC2	NHL repeat||NHL repeat, subgroup||Thioredoxin-like superfamily||Thioredoxin domain||Thioredoxin-like fold||Six-bladed beta-propeller, TolB-like
novel_circ_0000565	chr10	43154896	43176032	+	21136	81	ENSG00000169826;	exon:43175951-43176032	CVB5_5Y1,CVB5_5Y2,CVB5_5Y3,Con_5Y1,Con_5Y2,Con_5Y3,Con_RD1,Con_RD2	6,2,5,8,6,6,22,11	28,33,35,26,40,23,26,33	CSGALNACT2	Nucleotide-diphospho-sugar transferases||Chondroitin N-acetylgalactosaminyltransferase
novel_circ_0000622	chr10	54317270	54346484	-	29214	229	ENSG00000150275;	exon:54329596-54329706,exon:54346365-54346484	Con_RD1,Con_RD2,Con_RD3	7,6,10	122912611041	PCDH15	Cadherin conserved site||-||Cadherin-like superfamily||Protocadherin-15||Extracellular cadherin domain||Cadherin-like
novel_circ_0000960	chr10	96544075	96576829	-	32754	195	ENSG00000077147;	exon:96576634-96576829	CVB5_5Y1,CVB5_5Y3,Con_5Y1,Con_5Y2,Con_5Y3,Con_RD1,Con_RD2,Con_RD3	3,4,6,5,2,4,7,8	5.37597e+23	TM9SF3	Nonaspanin (TM9SF)
novel_circ_0001021	chr11	103316544	103323990	+	7446	387	ENSG00000187240;	exon:103316545-103316620,exon:103321029-103321237,exon:103323886-103323990	Con_RD1,Con_RD3	9,12	165118	DYNC2H1	P-loop containing nucleoside triphosphate hydrolase||Dynein heavy chain, coiled coil stalk||AAA+ ATPase domain||Dynein heavy chain, C-terminal domain||Dynein heavy chain, domain-1||-||Dynein heavy chain AAA lid domain||Dynein heavy chain, ATP-binding dynein motor region||Dynein heavy chain, domain-2||Dynein heavy chain, AAA module D4||Dynein heavy chain, hydrolytic ATP-binding dynein motor region…
novel_circ_0001033	chr11	106939459	106986131	-	46672	182	ENSG00000152402;	exon:106978619-106978740,exon:106986070-106986131	Con_RD1,Con_RD2,Con_RD3	14,5,7	14401260949	GUCY1A2	Adenylyl cyclase class-4/guanylyl cyclase, conserved site||Nucleotide cyclase||H-NOX domain superfamily||NO signalling/Golgi transport ligand-binding domain superfamily||Heme NO-binding||Haem NO binding associated||Adenylyl cyclase class-3/4/guanylyl cyclase
novel_circ_0001066	chr11	108235669	108245026	+	9357	164	ENSG00000149311;	exon:108235670-108235834	CVB5_RD1	7	127	ATM	Armadillo-type fold||Phosphatidylinositol 3/4-kinase, conserved site||Telomere-length maintenance and DNA damage repair||Serine/threonine-protein kinase ATM/Tel1||FATC domain||Phosphatidylinositol 3-/4-kinase, catalytic domain||Phosphatidylinositol 3-/4-kinase, catalytic domain superfamily||-||PIK-related kinase||PIK-related kinase, FAT||Protein kinase-like domain superfamily
novel_circ_0001253	chr11	17988596	18010139	-	21543	516	ENSG00000129158;	exon:17988597-17988755,exon:18006591-18006746,exon:18007941-18008076,exon:18010071-18010139	CVB5_RD2,CVB5_RD3,Con_5Y2,Con_5Y3	6,20,5,3	87,78,88,63	SERGEF	-||Regulator of chromosome condensation 1/beta-lactamase-inhibitor protein II||Regulator of chromosome condensation, RCC1
novel_circ_0001528	chr11	65894013	65897006	-	2993	304	ENSG00000175592;	exon:65894014-65894121,exon:65896809-65897006	CVB5_5Y1,CVB5_5Y2,CVB5_5Y3,CVB5_RD2,CVB5_RD3,Con_5Y1,Con_5Y2,Con_5Y3	6,11,13,6,10,7,12,4	212,255,249,38,38,167,203,108	FOSL1	AP-1 transcription factor||Fos-related antigen 1||Basic-leucine zipper domain||-
novel_circ_0001566	chr11	68519500	68558679	+	39179	290	ENSG00000110075;	exon:68551121-68551186,exon:68554145-68554257,exon:68558566-68558679	CVB5_RD2,CVB5_RD3,Con_5Y2	7,13,3	551515652	PPP6R3	Peptide N glycanase, PAW domain||-||Armadillo-type fold||SIT4 phosphatase-associated protein family
novel_circ_0001816	chr12	100591735	100612141	+	20406	242	ENSG00000139354;	exon:100591736-100591856,exon:100592374-100592449,exon:100594875-100594922	Con_5Y3,Con_RD1,Con_RD2,Con_RD3	2,5,17,17	50587662701	GAS2L3	CH domain superfamily||Calponin homology domain||-||GAS2-like protein 3||GAR domain||GAR domain superfamily
novel_circ_0001916	chr12	110128949	110147048	+	18099	269	ENSG00000122970;	exon:110128950-110129130,exon:110132547-110132636	CVB5_5Y1,Con_RD2,Con_RD3	2,8,21	74109101	IFT81	-||Intraflagellar transport protein 81||IFT81, calponin homology domain
novel_circ_0002006	chr12	112502143	112506422	+	4279	112	ENSG00000179295;	exon:112502144-112502256	CVB5_5Y3,Con_5Y1,Con_5Y3,Con_RD1,Con_RD3	3,9,4,26,32	347589482956861	PTPN11	Protein-tyrosine phosphatase, active site||PTP type protein phosphatase||Protein-tyrosine phosphatase, catalytic||Tyrosine specific protein phosphatases domain||Protein-tyrosine phosphatase, non-receptor type-6, -11||Protein-tyrosine phosphatase-like||SH2 domain||SH2 domain superfamily
novel_circ_0002119	chr12	122584277	122588816	+	4539	276	ENSG00000184445;	exon:122584278-122584450,exon:122588712-122588816	CVB5_5Y2,CVB5_5Y3,Con_5Y3,Con_RD1,Con_RD2,Con_RD3	2,2,2,11,3,7	1.46169e+17	KNTC1	-||RZZ complex, subunit KNTC1/ROD, C-terminal||WD40-repeat-containing domain superfamily
novel_circ_0002221	chr12	132257688	132262625	-	4937	166	ENSG00000182870;	exon:132262459-132262625	CVB5_RD1,CVB5_RD3	4,6	2,22	GALNT9	Ricin B-like lectins||WW domain||Nucleotide-diphospho-sugar transferases||Ricin B, lectin domain||Glycosyltransferase 2-like
novel_circ_0002561	chr12	62484169	62501698	+	17529	190	ENSG00000061987;	exon:62484170-62484233,exon:62493915-62494042	Con_5Y3,Con_RD1,Con_RD2,Con_RD3	4,3,12,8	126373367281	MON2	-||Mon2, dimerisation and cyclophilin-binding domain||Protein Mon2-like||Mon2, C-terminal||Sec7, C-terminal||Armadillo-type fold||Guanine nucleotide exchange factor, N-terminal
novel_circ_0003310	chr14	100967638	100988790	+	21152	314	ENSG00000225746;	exon:100967639-100967786,exon:100987544-100987630,exon:100988709-100988790	Con_RD2,Con_RD3	11,10	369321	MEG8	-
novel_circ_0003592	chr14	51009079	51025360	-	16281	217	ENSG00000100505;	exon:51022835-51022957,exon:51025265-51025360	Con_RD1,Con_RD2,Con_RD3	7,6,11	31,56,42	TRIM9	COS domain||Fibronectin type III superfamily||Zinc finger, RING/FYVE/PHD-type||Zinc finger, RING-type||Concanavalin A-like lectin/glucanase domain superfamily||Fibronectin type III||Zinc finger, RING-type, conserved site||SPRY domain||B-box-type zinc finger||Immunoglobulin-like fold||B30.2/SPRY domain||B-box, C-terminal
novel_circ_0003604	chr14	52652238	52666495	-	14257	189	ENSG00000197930;	exon:52652239-52652308,exon:52666375-52666495	CVB5_RD1	9	344	ERO1A	Endoplasmic reticulum oxidoreductin 1||ERO1-like superfamily||-
novel_circ_0003673	chr14	61037058	61052135	+	15077	234	ENSG00000139974;	exon:61037059-61037141,exon:61037625-61037683,exon:61052041-61052135	CVB5_RD2,CVB5_RD3	7,6	400362	SLC38A6	Amino acid transporter, transmembrane domain||-
novel_circ_0003726	chr14	69441831	69442266	+	435	337	ENSG00000029364;	exon:69441832-69441972,exon:69442069-69442266	CVB5_RD3,Con_5Y1	16,2	132156	SLC39A9	-||Zinc/iron permease
novel_circ_0004300	chr15	65715477	65761438	-	45961	223	ENSG00000174485;	exon:65715478-65715623,exon:65761360-65761438	Con_5Y1,Con_RD1,Con_RD2,Con_RD3	2,7,2,8	49181198156	DENND4A	cDENN domain||MABP domain||Tetratricopeptide-like helical domain superfamily||-||uDENN domain||dDENN domain||Tripartite DENN domain||Pentatricopeptide repeat
novel_circ_0004453	chr15	77046788	77056255	-	9467	265	ENSG00000140391;	exon:77055789-77055863,exon:77056064-77056255	Con_RD1,Con_RD2	21,6	24852544	TSPAN3	Tetraspanin, EC2 domain superfamily||-||Tetraspanin/Peripherin||Tetraspanin, conserved site||Tetraspanin
novel_circ_0005014	chr16	69370482	69372355	-	1873	347	ENSG00000132604;	exon:69370483-69370744,exon:69372269-69372355	CVB5_5Y1,CVB5_5Y2,CVB5_5Y3,CVB5_RD1,Con_5Y1,Con_5Y2,Con_5Y3	15,11,11,11,9,13,11	131,162,130,98,176,253,137	TERF2	-||SANT/Myb domain||Telomeric repeat-binding factor 2, Rap1-binding domain||Telomere repeat-binding factor, dimerisation domain||Telomere repeat-binding factor, dimerisation domain superfamily||Telomeric repeat-binding factor 2||Telomeric repeat-binding factor 1/2||Homeobox-like domain superfamily||Myb domain
novel_circ_0005210	chr16	89305205	89313589	-	8384	272	ENSG00000167522;	exon:89313317-89313589	CVB5_5Y1,CVB5_5Y2,CVB5_5Y3,Con_5Y1,Con_5Y2,Con_5Y3,Con_RD2,Con_RD3	13,2,10,7,3,6,11,15	181,228,260,194,258,160,55,8	ANKRD11	-||Ankyrin repeat-containing domain||Ankyrin repeat-containing domain superfamily||Ankyrin repeat
novel_circ_0005760	chr17	5354358	5363016	+	8658	235	ENSG00000029725;	exon:5354359-5354490,exon:5362912-5363016	Con_RD1,Con_RD2,Con_RD3	11,5,6	192238216	RABEP1	Rabaptin, GTPase-Rab5 binding domain||Rabaptin-5||Rabaptin coiled-coil domain||Rabaptin
novel_circ_0005865	chr17	6087989	6095223	+	7234	114	ENSG00000179314;	exon:6087990-6088104	Con_RD1,Con_RD2,Con_RD3	12,4,19	369364234	WSCD1	-||Carbohydrate-binding WSC||Sulfotransferase domain||P-loop containing nucleoside triphosphate hydrolase
novel_circ_0006468	chr18	49378566	49430447	-	51881	377	ENSG00000141627;	exon:49378567-49378700,exon:49391593-49391645,exon:49430255-49430447	CVB5_RD2,CVB5_RD3	4,13	489541	DYM	-||Dymeclin
novel_circ_0006916	chr19	38492489	38494625	+	2136	146	ENSG00000196218;	exon:38492490-38492636	CVB5_RD2	15	116	RYR1	B30.2/SPRY domain||Ryanodine receptor||Mir domain superfamily||Ion transport domain||Ryanodine receptor, SPRY domain 1||RyR/IP3 receptor binding core, RIH domain superfamily||MIR motif||EF-hand domain||Ryanodine receptor 1||Ryanodine receptor Ryr||-||Inositol 1,4,5-trisphosphate/ryanodine receptor||Ryanodine receptor, SPRY domain 3||EF-hand domain pair||SPRY domain||RyR/IP3R Homology associated d…
novel_circ_0007853	chr1	206595717	206612357	-	16640	190	ENSG00000143486;	exon:206595718-206595838,exon:206612287-206612357	CVB5_5Y1,Con_5Y2,Con_RD1,Con_RD2,Con_RD3	2,3,5,11,4	226419389422320	EIF2D	PUA-like superfamily||Eukaryotic translation initiation factor 2D||SUI1 domain||Pre-PUA domain||SWIB/MDM2 domain superfamily||Eukaryotic translation initiation factor 2D, SUI1 domain||-||PUA domain||PUA domain superfamily||SUI1 domain superfamily
novel_circ_0007972	chr1	219988589	219988823	-	234	233	ENSG00000136628;	exon:219988590-219988823	CVB5_5Y1,Con_RD1,Con_RD2	3,19,7	31814261743	EPRS	Rossmann-like alpha/beta/alpha sandwich fold||Prolyl-tRNA synthetase, catalytic domain||Aminoacyl-tRNA synthetase, class II||Ribosomal protein L25/Gln-tRNA synthetase, anti-codon-binding domain superfamily||Glutamyl/glutaminyl-tRNA synthetase||Anticodon-binding domain superfamily||Aminoacyl-tRNA synthetase, class I, conserved site||Prolyl-tRNA synthetase, class II||Anticodon-binding||Glutamyl-tRN…
novel_circ_0008032	chr1	225079206	225097239	+	18033	200	ENSG00000185842;	exon:225085710-225085789,exon:225097118-225097239	CVB5_5Y2,CVB5_RD2,CVB5_RD3	4,11,12	28,85,59	DNAH14	Dynein heavy chain AAA lid domain||Dynein heavy chain, domain-2||Dynein heavy chain, ATP-binding dynein motor region||-||Dynein heavy chain, C-terminal domain||Dynein heavy chain, coiled coil stalk||AAA+ ATPase domain||P-loop containing nucleoside triphosphate hydrolase||Dynein heavy chain, AAA 5 extension domain||Dynein heavy chain 3, AAA+ lid domain||Dynein heavy chain||Dynein heavy chain regio…
novel_circ_0008134	chr1	232460886	232479730	-	18844	103	ENSG00000116991;	exon:232479627-232479730	Con_RD2,Con_RD3	9,20	206180	SIPA1L2	PDZ superfamily||PDZ domain||Rap/Ran-GAP superfamily||Signal-induced proliferation-associated 1-like protein, C-terminal||Rap GTPase activating protein domain||Signal-induced proliferation-associated 1-like protein 2
novel_circ_0008179	chr1	235341707	235342883	+	1176	452	ENSG00000285053;	exon:235341708-235341778,exon:235342011-235342346,exon:235342836-235342883	CVB5_5Y2,CVB5_RD1,CVB5_RD3	2,4,14	163,70,172	TBCE	CAP Gly-rich domain||-||Leucine-rich repeat domain superfamily||Ubiquitin-like domain superfamily||Ubiquitin domain||CAP Gly-rich domain superfamily
novel_circ_0008951	chr1	89579590	89584789	+	5199	97	ENSG00000197147;	exon:89579591-89579688	Con_RD1,Con_RD2,Con_RD3	14,8,10	383408316	LRRC8B	Leucine-rich repeat, typical subtype||LRRC8, pannexin-like TM region||Leucine-rich repeat domain superfamily||Leucine-rich repeat||BspA type Leucine rich repeat region
novel_circ_0009152	chr20	32825924	32839856	+	13932	244	ENSG00000101367;	exon:32825925-32826048,exon:32839735-32839856	CVB5_5Y3,Con_RD1,Con_RD2,Con_RD3	2,6,7,17	396359424327	MAPRE1	Calponin homology domain||CH domain superfamily||Microtubule-associated protein RP/EB||EB1, Metazoa||EB1, C-terminal||EB1, C-terminal domain superfamily
novel_circ_0009451	chr20	62256056	62263691	+	7635	383	ENSG00000130703;	exon:62256057-62256221,exon:62259981-62260125,exon:62263616-62263691	CVB5_5Y1,CVB5_5Y2,Con_5Y1,Con_5Y2,Con_5Y3,Con_RD1,Con_RD2,Con_RD3	6,3,6,5,4,4,12,7	1.80178e+23	OSBPL2	Oxysterol-binding protein||Oxysterol-binding protein superfamily||-||Oxysterol-binding protein, conserved site
novel_circ_0010144	chr2	121397139	121410969	-	13830	269	ENSG00000074054;	exon:121397140-121397283,exon:121409024-121409047,exon:121410866-121410969	CVB5_RD1	7	384	CLASP1	CLASP N-terminal domain||CLIP-associating protein 1||TOG domain||Armadillo-like helical||Armadillo-type fold||HEAT, type 2
novel_circ_0010208	chr2	134341589	134362408	+	20819	303	ENSG00000152127;	exon:134341590-134341759,exon:134344930-134345064	Con_RD1,Con_RD2,Con_RD3	3,10,9	328336297	MGAT5	Glycosyltransferase family 18||Domain of unknown function DUF4525
novel_circ_0010430	chr2	171448680	171473975	+	25295	323	ENSG00000115827;	exon:171448681-171448817,exon:171449879-171449957,exon:171473866-171473975	CVB5_5Y3,Con_5Y3,Con_RD1,Con_RD2,Con_RD3	3,2,17,3,5	82,67,265,286,172	DCAF17	-||DDB1- and CUL4-associated factor 17
novel_circ_0010492	chr2	181057692	181063041	+	5349	382	ENSG00000170035;	exon:181057693-181057825,exon:181062791-181063041	CVB5_RD1,CVB5_RD2	10,6	394675	UBE2E3	Ubiquitin-conjugating enzyme/RWD-like||Ubiquitin-conjugating enzyme, active site||Ubiquitin-conjugating enzyme E2
novel_circ_0011047	chr2	28752037	28799299	+	47262	347	ENSG00000213639;	exon:28752038-28752176,exon:28781804-28781842,exon:28783907-28783978,exon:28799199-28799299	CVB5_5Y2,CVB5_5Y3,CVB5_RD1,CVB5_RD2,Con_5Y1,Con_5Y2	4,8,8,7,6,8	8.65903e+21	PPP1CB	Metallo-dependent phosphatase-like||Serine-threonine protein phosphatase, N-terminal||Serine/threonine-specific protein phosphatase/bis(5-nucleosyl)-tetraphosphatase||Calcineurin-like phosphoesterase domain, ApaH type||-
novel_circ_0011123	chr2	32467524	32549481	+	81957	214	ENSG00000115760;	exon:32467525-32467739	CVB5_RD2,CVB5_RD3	9,10	12001141	BIRC6	BIR repeat||-||Ubiquitin-conjugating enzyme E2||Baculoviral IAP repeat-containing protein 6||Ubiquitin-conjugating enzyme/RWD-like
novel_circ_0011384	chr2	55598415	55604076	-	5661	98	ENSG00000275052;	exon:55603978-55604076	CVB5_RD3,Con_5Y1,Con_5Y3	16,3,2	110281269	PPP4R3B	Armadillo-type fold||Domain of unknown function DUF625||PH-like domain superfamily
novel_circ_0011733	chr2	97813970	97833426	-	19456	231	ENSG00000075568;	exon:97813971-97814141,exon:97833365-97833426	CVB5_RD2,CVB5_RD3	11,14	263387	TMEM131	-||Immunoglobulin-like fold||Transmembrane protein 131-like domain||Transmembrane protein 131-like
novel_circ_0012064	chr3	138525489	138572984	-	47495	377	ENSG00000114107;	exon:138525490-138525564,exon:138529199-138529287,exon:138571266-138571356,exon:138572859-138572984	CVB5_RD2,CVB5_RD3,Con_5Y1,Con_5Y3	5,13,3,2	183263154144	CEP70	Tetratricopeptide repeat||Centrosomal protein of 70kDa||-||Tetratricopeptide repeat-containing domain
novel_circ_0012626	chr3	33612000	33644903	-	32903	70	ENSG00000163539;	exon:33612001-33612071	CVB5_RD1	7	96	CLASP2	Armadillo-like helical||Armadillo-type fold||HEAT, type 2||CLIP-associating protein 1||-||CLASP N-terminal domain||TOG domain
novel_circ_0013947	chr5	100856102	100895785	-	39683	424	ENSG00000113532;	exon:100856103-100856396,exon:100895654-100895785	Con_RD1,Con_RD2,Con_RD3	17,11,6	847954739	ST8SIA4	Sialyltransferase||GT29-like superfamiliy||-||Glycosyl transferase family 29
novel_circ_0013997	chr5	109767534	109789527	+	21993	240	ENSG00000112893;	exon:109767535-109767708,exon:109789460-109789527	CVB5_5Y2,Con_5Y3,Con_RD1,Con_RD2,Con_RD3	5,2,4,11,10	149142353400378	MAN2A1	Glycoside hydrolase families 57/38, central domain superfamily||Glycosyl hydrolase, all-beta||Glycoside hydrolase family 38, central domain superfamily||Galactose mutarotase-like domain superfamily||Glycosyl hydrolase family 38, C-terminal||Glycoside hydrolase 38, N-terminal domain superfamily||Glycoside hydrolase family 38, central domain||Glycoside hydrolase/deacetylase, beta/alpha-barrel||Glyc…
novel_circ_0014063	chr5	123545416	123545841	+	425	424	ENSG00000151292;	exon:123545417-123545841	CVB5_5Y2,Con_5Y2,Con_RD1,Con_RD2	2,2,18,3	192236388423	CSNK1G3	Protein kinase, ATP binding site||Casein kinase 1 gamma C-terminal||Protein kinase-like domain superfamily||Protein kinase domain||Serine/threonine-protein kinase, active site
novel_circ_0014064	chr5	123545416	123553147	+	7731	40	ENSG00000151292;	exon:123553107-123553147	CVB5_5Y1,CVB5_5Y3,Con_5Y1,Con_5Y2,Con_RD1,Con_RD2,Con_RD3	2,3,4,4,14,7,17	1.27136e+20	CSNK1G3	Protein kinase, ATP binding site||Casein kinase 1 gamma C-terminal||Protein kinase-like domain superfamily||Protein kinase domain||Serine/threonine-protein kinase, active site
novel_circ_0014914	chr5	96985079	97028612	+	43533	348	ENSG00000113441;	exon:96985080-96985218,exon:97028402-97028612	CVB5_RD1	9	103	LNPEP	Peptidase M1, membrane alanine aminopeptidase||Cystinyl aminopeptidase||Aminopeptidase N-like , N-terminal||Aminopeptidase N-type||ERAP1-like C-terminal domain||Peptidase M1, alanine aminopeptidase/leukotriene A4 hydrolase
novel_circ_0015041	chr6	121279120	121310847	-	31727	459	ENSG00000146350;	exon:121279121-121279245,exon:121281544-121281686,exon:121307976-121308101,exon:121310779-121310847	Con_RD1,Con_RD2,Con_RD3	21,5,4	465481384	TBC1D32	UPF0183/Protein broad-minded||Protein broad-minded||Rab-GTPase-TBC domain superfamily||-
novel_circ_0015849	chr7	102963532	103029418	-	65886	199	ENSG00000161040;	exon:102963533-102963665,exon:103029351-103029418	Con_RD1,Con_RD2,Con_RD3	4,5,12	13,19,7	FBXL13	Leucine-rich repeat, cysteine-containing subtype||Leucine-rich repeat||F-box domain||-||F-box-like domain superfamily||Leucine-rich repeat domain superfamily
novel_circ_0016500	chr7	64521063	64544432	-	23369	221	ENSG00000173041;	exon:64543707-64543802,exon:64544306-64544432	CVB5_5Y2,Con_5Y2,Con_RD1,Con_RD3	4,4,3,23	82,93,246,240	ZNF680	KRAB domain superfamily||Zinc finger C2H2 superfamily||Zinc finger C2H2-type||Krueppel-associated box
novel_circ_0016766	chr7	98137314	98154876	+	17562	127	ENSG00000164715;	exon:98137315-98137442	CVB5_5Y1,CVB5_RD1	2,9	41,40	LMTK2	Protein kinase, ATP binding site||Serine-threonine/tyrosine-protein kinase, catalytic domain||Tyrosine-protein kinase, active site||Protein kinase domain||Protein kinase-like domain superfamily
novel_circ_0016975	chr8	125073152	125084022	-	10870	171	ENSG00000164961;	exon:125073153-125073324	CVB5_RD1	8	236	WASHC5	WASH complex, subunit strumpellin
novel_circ_0017211	chr8	18867673	18872733	-	5060	395	ENSG00000156011;	exon:18867674-18868069	Con_RD1,Con_RD2	53,88	641661	PSD3	Pleckstrin homology domain, spectrin-type||-||PH-like domain superfamily||Pleckstrin homology domain 9||Sec7 domain||Sec7, C-terminal domain superfamily||Pleckstrin homology domain||Sec7 domain superfamily
novel_circ_0017429	chr8	51831443	51861246	-	29803	123	ENSG00000168300;	exon:51831444-51831567	Con_5Y3,Con_RD1,Con_RD2,Con_RD3	3,10,13,10	171144151152	PCMTD1	Protein-L-isoaspartate(D-aspartate) O-methyltransferase||S-adenosyl-L-methionine-dependent methyltransferase
novel_circ_0017453	chr8	58031605	58043299	+	11694	200	ENSG00000169122;	exon:58031606-58031703,exon:58037013-58037116	Con_RD2,Con_RD3	15,7	69,46	FAM110B	Centrosome-associated, FAM110, C-terminal domain||FAM110||Centrosome-associated, FAM110, N-terminal domain
novel_circ_0017640	chr8	93763841	93785378	+	21537	389	ENSG00000164953;	exon:93763842-93763941,exon:93765406-93765475,exon:93782395-93782460,exon:93785222-93785378	CVB5_5Y1,CVB5_5Y3,CVB5_RD2,CVB5_RD3,Con_5Y1,Con_5Y2,Con_5Y3	3,2,6,10,4,4,2	1.30117e+20	TMEM67	Meckelin||Growth factor receptor cysteine-rich domain superfamily||-
novel_circ_0017731	chr8	99134631	99148010	+	13379	217	ENSG00000132549;	exon:99134632-99134727,exon:99135015-99135137	CVB5_RD1,CVB5_RD2,CVB5_RD3	7,2,3	326560636	VPS13B	Vacuolar protein sorting-associated protein 13B||-||Vacuolar protein sorting-associated protein 13, N-terminal domain||Vacuolar protein sorting-associated protein 13, C-terminal||Vacuolar protein sorting-associated protein 13, SHR-binding domain
novel_circ_0018008	chr9	130079629	130092381	+	12752	272	ENSG00000148358;	exon:130079630-130079769,exon:130092248-130092381	CVB5_RD1	7	189	GPR107	-||Lung seven transmembrane receptor-like
novel_circ_0018124	chr9	137834348	137835088	+	740	315	ENSG00000181090;	exon:137834773-137835088	CVB5_5Y1,CVB5_5Y3,Con_5Y1,Con_5Y2,Con_RD1,Con_RD3	4,3,6,6,16,10	1.38131e+17	EHMT1	Ankyrin repeat-containing domain||Pre-SET domain||Ankyrin repeat-containing domain superfamily||Ankyrin repeat||SET domain||Histone-lysine N-methyltransferase EHMT1||-
novel_circ_0018451	chr9	85959792	85996577	+	36785	252	ENSG00000135040;	exon:85959793-85959867,exon:85996399-85996577	Con_RD1,Con_RD2,Con_RD3	7,9,16	364338291	NAA35	-alpha-acetyltransferase 35, NatC auxiliary subunit
novel_circ_0018587	chr9	97653797	97672781	+	18984	226	ENSG00000136937;	exon:97669593-97669706,exon:97672668-97672781	CVB5_5Y3,CVB5_RD2,CVB5_RD3	2,7,11	202754827	NCBP1	Armadillo-type fold||MIF4G-like domain superfamily||MIF4G-like, type 2||MIF4G-like, type 1||Nuclear cap-binding protein subunit 1||-||MIF4G-like, type 3
novel_circ_0018595	chr9	99128854	99149301	+	20447	366	ENSG00000106799;	exon:99128855-99129100,exon:99149180-99149301	Con_RD1,Con_RD2,Con_RD3	14,3,13	282227152	TGFBR1	Protein kinase domain||Protein kinase-like domain superfamily||Ser/Thr protein kinase, TGFB receptor||Serine-threonine/tyrosine-protein kinase, catalytic domain||GS domain||Protein kinase, ATP binding site||Activin types I and II receptor domain||-||Serine/threonine-protein kinase, active site

## Sheet: intron
Information of differentially expressed circRNAs from intron
CircRNA_ID	Chr	start	end	strand	full_length	spliced_length	gene_id	feature	samples	junction_read	non_junction_read	source_gene_name	Gene_description
hsa_circ_0001660	chr6	158429735	158431663	+	1928	1928	ENSG00000130338;	intron:158429736-158429897,intron:158431584-158431663	CVB5_RD1,CVB5_RD2,Con_5Y2	8,7,2	9,3,32	TULP4	WD40/YVTN repeat-like-containing domain superfamily||Tumour necrosis factor-like domain superfamily||WD40-repeat-containing domain superfamily||SOCS box domain||-||Tubby-like, C-terminal||Tubby, C-terminal||WD40 repeat||WD40-repeat-containing domain
hsa_circ_0003623	chr8	96537299	96538893	+	1594	1594	ENSG00000169439;	intron:96537300-96537566,intron:96538696-96538893	Con_RD1,Con_RD2,Con_RD3	15,14,34	125,87,66	SDC2	Syndecan-2||Syndecan/Neurexin domain||Syndecan, conserved site||Syndecan||Neurexin/syndecan/glycophorin C
novel_circ_0000813	chr10	77376009	77404023	-	28014	284	ENSG00000156113;	intron:77376010-77376133,intron:77403862-77404023	CVB5_RD2	15	20	KCNMA1	Voltage-dependent channel domain superfamily||Calcium-activated potassium channel BK, alpha subunit||Calcium-activated potassium channel Slo-1||NAD(P)-binding domain superfamily||-||Ion transport domain||Potassium channel domain||Regulator of K+ conductance, N-terminal
novel_circ_0002745	chr12	89013197	89017745	-	4548	90	ENSG00000246363;	intron:89017655-89017745	CVB5_RD2,CVB5_RD3	5,13	52015662	LINC02458	-
novel_circ_0005215	chr16	89418283	89427069	-	8786	386	ENSG00000167522;	intron:89418284-89418368,intron:89426767-89427069	CVB5_5Y1,CVB5_5Y2,CVB5_5Y3,Con_5Y1,Con_5Y2,Con_RD1,Con_RD2,Con_RD3	5,3,4,4,2,10,11,9	101,168,194,102,159,38,59,48	ANKRD11	-||Ankyrin repeat-containing domain||Ankyrin repeat-containing domain superfamily||Ankyrin repeat
novel_circ_0007460	chr1	155732500	155732748	+	248	247	ENSG00000132676;	intron:155732501-155732748	Con_5Y2,Con_RD1,Con_RD3	3,8,14	42151101	DAP3	-||Ribosomal protein S29, mitochondrial||P-loop containing nucleoside triphosphate hydrolase||Ribosomal protein S23/S29, mitochondrial
novel_circ_0012759	chr3	47658557	47678311	-	19754	291	ENSG00000173473;	intron:47658558-47658736,intron:47678198-47678311	CVB5_5Y3,CVB5_RD2,CVB5_RD3,Con_5Y2	2,8,16,3	341237237425	SMARCC1	SWIRM domain||Homeobox-like domain superfamily||SANT domain||Winged helix-like DNA-binding domain superfamily||BRCT domain superfamily||SMARCC, C-terminal||SMARCC, N-terminal||SANT/Myb domain||SWI/SNF complex subunit SMARCC1||Chromo/chromo shadow domain||-||SMARCC, SWIRM-associated domain
novel_circ_0013079	chr4	102304316	102324998	-	20682	164	ENSG00000138821;	intron:102304317-102304481	CVB5_5Y1,Con_5Y2,Con_RD2,Con_RD3	2,2,9,10	65117281290	SLC39A8	Zinc/iron permease
novel_circ_0017301	chr8	31692616	31693735	+	1119	173	ENSG00000157168;	intron:31692617-31692790	Con_RD1,Con_RD2,Con_RD3	2,18,4	90,46,60	NRG1	Immunoglobulin-like fold||Neuregulin-1||-||Neuregulin||Immunoglobulin subtype 2||Neuregulin, C-terminal||EGF-like domain||Immunoglobulin-like domain||Immunoglobulin-like domain superfamily||Immunoglobulin I-set||Immunoglobulin subtype||EGF-like, conserved site
novel_circ_0017305	chr8	32016247	32029485	+	13238	458	ENSG00000157168;	intron:32016248-32016340,intron:32017844-32017887,intron:32024772-32024848,intron:32026090-32026231,intron:32029379-32029485	Con_RD1,Con_RD2	6,19	138,73	NRG1	Immunoglobulin-like fold||Neuregulin-1||-||Neuregulin||Immunoglobulin subtype 2||Neuregulin, C-terminal||EGF-like domain||Immunoglobulin-like domain||Immunoglobulin-like domain superfamily||Immunoglobulin I-set||Immunoglobulin subtype||EGF-like, conserved site
novel_circ_0017696	chr8	96537299	96541964	+	4665	297	ENSG00000169439;	intron:96537300-96537425,intron:96540138-96540260,intron:96541914-96541964	Con_RD1,Con_RD2,Con_RD3	11,4,9	96,51,48	SDC2	Syndecan-2||Syndecan/Neurexin domain||Syndecan, conserved site||Syndecan||Neurexin/syndecan/glycophorin C
novel_circ_0018011	chr9	130593642	130595588	+	1946	349	ENSG00000107164;	intron:130593643-130593887,intron:130595483-130595588	CVB5_RD1,Con_5Y2,Con_5Y3	7,2,2	89390233	FUBP3	K Homology domain||K Homology domain, type 1||-||K Homology domain, type 1 superfamily

## Sheet: intergenic
Information of differentially expressed circRNAs from intergenic
CircRNA_ID	Chr	start	end	strand	full_length	spliced_length	gene_id	feature	samples	junction_read	non_junction_read	source_gene_name	Gene_description
novel_circ_0002344	chr12	3037967	3070659	+	32692	140	n/a	intergenic_region:3037968-3038108	CVB5_RD2,CVB5_RD3	6,13	253369	-	0
novel_circ_0003203	chr13	80652481	80657039	+	4558	258	n/a	intergenic_region:80652482-80652591,intergenic_region:80656890-80657039	Con_RD1,Con_RD2,Con_RD3	14,9,21	225272302	-	0
novel_circ_0003209	chr13	91095749	91102832	-	7083	522	n/a	intergenic_region:91095750-91095874,intergenic_region:91099371-91099526,intergenic_region:91100066-91100248,intergenic_region:91102771-91102832	Con_RD1,Con_RD2	15,11	714753	-	0
novel_circ_0007345	chr1	1482137	1518990	+	36853	165	n/a	intergenic_region:1482138-1482303	CVB5_RD1	10	15	-	0
novel_circ_0010159	chr2	122233766	122236310	+	2544	367	n/a	intergenic_region:122233767-122233852,intergenic_region:122234441-122234506,intergenic_region:122236093-122236310	Con_RD1,Con_RD2,Con_RD3	14,5,16	18,10,7	-	0
novel_circ_0016218	chr7	1688057	1709252	+	21195	253	n/a	intergenic_region:1688058-1688150,intergenic_region:1709091-1709252	CVB5_RD1	7	75	-	0
