# Supplementary material for: Bioinformatics and Screening of a Circular RNA-microRNA-mRNA Regulatory Network Induced by Coxsackievirus Group B5 in Human Rhabdomyosarcoma Cells
Source: Int J Mol Sci. 2022 Apr 22;23(9):4628. doi: 10.3390/ijms23094628 (PMC9101002; doi:10.3390/ijms23094628)
Supplement: Supplementary file 1 [file ijms-23-04628-s001.zip › Table S5 Novel_circ_0002006 and novel_circ_0001066--microRNAs (miRNAs) and mRNA targets.xlsx]

## Sheet: novel_circ_0002006
Table S5 Novel_circ_0002006 -microRNAs (miRNAs) and mRNA targets
Predicted miRNA ID	Predicted mRNA
hsa-miR-892b	GPRC5B
hsa-miR-892b	SPX
hsa-miR-892b	MAPK10
hsa-miR-892b	RNF138
hsa-miR-892b	GBP6
hsa-miR-892b	ZDHHC18
hsa-miR-8085	HSPB6
hsa-miR-8085	HIP1
hsa-miR-8085	SEMA4G
hsa-miR-8085	CCDC97
hsa-miR-8085	SHANK1
hsa-miR-8085	MLLT11
hsa-miR-8085	ANK1
hsa-miR-8085	RBM20
hsa-miR-8085	WNT1
hsa-miR-8085	SNX19
hsa-miR-760	EPHB2
hsa-miR-760	ARC
hsa-miR-760	ATXN7
hsa-miR-760	ANKRD11
hsa-miR-760	ZSWIM6
hsa-miR-760	RAB43
hsa-miR-7159-3p	SYNCRIP
hsa-miR-7159-3p	ATRX
hsa-miR-7159-3p	IL6ST
hsa-miR-7159-3p	ZC3H6
hsa-miR-7159-3p	PRKG2
hsa-miR-7159-3p	MAP3K2
hsa-miR-7159-3p	SH3YL1
hsa-miR-7159-3p	EIF4G3
hsa-miR-7159-3p	DNAJC6
hsa-miR-7159-3p	CCDC148
hsa-miR-7152-3p	APPBP2
hsa-miR-7152-3p	ZNF513
hsa-miR-7152-3p	LRFN1
hsa-miR-7152-3p	TMEM184B
hsa-miR-7152-3p	RABGAP1
hsa-miR-7152-3p	RALGDS
hsa-miR-7152-3p	COX7A2
hsa-miR-6731-5p	HSPB6
hsa-miR-6731-5p	HIP1
hsa-miR-6731-5p	SEMA4G
hsa-miR-6731-5p	CCDC97
hsa-miR-6731-5p	SHANK1
hsa-miR-6731-5p	MLLT11
hsa-miR-6731-5p	ANK1
hsa-miR-6715b-5p	TDRP
hsa-miR-6715b-5p	MYORG
hsa-miR-6715b-5p	RFX3
hsa-miR-6715b-5p	ZFAND5
hsa-miR-6715b-5p	AHSG
hsa-miR-664b-3p	ETNK1
hsa-miR-664b-3p	FNDC3A
hsa-miR-664b-3p	MDGA2
hsa-miR-664b-3p	NECTIN3
hsa-miR-664b-3p	SLC10A2
hsa-miR-664b-3p	NCKAP5
hsa-miR-664b-3p	IQGAP2
hsa-miR-664b-3p	CACNB4
hsa-miR-664b-3p	MBOAT2
hsa-miR-664b-3p	PAK3
hsa-miR-664b-3p	B4GALT6
hsa-miR-664b-3p	SLITRK2
hsa-miR-579-3p	FNDC3A
hsa-miR-579-3p	MDGA2
hsa-miR-579-3p	ETNK1
hsa-miR-579-3p	NECTIN3
hsa-miR-579-3p	NCKAP5
hsa-miR-579-3p	IQGAP2
hsa-miR-579-3p	MBOAT2
hsa-miR-579-3p	PAK3
hsa-miR-579-3p	SLC10A2
hsa-miR-579-3p	CACNB4
hsa-miR-579-3p	B4GALT6
hsa-miR-527	PRKAR2B
hsa-miR-527	CEP350
hsa-miR-527	PSD3
hsa-miR-527	NUP54
hsa-miR-527	CNOT7
hsa-miR-527	UBE2A
hsa-miR-527	SALL1
hsa-miR-518a-5p	PRKAR2B
hsa-miR-518a-5p	CEP350
hsa-miR-518a-5p	PSD3
hsa-miR-518a-5p	NUP54
hsa-miR-518a-5p	CNOT7
hsa-miR-518a-5p	UBE2A
hsa-miR-518a-5p	SALL1
hsa-miR-5088-5p	TMEM47
hsa-miR-5088-5p	SH3PXD2A
hsa-miR-4721	TSHZ3
hsa-miR-4721	PDYN
hsa-miR-454-3p	CLIP1
hsa-miR-454-3p	GJA1
hsa-miR-454-3p	CPEB1
hsa-miR-454-3p	SLAIN1
hsa-miR-454-3p	SKIDA1
hsa-miR-454-3p	MDM4
hsa-miR-454-3p	PIK3CB
hsa-miR-454-3p	ESR1
hsa-miR-454-3p	ACVR1
hsa-miR-454-3p	TSC1
hsa-miR-454-3p	RPS6KA5
hsa-miR-454-3p	TBL1XR1
hsa-miR-454-3p	LGALSL
hsa-miR-454-3p	KLF7
hsa-miR-454-3p	IGF1
hsa-miR-454-3p	CHST1
hsa-miR-454-3p	FMR1
hsa-miR-454-3p	RAP2C
hsa-miR-454-3p	ACSL4
hsa-miR-454-3p	SOS2
hsa-miR-454-3p	ZBTB20
hsa-miR-454-3p	MYBL1
hsa-miR-454-3p	SECISBP2L
hsa-miR-4526	VTI1A
hsa-miR-4295	CLIP1
hsa-miR-4295	GJA1
hsa-miR-4295	CPEB1
hsa-miR-4295	SLAIN1
hsa-miR-4295	SKIDA1
hsa-miR-4295	ESR1
hsa-miR-4295	ACVR1
hsa-miR-4295	TSC1
hsa-miR-4295	RPS6KA5
hsa-miR-4295	MDM4
hsa-miR-4295	KLF7
hsa-miR-4295	IGF1
hsa-miR-4295	RAP2C
hsa-miR-4295	ACSL4
hsa-miR-4295	PIK3CB
hsa-miR-4295	MYBL1
hsa-miR-4269	TDRP
hsa-miR-4269	MYORG
hsa-miR-4269	RFX3
hsa-miR-4269	ZFAND5
hsa-miR-3666	CLIP1
hsa-miR-3666	GJA1
hsa-miR-3666	CPEB1
hsa-miR-3666	SLAIN1
hsa-miR-3666	SKIDA1
hsa-miR-3666	ESR1
hsa-miR-3666	ACVR1
hsa-miR-3666	TSC1
hsa-miR-3666	RPS6KA5
hsa-miR-3666	MDM4
hsa-miR-3666	KLF7
hsa-miR-3666	IGF1
hsa-miR-3666	CHST1
hsa-miR-3666	RAP2C
hsa-miR-3666	ACSL4
hsa-miR-3666	PIK3CB
hsa-miR-3666	MYBL1
hsa-miR-3660	VTI1A
hsa-miR-3192-3p	AKR1B10
hsa-miR-3192-3p	KCND2
hsa-miR-3192-3p	UHRF2
hsa-miR-3192-3p	PLXNC1
hsa-miR-3124-3p	CCNYL1
hsa-miR-3124-3p	AGO4
hsa-miR-3124-3p	FN1
hsa-miR-3124-3p	LSM11
hsa-miR-3124-3p	ST8SIA3
hsa-miR-3124-3p	NAA15
hsa-miR-3124-3p	ZNF180
hsa-miR-3124-3p	THUMPD1
hsa-miR-3123	ABCC9
hsa-miR-3123	RSBN1
hsa-miR-3123	FAM122B
hsa-miR-3123	CCSER1
hsa-miR-3123	SLC31A2
hsa-miR-301b-3p	CLIP1
hsa-miR-301b-3p	GJA1
hsa-miR-301b-3p	CPEB1
hsa-miR-301b-3p	SLAIN1
hsa-miR-301b-3p	SKIDA1
hsa-miR-301b-3p	ESR1
hsa-miR-301b-3p	ACVR1
hsa-miR-301b-3p	TSC1
hsa-miR-301b-3p	RPS6KA5
hsa-miR-301b-3p	MDM4
hsa-miR-301b-3p	KLF7
hsa-miR-301b-3p	IGF1
hsa-miR-301b-3p	RAP2C
hsa-miR-301b-3p	ACSL4
hsa-miR-301b-3p	PIK3CB
hsa-miR-301b-3p	MYBL1
hsa-miR-301a-3p	CLIP1
hsa-miR-301a-3p	GJA1
hsa-miR-301a-3p	CPEB1
hsa-miR-301a-3p	SLAIN1
hsa-miR-301a-3p	SKIDA1
hsa-miR-301a-3p	ESR1
hsa-miR-301a-3p	ACVR1
hsa-miR-301a-3p	TSC1
hsa-miR-301a-3p	RPS6KA5
hsa-miR-301a-3p	MDM4
hsa-miR-301a-3p	KLF7
hsa-miR-301a-3p	IGF1
hsa-miR-301a-3p	RAP2C
hsa-miR-301a-3p	ACSL4
hsa-miR-301a-3p	PIK3CB
hsa-miR-301a-3p	MYBL1
hsa-miR-19b-3p	ESR1
hsa-miR-19b-3p	ATXN1
hsa-miR-19b-3p	ZMYND11
hsa-miR-19b-3p	ATG14
hsa-miR-19b-3p	SLC24A3
hsa-miR-19b-3p	SHANK1
hsa-miR-19b-3p	LRP2
hsa-miR-19b-3p	HCFC2
hsa-miR-19b-3p	SECISBP2L
hsa-miR-19b-3p	ACBD5
hsa-miR-19b-3p	GRSF1
hsa-miR-19b-3p	DLG5
hsa-miR-19b-3p	AFF1
hsa-miR-19b-3p	KBTBD8
hsa-miR-19b-3p	BEND4
hsa-miR-19b-3p	TSC1
hsa-miR-19b-3p	KCNJ2
hsa-miR-19b-3p	RPS6KA5
hsa-miR-19b-3p	CHIC1
hsa-miR-19b-3p	CLOCK
hsa-miR-19b-3p	MDM4
hsa-miR-19b-3p	KCNA4
hsa-miR-19b-3p	ADRB1
hsa-miR-19b-3p	TRIM33
hsa-miR-19b-3p	RNF11
hsa-miR-19b-3p	DDX3X
hsa-miR-19b-3p	LRIG3
hsa-miR-19b-3p	RAB8B
hsa-miR-19b-3p	CEP350
hsa-miR-19b-3p	TNRC6B
hsa-miR-19b-3p	SOX6
hsa-miR-19b-3p	PATL1
hsa-miR-19b-3p	RORA
hsa-miR-19a-3p	ESR1
hsa-miR-19a-3p	ATXN1
hsa-miR-19a-3p	ZMYND11
hsa-miR-19a-3p	ATG14
hsa-miR-19a-3p	SLC24A3
hsa-miR-19a-3p	SHANK1
hsa-miR-19a-3p	LRP2
hsa-miR-19a-3p	HCFC2
hsa-miR-19a-3p	SECISBP2L
hsa-miR-19a-3p	ACBD5
hsa-miR-19a-3p	GRSF1
hsa-miR-19a-3p	DLG5
hsa-miR-19a-3p	AFF1
hsa-miR-19a-3p	KBTBD8
hsa-miR-19a-3p	BEND4
hsa-miR-19a-3p	TSC1
hsa-miR-19a-3p	KCNJ2
hsa-miR-19a-3p	RPS6KA5
hsa-miR-19a-3p	CHIC1
hsa-miR-19a-3p	CLOCK
hsa-miR-19a-3p	MDM4
hsa-miR-19a-3p	KCNA4
hsa-miR-19a-3p	ADRB1
hsa-miR-19a-3p	TRIM33
hsa-miR-19a-3p	RNF11
hsa-miR-19a-3p	DDX3X
hsa-miR-19a-3p	LRIG3
hsa-miR-19a-3p	RAB8B
hsa-miR-19a-3p	CEP350
hsa-miR-19a-3p	TNRC6B
hsa-miR-19a-3p	SOX6
hsa-miR-19a-3p	PATL1
hsa-miR-19a-3p	RORA
hsa-miR-1825	SLC25A23
hsa-miR-1825	CLCN3
hsa-miR-1825	NAA40
hsa-miR-1825	FUT9
hsa-miR-1825	DHX58
hsa-miR-1825	ABCA1
hsa-miR-1825	SNN
hsa-miR-1825	TUBG1
hsa-miR-1825	ZBTB20
hsa-miR-1825	ITGA3
hsa-miR-152-3p	CDK19
hsa-miR-152-3p	SOS2
hsa-miR-152-3p	RPS6KA5
hsa-miR-152-3p	HOMER1
hsa-miR-152-3p	WDR47
hsa-miR-152-3p	LDLR
hsa-miR-152-3p	BCL2L11
hsa-miR-152-3p	UBE2D3
hsa-miR-152-3p	NPTN
hsa-miR-152-3p	MEOX2
hsa-miR-148b-3p	CDK19
hsa-miR-148b-3p	SOS2
hsa-miR-148b-3p	RPS6KA5
hsa-miR-148b-3p	HOMER1
hsa-miR-148b-3p	WDR47
hsa-miR-148b-3p	LDLR
hsa-miR-148b-3p	BCL2L11
hsa-miR-148b-3p	UBE2D3
hsa-miR-148b-3p	NPTN
hsa-miR-148b-3p	MEOX2
hsa-miR-148a-3p	CDK19
hsa-miR-148a-3p	SOS2
hsa-miR-148a-3p	RPS6KA5
hsa-miR-148a-3p	HOMER1
hsa-miR-148a-3p	WDR47
hsa-miR-148a-3p	LDLR
hsa-miR-148a-3p	BCL2L11
hsa-miR-148a-3p	UBE2D3
hsa-miR-148a-3p	NPTN
hsa-miR-148a-3p	MEOX2
hsa-miR-130b-3p	CLIP1
hsa-miR-130b-3p	GJA1
hsa-miR-130b-3p	CPEB1
hsa-miR-130b-3p	SLAIN1
hsa-miR-130b-3p	SKIDA1
hsa-miR-130b-3p	ESR1
hsa-miR-130b-3p	ACVR1
hsa-miR-130b-3p	TSC1
hsa-miR-130b-3p	RPS6KA5
hsa-miR-130b-3p	MDM4
hsa-miR-130a-3p	CLIP1
hsa-miR-130a-3p	GJA1
hsa-miR-130a-3p	CPEB1
hsa-miR-130a-3p	SLAIN1
hsa-miR-130a-3p	SKIDA1
hsa-miR-130a-3p	ESR1
hsa-miR-130a-3p	ACVR1
hsa-miR-130a-3p	TSC1
hsa-miR-130a-3p	RPS6KA5
hsa-miR-130a-3p	MDM4

## Sheet: novel_circ_0001066
Table S5 novel_circ_0001066-microRNAs (miRNAs) and mRNA targets
miRNA	Predicted mRNA
hsa-miR-1208	DR1
hsa-miR-1208	NFAT5
hsa-miR-1208	INO80D
hsa-miR-15b-3p	PTPRJ
hsa-miR-16-1-3p	SLC12A6
hsa-miR-16-1-3p	CNTN1
hsa-miR-16-1-3p	MMGT1
hsa-miR-186-5p	RUFY3
hsa-miR-186-5p	ZC3H11A
hsa-miR-186-5p	ZNF644
hsa-miR-186-5p	REEP3
hsa-miR-186-5p	GABRA4
hsa-miR-186-5p	BMPR1A
hsa-miR-186-5p	TBL1XR1
hsa-miR-186-5p	OTUD4
hsa-miR-186-5p	RIMS2
hsa-miR-186-5p	STK17B
hsa-miR-186-5p	OSBPL8
hsa-miR-187-5p	SLC4A4
hsa-miR-187-5p	SLITRK5
hsa-miR-187-5p	ZMYM2
hsa-miR-187-5p	SEC62
hsa-miR-187-5p	RUNX2
hsa-miR-187-5p	EIF5A2
hsa-miR-29a-3p	COL5A3
hsa-miR-29a-3p	COL5A1
hsa-miR-29a-3p	TET1
hsa-miR-29a-3p	HBP1
hsa-miR-29a-3p	FBN1
hsa-miR-29a-3p	ATAD2B
hsa-miR-29a-3p	TET3
hsa-miR-29a-3p	COL3A1
hsa-miR-29b-3p	COL5A3
hsa-miR-29b-3p	COL5A1
hsa-miR-29b-3p	TET1
hsa-miR-29b-3p	HBP1
hsa-miR-29b-3p	FBN1
hsa-miR-29b-3p	ATAD2B
hsa-miR-29b-3p	TET3
hsa-miR-29b-3p	COL3A1
hsa-miR-29c-3p	COL5A3
hsa-miR-29c-3p	COL5A1
hsa-miR-29c-3p	TET1
hsa-miR-29c-3p	HBP1
hsa-miR-29c-3p	FBN1
hsa-miR-29c-3p	ATAD2B
hsa-miR-29c-3p	TET3
hsa-miR-29c-3p	COL3A1
hsa-miR-3134	FAM169B
hsa-miR-3134	GSG1L
hsa-miR-3145-3p	KCNV1
hsa-miR-3145-3p	TMEM169
hsa-miR-3145-3p	KRTAP1-1
hsa-miR-3145-3p	ANTXR2
hsa-miR-3145-3p	CDH11
hsa-miR-367-5p	SALL1
hsa-miR-5584-3p	CEP135
hsa-miR-5584-3p	FAM126B
hsa-miR-567	CDK8
hsa-miR-5682	ATAD2B
hsa-miR-5682	TET3
hsa-miR-5682	COL3A1
hsa-miR-6505-3p	ZNF25
hsa-miR-6505-3p	MYOCD
hsa-miR-6505-3p	ST8SIA3
hsa-miR-6505-3p	CEP350
hsa-miR-6505-3p	DGKH
hsa-miR-6512-5p	YES1
hsa-miR-6512-5p	BBX
hsa-miR-6512-5p	TRPS1
hsa-miR-6516-5p	RAB10
hsa-miR-6516-5p	IGF2BP2
hsa-miR-6516-5p	SGIP1
hsa-miR-6839-3p	ATXN1
hsa-miR-6839-3p	MED13L
hsa-miR-767-5p	TET1
hsa-miR-767-5p	NFIA
hsa-miR-767-5p	PEG10
